# Supplementary material for: Conservative route to genome compaction in a miniature annelid
Source: Nat Ecol Evol. 2020 Nov 16;5(2):231–42. doi: 10.1038/s41559-020-01327-6 (PMC7854359; doi:10.1038/s41559-020-01327-6)
Supplement: Supplementary file 4 — List of differentially expressed genes between late and early D. gyrociliatus embryos, between hatchling females and late D. gyrociliatus embryos, and between hatchling females and adult D. gyrociliatus females. List of species and transcriptome accession numbers used in the phylogenomic analyses and per species matrix completeness. Genome feature and DNA-binding motif annotation of ATAC-seq peaks and normalized, CAGEr-processed CAGE-seq tag clusters. [file 41559_2020_1327_MOESM4_ESM.xlsx]

## Sheet: Supp Data 1
Supplementary Data 1. List of differentially expressed genes between late and early D. gyrociliatus embryos.
	baseMean	log2FoldChange	lfcSE	pvalue	padj
DgyrG190	1224.31	-5.86834	0.381099	9.24899e-55	1.31021e-50
DgyrG4360	2625.74	5.49278	0.36126	2.00436e-53	1.41969e-49
DgyrG13250	6257.74	6.19103	0.410574	1.12492e-52	5.31188e-49
DgyrG6248	23434.1	-8.89094	0.590977	2.3414e-52	8.29206e-49
DgyrG5416	1542.95	-6.36129	0.448907	6.52752e-47	1.84938e-43
DgyrG4917	1592.4	-7.52982	0.55682	6.1774e-43	1.45849e-39
DgyrG6137	763.499	-5.58182	0.417136	5.46799e-42	1.10657e-38
DgyrG887	9923.05	-8.406	0.630275	7.23512e-42	1.28116e-38
DgyrG4746	130581	-6.6851	0.50181	9.42684e-42	1.48378e-38
DgyrG6972	701.692	-6.40159	0.490048	3.33173e-40	4.71974e-37
DgyrG5244	441.476	-6.59691	0.517679	2.2861e-38	2.94408e-35
DgyrG1457	965.243	-7.62144	0.602197	8.6092e-38	1.01632e-34
DgyrG10024	686.225	-5.34084	0.42616	3.09602e-37	3.37371e-34
DgyrG13942	690.532	-6.51755	0.522484	4.40064e-37	4.45282e-34
DgyrG10372	1081.59	-6.08009	0.488385	5.82879e-37	5.50471e-34
DgyrG10037	1461.75	6.48691	0.521258	6.63554e-37	5.87494e-34
DgyrG8458	1446.99	-6.13963	0.493563	7.92716e-37	6.60566e-34
DgyrG4480	792.532	-8.94704	0.711293	9.99245e-37	7.86406e-34
DgyrG2950	857.365	-5.28127	0.434888	4.12957e-35	3.07892e-32
DgyrG9428	3832.51	-9.04743	0.745384	4.5235e-35	3.204e-32
DgyrG12267	1650.71	7.06114	0.583958	5.08916e-35	3.433e-32
DgyrG1343	2269.82	-5.10908	0.422965	6.0633e-35	3.73447e-32
DgyrG6040	511.542	-7.1092	0.588211	5.91757e-35	3.73447e-32
DgyrG5155	6143.71	-3.67337	0.305602	1.78941e-34	1.0562e-31
DgyrG5396	743.754	-6.50795	0.559377	1.90424e-32	1.07902e-29
DgyrG5340	5757.72	3.42342	0.296165	4.80099e-32	2.6158e-29
DgyrG11155	618.463	-4.29291	0.374364	1.12799e-31	5.91818e-29
DgyrG1814	2237.67	3.64276	0.31812	1.60553e-31	8.12286e-29
DgyrG7549	551.278	-10.0264	0.854753	2.3848e-31	1.16493e-28
DgyrG11734	10300.4	-7.76607	0.682594	3.89413e-31	1.83881e-28
DgyrG6030	1911.67	-4.67152	0.413235	7.34767e-31	3.35765e-28
DgyrG542	742.648	-4.78003	0.423389	8.2378e-31	3.64677e-28
DgyrG6361	1031.03	-6.03989	0.53645	1.03658e-30	4.44978e-28
DgyrG4164	2585.62	-4.9439	0.43984	1.38329e-30	5.76343e-28
DgyrG828	401.622	8.91217	0.794462	3.24894e-30	1.31499e-27
DgyrG9550	447.163	-9.72563	0.850485	6.98174e-30	2.74732e-27
DgyrG12086	2347.65	12.661	1.09533	9.87296e-30	3.78001e-27
DgyrG42	1123.63	-5.24443	0.478506	3.24227e-29	1.17769e-26
DgyrG8257	806.497	-6.41705	0.585384	3.22309e-29	1.17769e-26
DgyrG1984	669.909	-7.23747	0.665931	6.54776e-29	2.31889e-26
DgyrG12268	6724.31	7.18022	0.663233	1.1924e-28	4.09344e-26
DgyrG4891	2057.2	-6.03532	0.557592	1.21364e-28	4.09344e-26
DgyrG7970	332.106	5.27612	0.490261	4.61402e-28	1.52005e-25
DgyrG11241	968.859	-6.89163	0.651466	1.36166e-27	4.38391e-25
DgyrG2359	784.824	-5.6252	0.532406	2.09704e-27	6.60147e-25
DgyrG12472	32905.6	-4.55516	0.434577	6.17738e-27	1.90236e-24
DgyrG6207	452.872	-6.07351	0.581549	6.47848e-27	1.95264e-24
DgyrG9363	555.823	-7.5195	0.719312	1.01546e-26	2.99688e-24
DgyrG13841	333.706	8.50915	0.802943	1.22954e-26	3.41524e-24
DgyrG1988	593.751	4.2786	0.410312	1.21167e-26	3.41524e-24
DgyrG2492	1353.05	-3.68921	0.353889	1.20535e-26	3.41524e-24
DgyrG9171	13179.5	4.1273	0.39733	1.61242e-26	4.39261e-24
DgyrG158	616.498	-5.05997	0.487057	1.66246e-26	4.44346e-24
DgyrG2000	32437.3	5.17418	0.499348	2.42447e-26	6.36019e-24
DgyrG10942	337.233	-6.06697	0.590517	5.21842e-26	1.34407e-23
DgyrG13095	4283.07	-5.03594	0.490044	5.72747e-26	1.44885e-23
DgyrG6036	557.165	-6.74273	0.657619	8.07011e-26	2.00563e-23
DgyrG8569	1986.76	-5.54779	0.544972	1.23474e-25	3.01576e-23
DgyrG3258	521.231	-4.49287	0.441389	1.42375e-25	3.41845e-23
DgyrG11787	335.538	-5.2166	0.512836	1.57667e-25	3.72252e-23
DgyrG10221	1648.75	-7.38446	0.730694	2.47416e-25	5.74574e-23
DgyrG8343	3178.75	4.6096	0.455351	2.61806e-25	5.98185e-23
DgyrG9752	1555.18	-6.4622	0.643889	4.3128e-25	9.69765e-23
DgyrG13800	1511.64	4.70793	0.469306	6.60537e-25	1.46206e-22
DgyrG13526	2706.94	-6.36984	0.640723	1.21258e-24	2.64268e-22
DgyrG808	1791.94	3.9777	0.400068	1.86928e-24	4.01216e-22
DgyrG3935	31727.9	3.95031	0.398609	2.52544e-24	5.33961e-22
DgyrG7906	369.376	-4.56415	0.461019	2.72969e-24	5.6866e-22
DgyrG4772	271.12	-4.60701	0.467083	3.22999e-24	6.63132e-22
DgyrG10785	1915.68	-6.58356	0.671155	4.62219e-24	9.354e-22
DgyrG10292	728.242	-7.54284	0.765887	5.67252e-24	1.13179e-21
DgyrG2984	14135.9	4.86119	0.497703	9.91413e-24	1.9506e-21
DgyrG5584	886.42	-6.98726	0.720321	1.61213e-23	3.12841e-21
DgyrG4262	23272.3	7.0205	0.724832	2.54743e-23	4.8766e-21
DgyrG11069	858.294	3.37422	0.349056	3.00224e-23	5.67063e-21
DgyrG8053	3243.39	-7.30491	0.76017	3.66618e-23	6.83357e-21
DgyrG1169	1611.89	-4.47377	0.466715	5.06415e-23	9.31673e-21
DgyrG5556	479.882	-10.7074	1.06324	6.27475e-23	1.13959e-20
DgyrG3915	1439.57	4.39916	0.459636	6.40874e-23	1.14919e-20
DgyrG4895	265.919	-8.36966	0.861641	9.32383e-23	1.65102e-20
DgyrG3725	248.175	-6.10312	0.640212	1.3349e-22	2.3346e-20
DgyrG13743	980.583	-4.64423	0.491215	1.71616e-22	2.96478e-20
DgyrG227	2255.55	-4.59808	0.48642	1.79055e-22	3.05601e-20
DgyrG2383	817.672	4.47301	0.473802	1.8584e-22	3.13405e-20
DgyrG7882	341.776	-5.42147	0.576292	2.46465e-22	4.10756e-20
DgyrG13612	1196.78	4.68185	0.49702	2.68548e-22	4.42354e-20
DgyrG5072	292.654	-6.16886	0.654167	3.09943e-22	5.04673e-20
DgyrG12241	896.971	5.23428	0.553078	3.90165e-22	6.28077e-20
DgyrG12954	426.795	-4.48199	0.481304	7.3098e-22	1.16349e-19
DgyrG6147	539.418	-4.36178	0.473858	1.96639e-21	3.0951e-19
DgyrG9940	497.019	-5.91088	0.64715	3.01711e-21	4.69674e-19
DgyrG5951	413.546	-4.07629	0.449893	7.56598e-21	1.165e-18
DgyrG3997	574.988	-6.68169	0.74505	1.35628e-20	2.06592e-18
DgyrG3894	10804.7	3.59117	0.398718	1.6021e-20	2.41441e-18
DgyrG11736	10178.3	-4.77593	0.53256	1.8284e-20	2.72644e-18
DgyrG12915	3478.99	3.35301	0.373891	2.13034e-20	3.14359e-18
DgyrG3229	380.729	-5.57667	0.626975	2.26481e-20	3.30756e-18
DgyrG2975	1667.28	3.33088	0.374792	4.11772e-20	5.9522e-18
DgyrG4208	293.702	-6.29749	0.707706	4.27101e-20	6.11143e-18
DgyrG10703	260.457	-8.2988	0.931842	9.71429e-20	1.37613e-17
DgyrG11735	124365	-4.64695	0.53379	1.75555e-19	2.46228e-17
DgyrG7321	918.968	-3.33335	0.382763	2.02631e-19	2.81418e-17
DgyrG96	457.696	-5.09974	0.58868	2.1355e-19	2.93704e-17
DgyrG1639	1343.34	-4.9002	0.567892	3.38371e-19	4.60901e-17
DgyrG3429	738.034	5.90853	0.68582	3.53671e-19	4.77152e-17
DgyrG6465	18000.1	3.18353	0.368184	4.05239e-19	5.36506e-17
DgyrG8274	253.434	-4.25605	0.493342	4.04887e-19	5.36506e-17
DgyrG7395	499.618	-3.7547	0.437433	5.67661e-19	7.44582e-17
DgyrG8784	928.236	3.1446	0.36749	9.02005e-19	1.17228e-16
DgyrG8428	226.198	-4.23637	0.497559	9.42136e-19	1.2133e-16
DgyrG7330	2663.23	-3.4839	0.409436	1.06856e-18	1.36372e-16
DgyrG11523	795.42	-4.50468	0.531312	1.15668e-18	1.46299e-16
DgyrG3385	7901.58	2.64164	0.310147	1.18474e-18	1.48523e-16
DgyrG12470	11265.8	-4.89124	0.576935	1.30506e-18	1.6217e-16
DgyrG12	270.389	-6.81408	0.798984	1.37741e-18	1.6821e-16
DgyrG7295	671.51	-4.34321	0.512484	1.37179e-18	1.6821e-16
DgyrG12540	12355.8	-5.79054	0.686424	1.58087e-18	1.89785e-16
DgyrG3328	47067.8	-4.78431	0.566148	1.57483e-18	1.89785e-16
DgyrG5893	1347.33	-4.76646	0.56702	2.17763e-18	2.59229e-16
DgyrG11608	6915.12	3.75183	0.444995	2.30292e-18	2.7186e-16
DgyrG11852	252.209	-5.03641	0.602533	3.2616e-18	3.8185e-16
DgyrG7026	976.022	-4.99811	0.598674	3.42671e-18	3.97892e-16
DgyrG4250	310.83	-6.06371	0.731558	5.45398e-18	6.28139e-16
DgyrG8237	4525.71	2.89306	0.346429	5.49985e-18	6.28314e-16
DgyrG1724	364.808	-5.2922	0.638355	6.65577e-18	7.54285e-16
DgyrG13823	201.699	5.8848	0.704325	6.9464e-18	7.80974e-16
DgyrG5434	788.318	-3.76814	0.454891	7.46736e-18	8.32934e-16
DgyrG9620	784.145	-3.67963	0.445431	9.09823e-18	1.00692e-15
DgyrG12315	765.122	3.26941	0.395758	9.52016e-18	1.04545e-15
DgyrG13785	3899.65	4.89762	0.595599	1.05292e-17	1.14736e-15
DgyrG4114	1388.99	2.95012	0.357911	1.25383e-17	1.35586e-15
DgyrG4655	1481.83	3.50792	0.427539	1.60042e-17	1.71755e-15
DgyrG398	16153.2	-2.45323	0.298142	1.67739e-17	1.78661e-15
DgyrG7303	298.544	-3.8352	0.468769	1.82882e-17	1.93336e-15
DgyrG7617	12470.6	-6.14597	0.756102	2.05785e-17	2.15937e-15
DgyrG6585	483.786	-7.0799	0.871	2.32891e-17	2.42583e-15
DgyrG11952	12988.3	4.81295	0.591741	2.36892e-17	2.4495e-15
DgyrG13460	8745.84	2.82237	0.345601	2.72692e-17	2.79924e-15
DgyrG5888	5976.4	-3.0001	0.36864	2.98671e-17	3.04387e-15
DgyrG10956	1001.03	-3.66972	0.452405	3.08755e-17	3.12416e-15
DgyrG7088	232.725	-7.53782	0.920926	3.23093e-17	3.24605e-15
DgyrG13969	822.645	4.17477	0.516273	3.70796e-17	3.69908e-15
DgyrG13291	3524.55	3.18313	0.392917	3.81655e-17	3.78078e-15
DgyrG13591	426.355	5.44024	0.675822	3.92274e-17	3.85899e-15
DgyrG5031	981.936	-5.03343	0.624074	4.14826e-17	4.05271e-15
DgyrG5241	1128.13	-5.47864	0.681298	4.34524e-17	4.21607e-15
DgyrG2244	3866.76	-5.22512	0.649879	4.387e-17	4.22764e-15
DgyrG10891	1138.79	-4.81921	0.601607	5.95866e-17	5.7034e-15
DgyrG8336	614.583	-4.96994	0.621374	6.44416e-17	6.12671e-15
DgyrG2777	6433.45	3.30781	0.412086	7.11531e-17	6.7197e-15
DgyrG2962	554.56	4.49644	0.56219	7.71417e-17	7.23702e-15
DgyrG283	484.055	-4.96783	0.624822	9.52458e-17	8.87665e-15
DgyrG3899	3508.48	4.64692	0.583193	9.85855e-17	9.12785e-15
DgyrG13251	2844.46	12.966	2.87716	1.00062e-16	9.20444e-15
DgyrG3567	320.965	-5.53272	0.698293	1.2009e-16	1.09754e-14
DgyrG2833	4451.28	3.83513	0.482722	1.29136e-16	1.17266e-14
DgyrG3033	12426.4	-4.87989	0.616988	1.33782e-16	1.2071e-14
DgyrG1371	310.679	-4.94201	0.62663	1.5625e-16	1.40091e-14
DgyrG10660	12019.2	4.04993	0.511847	1.59885e-16	1.42449e-14
DgyrG7342	124.774	-5.96711	0.758705	2.10892e-16	1.86718e-14
DgyrG7267	3089.57	-4.14824	0.526349	2.1577e-16	1.89851e-14
DgyrG6288	404.615	-6.9028	0.88067	3.01189e-16	2.63373e-14
DgyrG5386	374.824	5.84984	0.748546	3.7204e-16	3.23137e-14
DgyrG9230	2657.38	-4.06018	0.521153	3.74096e-16	3.23137e-14
DgyrG7900	1250.88	-2.99673	0.385057	5.16481e-16	4.43423e-14
DgyrG2610	4146.07	-3.15806	0.407035	5.8624e-16	4.98848e-14
DgyrG7560	334.451	-6.85087	0.890989	5.88081e-16	4.98848e-14
DgyrG12505	621.045	3.89121	0.50286	6.12418e-16	5.164e-14
DgyrG4347	7718.65	4.24431	0.54945	7.0953e-16	5.94745e-14
DgyrG7774	534.185	-4.06273	0.528767	8.43973e-16	7.03278e-14
DgyrG10709	292.022	-4.45393	0.580154	9.386e-16	7.73036e-14
DgyrG3633	3383.86	2.64121	0.341376	9.34308e-16	7.73036e-14
DgyrG3628	676.05	2.81946	0.36536	9.5049e-16	7.78303e-14
DgyrG6980	1555.35	-3.01259	0.391832	1.04074e-15	8.47305e-14
DgyrG2318	358.301	-4.26911	0.559515	1.25715e-15	1.01765e-13
DgyrG11191	131.674	-4.83706	0.633354	1.28932e-15	1.03775e-13
DgyrG14005	230.233	6.01397	0.781589	1.49951e-15	1.20011e-13
DgyrG6571	3298.26	-3.46158	0.453827	1.52606e-15	1.2145e-13
DgyrG13627	14566	-3.46202	0.454275	1.54661e-15	1.22398e-13
DgyrG2957	2220.84	6.14635	0.811198	1.66076e-15	1.30701e-13
DgyrG149	143.686	-6.83417	0.889691	1.79617e-15	1.40577e-13
DgyrG1788	1053.91	4.75445	0.626724	1.86435e-15	1.45112e-13
DgyrG10710	1176.92	-2.75496	0.361855	2.10532e-15	1.62972e-13
DgyrG2892	342.719	-4.12946	0.546404	2.18635e-15	1.68326e-13
DgyrG7078	804.553	3.93269	0.519338	2.3113e-15	1.76983e-13
DgyrG4362	6362.95	-3.10841	0.411628	2.76948e-15	2.10927e-13
DgyrG9180	27038.2	5.77015	0.770162	2.85187e-15	2.16041e-13
DgyrG827	302.961	4.62061	0.614507	4.39561e-15	3.31214e-13
DgyrG152	501.648	-4.19281	0.561457	5.22044e-15	3.91285e-13
DgyrG9856	204.933	-12.8224	3.30188	5.45747e-15	4.06898e-13
DgyrG2891	805.054	-2.97938	0.39938	6.10704e-15	4.52944e-13
DgyrG5549	453.033	-4.44732	0.600158	6.54279e-15	4.82736e-13
DgyrG13257	1225.85	7.17219	0.942327	6.5794e-15	4.82921e-13
DgyrG12539	10600.6	-4.77581	0.646329	7.35981e-15	5.37418e-13
DgyrG13295	1322.3	-3.36712	0.454258	7.94663e-15	5.77292e-13
DgyrG2100	942.089	3.85781	0.520778	8.45305e-15	6.10948e-13
DgyrG14101	121.445	4.94846	0.673887	1.13837e-14	8.18588e-13
DgyrG12021	256.692	-6.40435	0.873101	1.32842e-14	9.50422e-13
DgyrG5580	402.741	-5.57784	0.770283	1.95074e-14	1.38865e-12
DgyrG10254	4205.64	-2.59007	0.354384	2.2686e-14	1.60685e-12
DgyrG13649	205.239	4.63293	0.639678	2.48082e-14	1.74842e-12
DgyrG3670	4571.28	2.718	0.373288	2.66369e-14	1.86801e-12
DgyrG5981	363.606	-3.88825	0.53727	2.74658e-14	1.91665e-12
DgyrG8606	2183.22	-2.55917	0.351847	2.85728e-14	1.98413e-12
DgyrG4542	804.166	5.4641	0.756492	2.92814e-14	2.02342e-12
DgyrG9315	3705.08	11.7135	1.64444	3.02773e-14	2.08208e-12
DgyrG10147	5646.43	2.75703	0.378981	3.49717e-14	2.39328e-12
DgyrG4941	164.606	-4.06998	0.567804	4.24304e-14	2.88975e-12
DgyrG12587	7248.6	-2.76836	0.38474	4.82353e-14	3.26938e-12
DgyrG13632	199.369	5.82959	0.820216	6.19358e-14	4.17801e-12
DgyrG2596	1316.31	-4.47329	0.624291	6.5845e-14	4.42066e-12
DgyrG11067	729.563	3.28854	0.461247	6.80408e-14	4.54654e-12
DgyrG12106	311.192	7.03103	0.987509	7.34887e-14	4.88752e-12
DgyrG7229	1145.58	-3.16869	0.447003	8.97533e-14	5.94133e-12
DgyrG5093	11861.3	-3.88942	0.551397	9.82678e-14	6.4747e-12
DgyrG11769	7879.69	3.35398	0.473599	9.96038e-14	6.53235e-12
DgyrG7968	370.981	4.31457	0.612592	1.07156e-13	6.99528e-12
DgyrG134	413.135	-3.123	0.442902	1.18068e-13	7.67226e-12
DgyrG2963	724.284	3.38094	0.482199	1.51484e-13	9.79874e-12
DgyrG6119	200.495	-4.16226	0.599773	2.04072e-13	1.31404e-11
DgyrG10074	4977.2	3.13956	0.449921	2.1582e-13	1.37941e-11
DgyrG13983	2067.1	2.58185	0.368856	2.16172e-13	1.37941e-11
DgyrG9932	1032.71	4.76163	0.688166	2.18233e-13	1.38632e-11
DgyrG10398	716.815	2.74622	0.393316	2.28568e-13	1.44549e-11
DgyrG6983	711.811	-2.77096	0.397977	2.48018e-13	1.56152e-11
DgyrG87	2071.69	3.40904	0.491714	2.74948e-13	1.72341e-11
DgyrG4592	398.892	-4.15281	0.603856	3.25784e-13	2.03306e-11
DgyrG13246	26874.5	4.88995	0.709944	3.30408e-13	2.05288e-11
DgyrG3768	2269.12	2.53107	0.364835	3.41303e-13	2.11131e-11
DgyrG8530	878.215	4.50043	0.657919	4.05593e-13	2.4981e-11
DgyrG8532	533.989	-3.94958	0.577402	4.47194e-13	2.7424e-11
DgyrG9476	317.949	-5.24591	0.771561	4.78306e-13	2.92055e-11
DgyrG11058	535.296	-4.08875	0.599673	4.82406e-13	2.93294e-11
DgyrG26	1910.65	4.21387	0.617432	4.8802e-13	2.9544e-11
DgyrG7803	111.871	-6.44093	0.934525	5.95233e-13	3.58812e-11
DgyrG9482	9092.52	-3.97956	0.587749	7.51812e-13	4.51278e-11
DgyrG3062	11214.6	2.12835	0.310565	7.6906e-13	4.59683e-11
DgyrG3629	360.233	3.86493	0.572289	8.14132e-13	4.84579e-11
DgyrG3159	133.577	-3.83257	0.568887	1.01133e-12	5.99434e-11
DgyrG13416	2457.87	-3.91794	0.580053	1.04825e-12	6.1873e-11
DgyrG2055	239.207	3.59781	0.534465	1.07715e-12	6.33148e-11
DgyrG11511	1607.14	-3.56424	0.529238	1.10519e-12	6.46948e-11
DgyrG1304	2011.58	3.45421	0.514736	1.23688e-12	7.21053e-11
DgyrG4183	3108.79	3.41348	0.510266	1.43716e-12	8.34379e-11
DgyrG5631	370.038	-4.41836	0.664244	1.44428e-12	8.35089e-11
DgyrG5555	112.386	-6.88098	1.01574	1.4754e-12	8.49615e-11
DgyrG10222	77.3916	-5.3842	0.81027	1.73137e-12	9.92981e-11
DgyrG11356	1400.66	4.34221	0.654814	1.74215e-12	9.95131e-11
DgyrG3352	1349.78	-2.64401	0.395981	1.79836e-12	1.02312e-10
DgyrG3522	122.827	-4.61346	0.696125	1.9225e-12	1.08937e-10
DgyrG10151	567.458	4.02346	0.610639	2.52973e-12	1.42773e-10
DgyrG6387	479.352	3.0961	0.468152	2.61294e-12	1.46884e-10
DgyrG829	541.26	3.43777	0.520848	2.63516e-12	1.47548e-10
DgyrG12140	6640.36	4.47874	0.681404	2.92589e-12	1.63182e-10
DgyrG12730	3669.61	4.13487	0.629271	3.0497e-12	1.6942e-10
DgyrG4380	4076.19	3.48296	0.530086	3.31491e-12	1.83434e-10
DgyrG1329	1197.64	-2.37073	0.358704	3.39887e-12	1.87348e-10
DgyrG12237	369.916	4.29638	0.657536	3.55168e-12	1.95012e-10
DgyrG7513	1675.79	-4.13864	0.636296	4.00954e-12	2.19302e-10
DgyrG12230	2276.92	-3.09955	0.473172	4.2426e-12	2.31156e-10
DgyrG2922	325.908	3.20625	0.490872	4.29741e-12	2.33246e-10
DgyrG12929	203.42	-3.09113	0.472867	4.33719e-12	2.33615e-10
DgyrG7747	88.5183	4.75235	0.727197	4.32839e-12	2.33615e-10
DgyrG9381	159.555	-3.915	0.605378	5.60911e-12	3.0098e-10
DgyrG7328	329.144	-3.35383	0.517437	5.66262e-12	3.02704e-10
DgyrG11115	1545.32	2.46306	0.377169	5.94275e-12	3.16485e-10
DgyrG12816	422.231	3.36082	0.520254	6.23461e-12	3.30785e-10
DgyrG411	333.027	-3.5024	0.543046	6.65109e-12	3.51565e-10
DgyrG6237	11879.5	4.15368	0.646752	7.85437e-12	4.13625e-10
DgyrG6267	63742.3	-3.72018	0.579719	8.00993e-12	4.20254e-10
DgyrG2248	329.323	2.83651	0.440478	9.47123e-12	4.9509e-10
DgyrG2561	3108.41	2.15486	0.33238	9.60562e-12	5.00269e-10
DgyrG8565	225.671	3.58689	0.560713	9.68422e-12	5.02515e-10
DgyrG104	2120.53	2.43184	0.376855	1.02985e-11	5.32441e-10
DgyrG3514	1548.11	-4.17901	0.65731	1.05227e-11	5.42051e-10
DgyrG3897	2884.82	4.05645	0.636573	1.12433e-11	5.77074e-10
DgyrG7743	5081.06	3.35323	0.525052	1.13745e-11	5.81703e-10
DgyrG5333	1092.43	2.59502	0.405467	1.31821e-11	6.71718e-10
DgyrG12198	848.589	-3.16687	0.498748	1.37808e-11	6.99709e-10
DgyrG7508	952.816	-3.18413	0.502685	1.51437e-11	7.66164e-10
DgyrG656	4595.93	2.75141	0.432337	1.56536e-11	7.89142e-10
DgyrG9156	572.713	5.15687	0.820607	1.78012e-11	8.94226e-10
DgyrG3447	1015.05	-3.75062	0.58653	2.17377e-11	1.08811e-09
DgyrG13748	323.061	2.78818	0.44191	2.20724e-11	1.10098e-09
DgyrG1636	414.982	-3.05549	0.487305	2.45381e-11	1.21967e-09
DgyrG3422	254.301	2.88826	0.460055	2.477e-11	1.2269e-09
DgyrG1983	416.427	4.36196	0.700146	2.49799e-11	1.23298e-09
DgyrG6466	381.994	-4.02285	0.6442	2.53377e-11	1.2463e-09
DgyrG13031	5047.33	-2.31233	0.366954	2.65523e-11	1.30152e-09
DgyrG4591	1037.35	-2.61598	0.417052	2.73287e-11	1.33496e-09
DgyrG3479	841.348	3.58454	0.575115	2.86824e-11	1.39627e-09
DgyrG7869	1028.55	-3.10872	0.499127	3.27302e-11	1.58786e-09
DgyrG1220	313.738	3.06579	0.49259	3.40525e-11	1.64637e-09
DgyrG2664	5831.76	2.57757	0.412357	3.65711e-11	1.76213e-09
DgyrG10215	150.649	4.52352	0.732816	3.79844e-11	1.82402e-09
DgyrG6269	176.237	-5.94446	0.971636	3.85435e-11	1.84462e-09
DgyrG6909	4973.05	2.77755	0.450383	4.7403e-11	2.26098e-09
DgyrG1874	353.974	-4.63179	0.759253	5.24855e-11	2.495e-09
DgyrG7550	101.263	-3.9549	0.645112	5.3549e-11	2.53704e-09
DgyrG5	7332.18	-2.52006	0.408978	5.76619e-11	2.7228e-09
DgyrG5189	319.815	-3.62064	0.593967	6.13753e-11	2.88851e-09
DgyrG2535	504.735	-3.92694	0.64535	6.29749e-11	2.95398e-09
DgyrG2983	187.03	4.79228	0.790294	6.44299e-11	3.01226e-09
DgyrG6836	3861.84	2.75702	0.45073	7.17672e-11	3.34426e-09
DgyrG3623	958.054	2.36853	0.38552	7.36497e-11	3.42072e-09
DgyrG2085	1564.44	-2.53044	0.413132	8.10697e-11	3.75305e-09
DgyrG4541	208.41	5.87009	0.971285	8.2938e-11	3.82703e-09
DgyrG11738	36940	-3.43161	0.566627	8.72028e-11	4.01076e-09
DgyrG5885	571.849	-2.88316	0.475443	9.26293e-11	4.24656e-09
DgyrG5091	203.021	-3.34622	0.555836	1.07104e-10	4.89431e-09
DgyrG13919	251.63	9.59496	1.46838	1.14491e-10	5.21505e-09
DgyrG8695	4572.36	3.23226	0.536839	1.19516e-10	5.42648e-09
DgyrG12533	695.767	-2.76205	0.458221	1.20444e-10	5.45115e-09
DgyrG3393	622.132	4.16499	0.685466	1.23948e-10	5.59187e-09
DgyrG3772	2203.38	2.05686	0.338587	1.35539e-10	6.09539e-09
DgyrG4825	1368.56	-2.61056	0.437231	1.70854e-10	7.65922e-09
DgyrG11762	2073.31	-2.15175	0.35764	1.88842e-10	8.41236e-09
DgyrG3209	90.8228	-4.27516	0.724576	1.88797e-10	8.41236e-09
DgyrG5541	1467.99	2.55509	0.428465	1.95851e-10	8.69728e-09
DgyrG1766	802.28	-2.67509	0.45017	2.12158e-10	9.39199e-09
DgyrG13973	120.672	4.22996	0.712496	2.14197e-10	9.45271e-09
DgyrG8204	167.404	2.95393	0.498322	2.19527e-10	9.65784e-09
DgyrG1486	688.592	2.6404	0.44355	2.20371e-10	9.66492e-09
DgyrG13573	158.669	4.65074	0.78776	2.29431e-10	1.00004e-08
DgyrG9181	7369.51	4.93631	0.842673	2.28768e-10	1.00004e-08
DgyrG4237	362.182	-2.67467	0.454063	2.8016e-10	1.21741e-08
DgyrG515	71.0735	-6.16172	1.03359	3.06164e-10	1.32634e-08
DgyrG8245	1400.83	3.52014	0.603646	3.2789e-10	1.41612e-08
DgyrG1456	358.234	2.84672	0.485359	3.41416e-10	1.47006e-08
DgyrG6862	3093.32	-2.35692	0.400986	3.62935e-10	1.55798e-08
DgyrG2063	764.888	2.43513	0.414494	3.7372e-10	1.59943e-08
DgyrG5548	655.427	-2.76785	0.474541	3.8769e-10	1.65422e-08
DgyrG7857	3678.08	2.78677	0.477228	4.05855e-10	1.72653e-08
DgyrG9138	1813	2.66261	0.455802	4.12835e-10	1.75096e-08
DgyrG1223	904.751	-2.75098	0.473141	4.37142e-10	1.84852e-08
DgyrG11499	153.986	3.75213	0.650787	4.63681e-10	1.95491e-08
DgyrG1219	4261.76	-2.21547	0.378492	4.76489e-10	2.00295e-08
DgyrG4656	2602.52	2.92994	0.505146	4.9926e-10	2.09246e-08
DgyrG2350	228.409	-4.05392	0.699666	5.47286e-10	2.28698e-08
DgyrG761	187.596	3.0992	0.537357	5.6095e-10	2.33718e-08
DgyrG13872	38490.4	-2.70063	0.469272	6.25669e-10	2.59919e-08
DgyrG11198	2437.6	-2.07439	0.357085	6.55987e-10	2.71717e-08
DgyrG13129	440.005	2.2444	0.38843	6.99097e-10	2.88729e-08
DgyrG1989	325.242	3.47529	0.609373	7.12508e-10	2.92562e-08
DgyrG512	1830.28	2.2731	0.392732	7.10551e-10	2.92562e-08
DgyrG13984	2502.51	2.385	0.413048	7.22083e-10	2.95637e-08
DgyrG13326	21881.9	1.91307	0.328916	7.26723e-10	2.96679e-08
DgyrG2567	68.6165	-4.73946	0.840887	9.26388e-10	3.77104e-08
DgyrG8597	1090.04	-2.06283	0.360503	1.04632e-09	4.24703e-08
DgyrG8839	12254	-2.20444	0.386654	1.13552e-09	4.59593e-08
DgyrG528	8469.36	-2.67083	0.472216	1.14764e-09	4.63174e-08
DgyrG4662	5322.44	2.90437	0.514069	1.18302e-09	4.76098e-08
DgyrG6400	2257.03	2.0268	0.354384	1.19667e-09	4.80229e-08
DgyrG4261	23799.8	4.64906	0.839333	1.20496e-09	4.81137e-08
DgyrG7214	85.1532	-6.5451	1.14096	1.20573e-09	4.81137e-08
DgyrG1576	2155.46	3.32503	0.591403	1.23464e-09	4.91288e-08
DgyrG9157	5012.54	2.32411	0.406811	1.28028e-09	5.08026e-08
DgyrG7030	962.135	-2.29124	0.404726	1.32157e-09	5.22945e-08
DgyrG4234	3173.62	-1.76458	0.310242	1.42047e-09	5.60513e-08
DgyrG1864	1200.68	-2.45966	0.438112	1.4796e-09	5.82223e-08
DgyrG63	5777.74	-2.48545	0.441989	1.51872e-09	5.94314e-08
DgyrG9583	837.425	2.32349	0.411425	1.51523e-09	5.94314e-08
DgyrG4408	4325.76	7.05264	1.28692	1.54332e-09	6.02279e-08
DgyrG7791	630.225	2.25095	0.39862	1.57559e-09	6.13182e-08
DgyrG3996	164.38	-4.81721	0.870904	1.61208e-09	6.25665e-08
DgyrG11731	4741.77	2.18658	0.387171	1.63714e-09	6.33655e-08
DgyrG1422	363.351	2.22848	0.396221	1.77837e-09	6.86439e-08
DgyrG13300	221.156	-3.98983	0.72064	1.82115e-09	7.01045e-08
DgyrG3932	921.361	-2.22715	0.396362	1.84685e-09	7.09009e-08
DgyrG976	176.15	-3.35057	0.605813	1.8558e-09	7.10521e-08
DgyrG2099	109.682	5.07373	0.904821	1.88793e-09	7.20872e-08
DgyrG4771	2203.94	-2.33067	0.416914	1.92482e-09	7.32983e-08
DgyrG3293	3981.05	2.78886	0.501757	2.07113e-09	7.86586e-08
DgyrG7242	507.312	-3.18282	0.579634	2.37283e-09	8.98755e-08
DgyrG4974	2496.54	-2.37009	0.428386	2.63382e-09	9.94954e-08
DgyrG8806	14584.9	-3.17241	0.580628	2.91719e-09	1.09907e-07
DgyrG9238	3176.6	-3.94022	0.728677	3.1939e-09	1.20013e-07
DgyrG12663	2952.77	2.0498	0.369471	3.21896e-09	1.20634e-07
DgyrG9582	161.647	3.29783	0.60506	3.2448e-09	1.21282e-07
DgyrG10062	1288.24	2.35651	0.428189	3.32329e-09	1.23889e-07
DgyrG12993	78.3569	4.06303	0.75175	3.38142e-09	1.25396e-07
DgyrG13499	1015.45	2.15447	0.39006	3.3781e-09	1.25396e-07
DgyrG11068	481.595	3.55951	0.657134	3.41622e-09	1.26355e-07
DgyrG6403	92.701	-4.44928	0.827903	3.66169e-09	1.35082e-07
DgyrG13476	134.668	7.29428	1.30196	3.71983e-09	1.36871e-07
DgyrG746	3505.13	2.48808	0.454664	3.78672e-09	1.38971e-07
DgyrG7690	2365.23	-2.16333	0.393193	3.81871e-09	1.39783e-07
DgyrG1846	838.441	3.32935	0.614648	3.84255e-09	1.40293e-07
DgyrG2776	364.694	2.90178	0.534219	3.91189e-09	1.42457e-07
DgyrG12178	1829.81	1.85749	0.335947	3.9813e-09	1.44613e-07
DgyrG1572	688.739	3.65043	0.677182	4.0149e-09	1.4546e-07
DgyrG10640	2448.88	2.27245	0.413308	4.11122e-09	1.4857e-07
DgyrG4932	256.83	-3.23926	0.601127	4.23838e-09	1.52776e-07
DgyrG6831	360.908	2.61276	0.480575	4.35698e-09	1.56652e-07
DgyrG11200	214.009	-4.00174	0.748166	4.54199e-09	1.62891e-07
DgyrG6809	4395.02	2.86638	0.529466	4.62847e-09	1.65573e-07
DgyrG13163	578.932	-2.41407	0.444633	4.77808e-09	1.70494e-07
DgyrG7077	5716.71	1.91031	0.348082	4.86088e-09	1.73013e-07
DgyrG5870	2509.74	1.73462	0.315392	5.08807e-09	1.80646e-07
DgyrG4290	100.8	-4.95426	0.924099	5.61005e-09	1.9868e-07
DgyrG6542	104.608	-4.05773	0.764975	5.82178e-09	2.05486e-07
DgyrG7204	374.118	-2.77402	0.516932	5.83124e-09	2.05486e-07
DgyrG13745	1132.51	2.82956	0.526631	5.94811e-09	2.09084e-07
DgyrG4894	150.954	-3.91566	0.738684	6.27151e-09	2.19906e-07
DgyrG7935	235.501	-3.13578	0.591233	7.02552e-09	2.45737e-07
DgyrG11860	139.738	-3.25813	0.615056	7.09316e-09	2.47492e-07
DgyrG5039	1944.45	-2.37114	0.443457	7.29848e-09	2.5403e-07
DgyrG13247	269.394	5.58118	1.07657	7.37048e-09	2.55907e-07
DgyrG2979	1985.07	-3.08613	0.582656	7.61025e-09	2.63586e-07
DgyrG13516	1116.67	3.32554	0.630985	8.23091e-09	2.84388e-07
DgyrG5644	398.684	2.38099	0.447592	8.32466e-09	2.86927e-07
DgyrG7834	724.316	1.96555	0.365904	8.80506e-09	3.02749e-07
DgyrG14170	9258.83	-2.10864	0.39489	8.95504e-09	3.0716e-07
DgyrG9969	1785.33	1.76163	0.325188	9.05053e-09	3.09685e-07
DgyrG2617	7531.94	1.74938	0.32568	9.85833e-09	3.36513e-07
DgyrG13798	78.1521	5.39963	1.01663	9.93704e-09	3.38385e-07
DgyrG12157	18780.1	1.99699	0.373503	1.00384e-08	3.41018e-07
DgyrG1390	20449.9	-1.8452	0.34568	1.04401e-08	3.53381e-07
DgyrG9184	1472.25	3.26461	0.624314	1.04523e-08	3.53381e-07
DgyrG7127	110.572	-3.41664	0.655659	1.07067e-08	3.61122e-07
DgyrG3233	3417.45	-2.31456	0.438949	1.13128e-08	3.80659e-07
DgyrG10584	880.203	-2.98001	0.565153	1.16668e-08	3.91641e-07
DgyrG3977	2433.65	3.1292	0.599494	1.17929e-08	3.94937e-07
DgyrG9555	153.316	-3.20623	0.616673	1.22476e-08	4.09198e-07
DgyrG5457	796.783	2.5253	0.482162	1.30902e-08	4.3632e-07
DgyrG3895	260.307	3.13829	0.604472	1.50186e-08	4.99423e-07
DgyrG10862	115.764	5.13244	1.0031	1.53378e-08	5.07653e-07
DgyrG3301	81.0719	-4.59273	0.900755	1.53044e-08	5.07653e-07
DgyrG7285	233.737	-3.91234	0.765625	1.55538e-08	5.13602e-07
DgyrG12798	319.935	2.33113	0.446356	1.56775e-08	5.16482e-07
DgyrG11789	1390.82	-2.14706	0.410694	1.62883e-08	5.32888e-07
DgyrG2967	214.775	-3.12636	0.607646	1.62799e-08	5.32888e-07
DgyrG655	949.614	2.65848	0.512479	1.62186e-08	5.32888e-07
DgyrG12302	3111.84	1.91495	0.364002	1.71304e-08	5.59147e-07
DgyrG2675	771.24	2.4704	0.475842	1.73753e-08	5.65837e-07
DgyrG12611	166.433	2.92489	0.567713	1.75929e-08	5.71608e-07
DgyrG4799	237.042	-3.73491	0.734289	1.87285e-08	6.07111e-07
DgyrG3423	443.217	-3.55317	0.692571	1.8919e-08	6.11888e-07
DgyrG4216	2121.1	2.13331	0.409528	1.90366e-08	6.14287e-07
DgyrG13701	359.359	4.68573	0.924154	1.95197e-08	6.28445e-07
DgyrG8662	80.2088	-5.46819	1.07786	2.21126e-08	7.1031e-07
DgyrG1295	9699.94	-2.172	0.419682	2.22131e-08	7.11926e-07
DgyrG4098	298.161	3.27462	0.643596	2.39618e-08	7.66238e-07
DgyrG12461	1346.71	3.25119	0.639801	2.40668e-08	7.67862e-07
DgyrG7725	927.43	2.25029	0.436237	2.44552e-08	7.785e-07
DgyrG826	661.059	2.68116	0.525264	2.45674e-08	7.80319e-07
DgyrG13527	62.6425	9.13735	2.69097	2.47173e-08	7.83324e-07
DgyrG14167	247.585	2.61177	0.511101	2.48234e-08	7.84929e-07
DgyrG6747	4240.92	2.24392	0.435154	2.54556e-08	8.03129e-07
DgyrG64	8960.83	1.59512	0.305817	2.7242e-08	8.5758e-07
DgyrG12404	1515.19	-2.50765	0.494292	3.19563e-08	1.00375e-06
DgyrG2152	4793.57	2.55426	0.504118	3.23497e-08	1.01386e-06
DgyrG2995	126962	4.47955	0.900546	3.30288e-08	1.03059e-06
DgyrG2998	126962	4.47955	0.900546	3.30288e-08	1.03059e-06
DgyrG1617	241.285	-3.56189	0.716061	3.36678e-08	1.04821e-06
DgyrG11185	1407.65	-0.292733	0.792203	3.45477e-08	1.07325e-06
DgyrG5345	425.805	2.98828	0.594634	3.48513e-08	1.08031e-06
DgyrG13688	3508.05	-3.07346	0.615218	3.53527e-08	1.09108e-06
DgyrG13871	3508.05	-3.07346	0.615218	3.53527e-08	1.09108e-06
DgyrG13477	104.437	4.71412	0.927943	3.81996e-08	1.17498e-06
DgyrG5258	1116.96	-2.16415	0.427054	3.8237e-08	1.17498e-06
DgyrG6840	180.653	2.65273	0.528757	3.90558e-08	1.19754e-06
DgyrG4747	100.725	-3.96321	0.802326	3.92133e-08	1.19978e-06
DgyrG11175	923.266	2.02866	0.399	3.98185e-08	1.21567e-06
DgyrG12885	501.223	3.23276	0.649208	4.03563e-08	1.22944e-06
DgyrG2667	432.624	2.65277	0.529993	4.06321e-08	1.23518e-06
DgyrG102	118.599	-3.04901	0.614304	4.27453e-08	1.29387e-06
DgyrG3709	284.688	2.74701	0.548844	4.27109e-08	1.29387e-06
DgyrG5230	1141.97	2.01462	0.396757	4.29348e-08	1.29683e-06
DgyrG3707	308.02	2.82591	0.567571	4.42516e-08	1.33376e-06
DgyrG10657	9792.34	2.29049	0.458362	4.50127e-08	1.35382e-06
DgyrG5588	315.131	-2.66044	0.533745	4.55876e-08	1.36821e-06
DgyrG5713	952.41	-1.96782	0.389162	4.69731e-08	1.40681e-06
DgyrG7438	589.796	-2.77338	0.559975	4.96978e-08	1.48527e-06
DgyrG6595	216.51	-4.37669	0.900059	5.06749e-08	1.51129e-06
DgyrG1806	76.4292	-5.31155	1.08699	5.0896e-08	1.51469e-06
DgyrG13493	1329.97	2.76356	0.55745	5.14579e-08	1.5282e-06
DgyrG402	4753.75	-2.33358	0.46742	5.35028e-08	1.58561e-06
DgyrG13048	95.6023	-5.12099	1.05891	5.49133e-08	1.62401e-06
DgyrG949	45.9176	-6.1243	1.22674	5.50629e-08	1.62504e-06
DgyrG2849	44.5993	-6.94985	1.34569	5.66328e-08	1.6679e-06
DgyrG8264	1735.76	-3.02566	0.612881	5.77129e-08	1.69618e-06
DgyrG1199	2480.31	-1.97848	0.397309	6.16785e-08	1.80898e-06
DgyrG9072	325.109	2.40445	0.488321	7.06898e-08	2.06899e-06
DgyrG13478	322.999	2.75483	0.562444	7.13561e-08	2.08419e-06
DgyrG13943	122.901	4.71616	0.985871	7.22053e-08	2.10465e-06
DgyrG7749	309.836	2.63324	0.538458	7.4861e-08	2.17758e-06
DgyrG1227	2326.2	1.60954	0.320213	7.51519e-08	2.18156e-06
DgyrG11620	1327.24	-2.4926	0.510603	7.7274e-08	2.23857e-06
DgyrG7140	98.758	-6.0016	1.25469	7.82753e-08	2.26295e-06
DgyrG8619	434.003	2.30904	0.469633	7.91146e-08	2.28256e-06
DgyrG9364	617.231	-2.99196	0.620421	7.94628e-08	2.28795e-06
DgyrG1582	729.549	1.71783	0.343988	8.02002e-08	2.3045e-06
DgyrG7775	169.078	-2.90715	0.599915	8.30614e-08	2.38188e-06
DgyrG3031	2603.31	3.58755	0.744719	8.35417e-08	2.39081e-06
DgyrG4263	6182	2.33396	0.479111	8.58791e-08	2.45275e-06
DgyrG1569	1316.69	-2.2748	0.465072	8.85569e-08	2.52414e-06
DgyrG12016	115.543	4.05489	0.848208	9.29815e-08	2.64493e-06
DgyrG1825	101.058	-5.30601	1.11924	9.52663e-08	2.70449e-06
DgyrG8048	90.3215	-3.39141	0.708633	9.82479e-08	2.78356e-06
DgyrG9938	1394.36	-1.9588	0.398654	9.9341e-08	2.80891e-06
DgyrG13746	55.8477	-7.20078	1.43939	1.01664e-07	2.86887e-06
DgyrG12844	440.156	3.89313	0.779985	1.02063e-07	2.87441e-06
DgyrG11066	2567.21	2.56463	0.530074	1.03749e-07	2.91609e-06
DgyrG10562	7526.29	-1.57329	0.316849	1.0404e-07	2.91848e-06
DgyrG2388	1105.29	-1.86637	0.381044	1.12648e-07	3.1537e-06
DgyrG9183	4306.71	2.0035	0.412653	1.22237e-07	3.4154e-06
DgyrG9385	4136.19	2.11069	0.435827	1.23111e-07	3.43306e-06
DgyrG5866	442.572	2.23689	0.46315	1.2438e-07	3.46161e-06
DgyrG5439	606.44	-2.08257	0.431503	1.24759e-07	3.46536e-06
DgyrG11896	320.305	2.77163	0.58067	1.26629e-07	3.51043e-06
DgyrG10132	716.63	-3.08802	0.652754	1.29012e-07	3.56949e-06
DgyrG11849	398.37	2.50813	0.523606	1.33785e-07	3.69433e-06
DgyrG5975	575.371	-2.00898	0.415264	1.38431e-07	3.81521e-06
DgyrG7414	72.746	-4.20709	0.89651	1.41529e-07	3.89301e-06
DgyrG8939	138292	-3.61986	0.772233	1.42012e-07	3.89872e-06
DgyrG12375	1423.25	-2.62024	0.550116	1.45403e-07	3.9841e-06
DgyrG8608	107.957	-2.93546	0.620638	1.48623e-07	4.06446e-06
DgyrG13729	429.959	-2.69859	0.570832	1.50918e-07	4.11928e-06
DgyrG12840	133.972	2.7391	0.576935	1.53778e-07	4.18124e-06
DgyrG2459	589.097	1.86889	0.38614	1.53618e-07	4.18124e-06
DgyrG11215	2765.64	2.08884	0.436731	1.57113e-07	4.26373e-06
DgyrG8996	428.776	-3.06438	0.65263	1.57995e-07	4.27946e-06
DgyrG11991	112.492	-2.8694	0.610553	1.69248e-07	4.57552e-06
DgyrG1659	211.372	3.32507	0.711438	1.77212e-07	4.78169e-06
DgyrG13922	242.693	2.28578	0.480941	1.80787e-07	4.86887e-06
DgyrG1543	826.693	1.85707	0.386141	1.81304e-07	4.87354e-06
DgyrG1281	180.252	-4.29415	0.922829	1.82528e-07	4.88788e-06
DgyrG66	2989.11	1.93293	0.402866	1.82456e-07	4.88788e-06
DgyrG13415	1172.93	4.11804	0.87812	1.83747e-07	4.91123e-06
DgyrG4604	123.297	3.11375	0.666095	1.88282e-07	5.02298e-06
DgyrG5298	300.312	2.11521	0.444459	1.8913e-07	5.03612e-06
DgyrG3760	759.44	-2.98651	0.642846	2.00914e-07	5.33987e-06
DgyrG3665	824.574	1.71484	0.356261	2.01574e-07	5.34737e-06
DgyrG11635	824.378	1.99117	0.418001	2.01989e-07	5.34837e-06
DgyrG1834	3460.97	-1.48862	0.306862	2.19151e-07	5.79196e-06
DgyrG10947	4102.14	-1.49024	0.307774	2.20144e-07	5.80736e-06
DgyrG3662	1143.24	2.70949	0.58046	2.20787e-07	5.81352e-06
DgyrG3968	344.247	2.37624	0.507478	2.3448e-07	6.16027e-06
DgyrG8766	4870.15	2.09462	0.444383	2.34826e-07	6.16027e-06
DgyrG9278	91.3414	-3.29391	0.717434	2.46845e-07	6.4636e-06
DgyrG5232	1318.5	1.96946	0.417319	2.51469e-07	6.57253e-06
DgyrG13936	188.383	2.51234	0.538722	2.56217e-07	6.68429e-06
DgyrG2579	2339.39	-2.07934	0.442742	2.65263e-07	6.88679e-06
DgyrG7288	571.172	-2.85118	0.619349	2.65437e-07	6.88679e-06
DgyrG7291	571.172	-2.85118	0.619349	2.65437e-07	6.88679e-06
DgyrG12301	5356.42	2.12447	0.453355	2.7899e-07	7.22518e-06
DgyrG889	206.478	-2.47201	0.534755	2.81749e-07	7.28331e-06
DgyrG9130	961.64	2.08192	0.444829	2.82471e-07	7.28869e-06
DgyrG794	252.69	2.60289	0.563407	2.83412e-07	7.29967e-06
DgyrG4973	1991.04	-2.60446	0.565549	2.85667e-07	7.34438e-06
DgyrG4997	1421.83	-1.83244	0.38888	2.89088e-07	7.41888e-06
DgyrG10706	733.626	-2.64349	0.571339	2.93241e-07	7.51185e-06
DgyrG13826	103.238	-2.70435	0.587997	2.95188e-07	7.54809e-06
DgyrG5361	441.36	-2.26803	0.489825	3.0155e-07	7.69686e-06
DgyrG12557	13252.5	1.88401	0.402049	3.29838e-07	8.40376e-06
DgyrG3458	513.693	2.13442	0.460067	3.33385e-07	8.47887e-06
DgyrG5562	65.142	-3.92454	0.87632	3.54503e-07	8.99979e-06
DgyrG13524	39.7964	9.34664	2.99553	3.61475e-07	9.16037e-06
DgyrG12872	983.945	2.08325	0.449947	3.77089e-07	9.539e-06
DgyrG2921	1028.42	3.24823	0.719547	3.79402e-07	9.5804e-06
DgyrG127	68.3288	-3.40563	0.752644	3.8077e-07	9.59784e-06
DgyrG1184	91653.8	-2.0539	0.445593	3.89874e-07	9.80987e-06
DgyrG1781	2580.11	-1.89076	0.408252	4.03922e-07	1.01453e-05
DgyrG11693	1156.36	1.81084	0.3896	4.05965e-07	1.01786e-05
DgyrG10148	3800.41	1.84212	0.397381	4.23767e-07	1.06062e-05
DgyrG379	11007.9	1.52961	0.327653	4.27951e-07	1.0692e-05
DgyrG9133	1053.17	-2.29277	0.501049	4.32464e-07	1.07668e-05
DgyrG9220	1711.37	-1.96717	0.427764	4.3209e-07	1.07668e-05
DgyrG1850	499.018	2.67511	0.590973	4.33534e-07	1.07745e-05
DgyrG11788	320.757	-2.1938	0.482624	4.83491e-07	1.1995e-05
DgyrG13121	13570.4	-1.88213	0.409889	4.88638e-07	1.21015e-05
DgyrG1715	1541.89	1.83477	0.398004	4.90769e-07	1.2133e-05
DgyrG341	181.058	4.94875	1.1367	5.29122e-07	1.30584e-05
DgyrG7058	1783.65	-1.62532	0.350135	5.31025e-07	1.30826e-05
DgyrG4479	2212.06	2.47655	0.549927	5.33422e-07	1.31188e-05
DgyrG9244	509.202	2.00699	0.441245	5.56054e-07	1.36517e-05
DgyrG9294	233.823	-3.39232	0.77141	5.65588e-07	1.38618e-05
DgyrG2819	231.434	2.3148	0.513339	5.68521e-07	1.39083e-05
DgyrG3805	1640.02	1.60123	0.346399	5.69449e-07	1.39083e-05
DgyrG9597	5617.76	-2.12571	0.471006	5.82751e-07	1.42087e-05
DgyrG5987	1670.18	2.0111	0.443358	5.87413e-07	1.42977e-05
DgyrG2800	52.2196	-3.60813	0.82009	6.05314e-07	1.47082e-05
DgyrG11313	245.165	3.08214	0.697356	6.2684e-07	1.52052e-05
DgyrG9433	781.812	-1.93515	0.427322	6.28293e-07	1.52144e-05
DgyrG13846	74.7987	3.17611	0.720911	6.996e-07	1.69122e-05
DgyrG6549	1961.61	-1.98123	0.440963	7.05176e-07	1.70179e-05
DgyrG4767	1957.87	-2.18433	0.489245	7.12021e-07	1.71539e-05
DgyrG5874	3370.55	1.76405	0.388048	7.16217e-07	1.72257e-05
DgyrG919	1137.68	-1.98513	0.442311	7.34213e-07	1.76286e-05
DgyrG2494	2031.76	2.11772	0.474432	8.10358e-07	1.94239e-05
DgyrG13557	595.387	2.77656	0.63397	8.12584e-07	1.94444e-05
DgyrG970	8497.63	-1.50977	0.330702	8.159e-07	1.94908e-05
DgyrG6620	2924.14	-2.39554	0.543296	8.33708e-07	1.98827e-05
DgyrG6379	223.473	-2.37087	0.538182	8.37801e-07	1.99467e-05
DgyrG12543	2389	-2.00572	0.451304	8.65766e-07	2.05779e-05
DgyrG9567	958.946	-3.14597	0.727672	8.68311e-07	2.06038e-05
DgyrG3870	1992.66	-1.89293	0.424762	9.37714e-07	2.22135e-05
DgyrG2699	608.986	2.31044	0.525426	9.51962e-07	2.25134e-05
DgyrG12205	2689.83	2.80874	0.646628	9.5837e-07	2.26271e-05
DgyrG6699	669.179	-2.42312	0.557493	9.97879e-07	2.35207e-05
DgyrG11934	1550.78	1.56001	0.345783	1.00787e-06	2.36774e-05
DgyrG13472	4338.64	-3.2684	0.765373	1.0071e-06	2.36774e-05
DgyrG6689	1043.79	-2.26643	0.518834	1.0308e-06	2.41761e-05
DgyrG7556	2630.94	-1.94306	0.44012	1.05239e-06	2.46415e-05
DgyrG6213	906.336	-1.91215	0.432804	1.09068e-06	2.5496e-05
DgyrG5610	90.0287	-3.11443	0.72789	1.09484e-06	2.5551e-05
DgyrG289	585.698	-2.60819	0.606591	1.16068e-06	2.70431e-05
DgyrG1452	691.629	-1.66005	0.371185	1.16705e-06	2.71468e-05
DgyrG13755	85.1514	3.33874	0.786272	1.21066e-06	2.8115e-05
DgyrG168	1482.09	-1.71915	0.388492	1.2279e-06	2.84688e-05
DgyrG3081	1293.53	-1.93519	0.442623	1.2528e-06	2.89987e-05
DgyrG11259	848.729	-1.80421	0.410488	1.2603e-06	2.91247e-05
DgyrG13779	226.526	2.5878	0.602338	1.27163e-06	2.92909e-05
DgyrG5307	3915.58	-2.22261	0.51353	1.26976e-06	2.92909e-05
DgyrG4142	1559.69	-1.49372	0.333938	1.27732e-06	2.93743e-05
DgyrG12368	292.299	-2.93234	0.690488	1.28794e-06	2.95705e-05
DgyrG1504	613.123	-1.84795	0.421337	1.32288e-06	3.03236e-05
DgyrG3711	1007.65	2.64275	0.618437	1.33257e-06	3.04962e-05
DgyrG320	790.362	-1.64031	0.37069	1.34047e-06	3.06275e-05
DgyrG3998	358.174	1.90713	0.435957	1.35776e-06	3.09726e-05
DgyrG10677	761.614	1.59471	0.360295	1.38978e-06	3.16522e-05
DgyrG9773	1100.33	-2.14989	0.499464	1.41606e-06	3.21989e-05
DgyrG9653	2497.54	-1.51916	0.342827	1.51273e-06	3.43418e-05
DgyrG7097	699.168	-2.03082	0.470639	1.52611e-06	3.45903e-05
DgyrG8738	65.8967	-3.17372	0.75736	1.62455e-06	3.67124e-05
DgyrG9971	4330.68	-1.54446	0.351507	1.62492e-06	3.67124e-05
DgyrG702	2335.77	-2.27854	0.534359	1.63796e-06	3.6948e-05
DgyrG9522	2760.16	-2.31685	0.545072	1.66359e-06	3.74666e-05
DgyrG8546	1104.33	-1.46698	0.331862	1.6815e-06	3.78097e-05
DgyrG135	26.3528	-8.97741	3.17888	1.70345e-06	3.82427e-05
DgyrG8201	3487.88	2.47304	0.586251	1.9374e-06	4.34259e-05
DgyrG7856	904.996	1.81117	0.41917	1.94737e-06	4.35806e-05
DgyrG5645	384.194	-4.19274	0.928598	1.98183e-06	4.42817e-05
DgyrG11715	6465.78	-1.67938	0.388841	2.06713e-06	4.61149e-05
DgyrG5156	11702.9	-1.96185	0.463345	2.15718e-06	4.80481e-05
DgyrG8258	1853.32	2.2313	0.528657	2.18273e-06	4.8541e-05
DgyrG7147	57.8041	-4.70907	1.12282	2.21262e-06	4.90628e-05
DgyrG8854	187.78	2.46387	0.588456	2.21313e-06	4.90628e-05
DgyrG6458	488.514	1.80366	0.420922	2.22507e-06	4.92505e-05
DgyrG13417	147.902	-4.29617	0.997311	2.25928e-06	4.99298e-05
DgyrG14058	470.39	1.98995	0.46859	2.26422e-06	4.9961e-05
DgyrG10810	1400.11	2.17852	0.518071	2.40683e-06	5.30251e-05
DgyrG1412	2739.1	-1.54733	0.355797	2.4196e-06	5.32237e-05
DgyrG10194	2102.64	1.64104	0.381638	2.428e-06	5.33256e-05
DgyrG10544	1111.8	-2.09357	0.498614	2.48884e-06	5.44089e-05
DgyrG253	790.273	-2.71956	0.653912	2.48389e-06	5.44089e-05
DgyrG8732	526.47	2.0285	0.480766	2.4853e-06	5.44089e-05
DgyrG11087	12921.4	-2.2291	0.53536	2.60768e-06	5.69189e-05
DgyrG9895	324.854	-2.04217	0.487408	2.61248e-06	5.6936e-05
DgyrG13976	475.502	3.57941	0.885562	2.66063e-06	5.78504e-05
DgyrG8705	188.428	-2.03274	0.484531	2.6626e-06	5.78504e-05
DgyrG3387	64.4601	-6.86895	1.49805	2.67513e-06	5.80336e-05
DgyrG19	48.26	-5.72485	1.4175	2.70155e-06	5.85171e-05
DgyrG396	481.465	-3.81453	0.895415	2.70652e-06	5.85353e-05
DgyrG12136	11199.5	-1.61863	0.379213	2.79649e-06	6.03887e-05
DgyrG9137	1546.39	2.68328	0.653771	2.81604e-06	6.07184e-05
DgyrG6299	767.304	1.85281	0.439388	2.83574e-06	6.10502e-05
DgyrG12421	344.872	3.39996	0.836127	2.84199e-06	6.10921e-05
DgyrG12060	5733.22	-1.35561	0.311492	2.85443e-06	6.12664e-05
DgyrG13355	4343.38	1.91743	0.454304	2.86438e-06	6.1387e-05
DgyrG5507	9066.68	-1.52129	0.35443	2.9089e-06	6.2247e-05
DgyrG10146	329.37	1.88505	0.448172	2.93959e-06	6.28087e-05
DgyrG6728	1835.25	-2.75721	0.674538	2.9716e-06	6.33971e-05
DgyrG13981	2042.91	2.21424	0.534494	3.0387e-06	6.4635e-05
DgyrG3921	76.7306	3.25676	0.805748	3.03875e-06	6.4635e-05
DgyrG12522	730.778	-2.10678	0.507648	3.10664e-06	6.59799e-05
DgyrG5212	216.779	-2.07953	0.500386	3.11241e-06	6.60036e-05
DgyrG3143	1641.07	1.51085	0.353214	3.14577e-06	6.66113e-05
DgyrG14108	547.959	1.6651	0.39292	3.15986e-06	6.68097e-05
DgyrG3135	368.316	2.02209	0.486402	3.19207e-06	6.73903e-05
DgyrG9475	405.039	2.0617	0.497808	3.2868e-06	6.9287e-05
DgyrG14120	86.3128	2.79515	0.686889	3.32277e-06	6.99243e-05
DgyrG5879	138.293	-2.32435	0.567284	3.32691e-06	6.99243e-05
DgyrG5324	357.827	-3.32951	0.816345	3.35349e-06	7.03787e-05
DgyrG8681	698.711	-2.0558	0.498446	3.44284e-06	7.21468e-05
DgyrG643	9351.19	-1.61506	0.386342	3.49275e-06	7.30847e-05
DgyrG1373	4631.62	1.44412	0.338248	3.52838e-06	7.37213e-05
DgyrG7264	28520.6	2.83182	0.692786	3.54951e-06	7.40536e-05
DgyrG8567	2048.49	-1.5968	0.379103	3.56294e-06	7.42243e-05
DgyrG1671	1922.96	1.67815	0.398903	3.78449e-06	7.8724e-05
DgyrG1747	886.015	-1.49804	0.354689	3.82712e-06	7.94941e-05
DgyrG8383	656.087	1.78986	0.430383	3.84192e-06	7.96847e-05
DgyrG11223	1839.29	-1.62725	0.388689	3.86121e-06	7.99678e-05
DgyrG5347	257.663	-2.15589	0.525981	4.04053e-06	8.35593e-05
DgyrG13875	11741.1	-1.89003	0.45929	4.0727e-06	8.41018e-05
DgyrG1520	1067.35	2.4844	0.617186	4.14033e-06	8.52498e-05
DgyrG6313	1141.59	-1.72328	0.414986	4.13836e-06	8.52498e-05
DgyrG783	1170.46	1.4942	0.354556	4.20415e-06	8.64383e-05
DgyrG11207	466.738	-1.84616	0.447934	4.22355e-06	8.6488e-05
DgyrG13577	148.533	-2.93226	0.736593	4.21562e-06	8.6488e-05
DgyrG7858	509.559	2.07847	0.508884	4.22488e-06	8.6488e-05
DgyrG10323	5102.26	1.84947	0.447886	4.27697e-06	8.73901e-05
DgyrG3739	9759.77	2.00037	0.489009	4.28129e-06	8.73901e-05
DgyrG2234	719.6	-1.49892	0.35733	4.35038e-06	8.86727e-05
DgyrG1946	380.53	2.04647	0.501199	4.39199e-06	8.93921e-05
DgyrG8447	363.511	-2.21321	0.547931	4.40174e-06	8.9462e-05
DgyrG7545	56.9786	-3.76436	0.963303	4.43702e-06	9.00425e-05
DgyrG9719	456.899	-1.66521	0.402061	4.44301e-06	9.00425e-05
DgyrG1889	1564.83	2.6546	0.665711	4.49475e-06	9.09609e-05
DgyrG830	1562.13	1.77573	0.43159	4.76239e-06	9.62398e-05
DgyrG7063	1681.94	-1.48837	0.356609	4.86871e-06	9.82481e-05
DgyrG11578	6268.93	1.32101	0.314336	5.13793e-06	0.000103533
DgyrG2701	13418.4	1.51094	0.363244	5.21186e-06	0.000104874
DgyrG3527	13755.2	1.50387	0.359561	5.25667e-06	0.000105625
DgyrG7161	24000.5	1.41195	0.340838	5.70899e-06	0.000114552
DgyrG3931	469.153	1.80858	0.445547	5.93265e-06	0.000118871
DgyrG4269	521.367	-2.07681	0.521721	6.026e-06	0.000120571
DgyrG10732	483.994	2.43369	0.618655	6.09097e-06	0.000121699
DgyrG13998	468.408	2.55729	0.655792	6.22554e-06	0.000124213
DgyrG4659	681.713	1.73807	0.428771	6.38989e-06	0.000127313
DgyrG9595	13190.7	-2.07669	0.524388	6.41953e-06	0.000127723
DgyrG13638	75.198	3.09668	0.801029	6.58148e-06	0.000130762
DgyrG1654	4718.26	1.96287	0.493347	6.81419e-06	0.000135196
DgyrG7926	68.3773	-3.92138	1.03625	6.82529e-06	0.000135227
DgyrG1140	715.067	2.07859	0.523552	6.91963e-06	0.000136904
DgyrG8667	30826.1	-1.57891	0.388782	6.95806e-06	0.000137473
DgyrG6659	6052.22	-1.43891	0.351434	6.98431e-06	0.000137799
DgyrG5409	629.299	-2.10811	0.534196	7.03144e-06	0.000138536
DgyrG2890	2957.76	1.98505	0.495819	7.05688e-06	0.000138844
DgyrG13944	215.175	2.43074	0.620628	7.14668e-06	0.000140416
DgyrG1763	336.052	-2.66246	0.69175	7.33906e-06	0.000143996
DgyrG103	11347.2	-1.68383	0.419315	7.42803e-06	0.00014554
DgyrG6748	611.172	2.8144	0.73255	7.62399e-06	0.000149173
DgyrG13248	44450.4	4.96367	1.33842	7.63952e-06	0.000149271
DgyrG11686	4666.59	1.64913	0.411531	7.71879e-06	0.000150612
DgyrG7118	1019.64	-1.61986	0.40186	7.80312e-06	0.000152048
DgyrG1047	337.814	-1.84705	0.465379	7.83116e-06	0.000152251
DgyrG9136	2595.25	1.75222	0.438033	7.83505e-06	0.000152251
DgyrG1777	900.649	-1.79489	0.450059	7.91707e-06	0.000153635
DgyrG13495	2664.51	1.61631	0.401052	7.9731e-06	0.00015451
DgyrG10001	1673.16	-1.59965	0.397861	8.02219e-06	0.000155249
DgyrG2943	2796.29	1.6516	0.411021	8.15792e-06	0.00015766
DgyrG1999	56.2885	4.61651	1.22714	8.22015e-06	0.000158647
DgyrG1239	2328.04	-1.69204	0.42389	8.28764e-06	0.000159668
DgyrG4629	711.076	-1.86837	0.472394	8.2956e-06	0.000159668
DgyrG1138	64.6728	-4.62649	1.24341	8.37832e-06	0.000161041
DgyrG1611	312.696	-2.92078	0.770275	8.48657e-06	0.000162901
DgyrG3987	440.864	-1.94281	0.495304	8.5772e-06	0.000164418
DgyrG13112	219.418	-3.4259	0.920704	8.73445e-06	0.000167206
DgyrG10673	1015.31	1.43516	0.354371	8.94183e-06	0.000170945
DgyrG10593	1323.48	1.73148	0.434341	8.99391e-06	0.000171708
DgyrG113	493.937	2.20481	0.568872	9.12458e-06	0.000173969
DgyrG14009	3094.96	-6.00485	1.71106	9.37311e-06	0.000178467
DgyrG3366	5375.13	-1.81558	0.46274	9.41598e-06	0.000178803
DgyrG9994	6667.17	-1.27503	0.311821	9.41357e-06	0.000178803
DgyrG3454	741.826	7.54939	2.19145	9.48904e-06	0.000179949
DgyrG11942	1938.07	1.73115	0.438535	9.54782e-06	0.000180821
DgyrG6660	2367.38	2.06703	0.532987	9.57859e-06	0.000181162
DgyrG8582	505.982	2.76241	0.729579	9.61969e-06	0.000181697
DgyrG12084	3507.44	-1.52117	0.380186	9.72107e-06	0.000183367
DgyrG2361	249.498	-2.07231	0.536045	1.02327e-05	0.000192505
DgyrG8013	1972.38	1.9017	0.487926	1.02231e-05	0.000192505
DgyrG3384	151.618	-2.58741	0.685158	1.02605e-05	0.000192771
DgyrG12127	57429.5	-2.57585	0.686145	1.03049e-05	0.00019335
DgyrG4425	1442.4	1.77775	0.452998	1.06011e-05	0.000198644
DgyrG6765	624.796	1.88614	0.483901	1.06493e-05	0.000199284
DgyrG3152	833.6	1.55207	0.390036	1.07348e-05	0.000200619
DgyrG7237	4369.57	-1.52579	0.384479	1.07694e-05	0.000200737
DgyrG9441	1698.78	1.31153	0.325441	1.07672e-05	0.000200737
DgyrG2946	629.292	2.49019	0.656166	1.08201e-05	0.000201416
DgyrG9506	3189.63	1.67234	0.424329	1.0926e-05	0.000203121
DgyrG4816	117.444	-2.15602	0.563466	1.11288e-05	0.00020662
DgyrG4049	20851.3	1.74459	0.445174	1.12679e-05	0.000208927
DgyrG11059	8417.89	1.25122	0.308665	1.13348e-05	0.000209893
DgyrG9155	107.008	3.33977	0.907119	1.14058e-05	0.000210933
DgyrG2808	6773.99	-1.32523	0.331803	1.1755e-05	0.00021694
DgyrG4721	832.779	2.66122	0.710332	1.17612e-05	0.00021694
DgyrG207	9004.24	1.47222	0.370555	1.17812e-05	0.000217026
DgyrG11097	4345.54	1.8693	0.4806	1.22014e-05	0.000224475
DgyrG10663	270.731	3.10132	0.820309	1.23052e-05	0.00022609
DgyrG13340	6327.07	-2.01243	0.529137	1.24519e-05	0.00022849
DgyrG4878	8471.3	-1.64627	0.421688	1.25223e-05	0.000229484
DgyrG12025	163.722	-2.39757	0.640988	1.30412e-05	0.000238685
DgyrG8417	465.86	-1.76019	0.455858	1.30902e-05	0.000239272
DgyrG872	1467.57	1.27928	0.319427	1.32621e-05	0.000242102
DgyrG11381	2752.2	-1.61057	0.413845	1.33351e-05	0.000243121
DgyrG10902	225.951	-2.17374	0.576003	1.33701e-05	0.000243446
DgyrG5642	226.893	1.87136	0.487397	1.36025e-05	0.00024736
DgyrG7163	65.856	-4.41651	1.23475	1.36469e-05	0.000247848
DgyrG13933	343.446	1.67309	0.430848	1.40265e-05	0.000254416
DgyrG3822	329.188	-2.16841	0.576466	1.4172e-05	0.000256726
DgyrG971	66.5596	-4.19023	1.18403	1.43972e-05	0.000260474
DgyrG11334	1449.18	1.72542	0.446888	1.46077e-05	0.000263945
DgyrG12637	1646.86	-1.43347	0.36535	1.4632e-05	0.000264046
DgyrG14079	298.525	2.0428	0.539493	1.47168e-05	0.000264902
DgyrG9261	1937.18	-1.83826	0.481375	1.47047e-05	0.000264902
DgyrG4694	2532.12	-1.20395	0.301264	1.49422e-05	0.000268619
DgyrG677	6219.15	-2.43788	0.660162	1.50457e-05	0.000270136
DgyrG13296	1400.24	2.47988	0.669959	1.54077e-05	0.000276286
DgyrG2818	467.76	1.76579	0.461375	1.54664e-05	0.000276987
DgyrG13185	2668.51	1.9108	0.502709	1.57338e-05	0.000281421
DgyrG3636	8065.16	1.63303	0.425456	1.59332e-05	0.000284628
DgyrG4811	341.304	-1.86544	0.492974	1.64104e-05	0.000292784
DgyrG4620	2918.59	1.45187	0.372393	1.6709e-05	0.000297735
DgyrG837	10058.2	-1.40232	0.359162	1.68532e-05	0.000299928
DgyrG13571	68.8284	6.50207	1.77448	1.69452e-05	0.000301186
DgyrG9943	254.616	-2.00207	0.535663	1.7248e-05	0.000306185
DgyrG8265	358.19	1.73773	0.456643	1.73575e-05	0.000307743
DgyrG10725	2336.48	-1.47222	0.381055	1.7488e-05	0.000309668
DgyrG10533	768.233	-1.68228	0.442296	1.78932e-05	0.000316055
DgyrG2974	724.031	2.46497	0.672134	1.78873e-05	0.000316055
DgyrG1564	68.6152	-3.65538	1.03205	1.79175e-05	0.000316088
DgyrG5550	1089.42	-2.18865	0.594043	1.80545e-05	0.00031811
DgyrG4240	982.368	-1.53132	0.399222	1.82091e-05	0.000320434
DgyrG6186	8632.2	-1.52864	0.398377	1.85839e-05	0.000326624
DgyrG4309	994.416	1.87517	0.500391	1.86406e-05	0.000327216
DgyrG3659	42.6437	-4.15915	1.18123	1.87438e-05	0.000328619
DgyrG7284	1027.57	1.63123	0.427218	1.88667e-05	0.000330365
DgyrG10164	122.182	2.82711	0.789199	1.91575e-05	0.000335043
DgyrG12427	1525.69	-1.34482	0.346196	1.98908e-05	0.000347438
DgyrG12616	2748.9	-1.88453	0.506552	2.01666e-05	0.000351822
DgyrG13937	1064.31	2.2598	0.616934	2.02682e-05	0.00035281
DgyrG3848	1029.65	-1.65351	0.437453	2.0273e-05	0.00035281
DgyrG12036	1307.75	-1.61947	0.427389	2.03301e-05	0.00035337
DgyrG782	12385.1	1.98594	0.541438	2.04006e-05	0.00035416
DgyrG1234	354.337	-2.08748	0.56829	2.07245e-05	0.000359343
DgyrG1575	581.316	2.51953	0.696156	2.07973e-05	0.000360165
DgyrG2163	4944.89	-1.5264	0.401115	2.10581e-05	0.000364236
DgyrG5814	3797.99	1.28309	0.329856	2.17103e-05	0.000375059
DgyrG13366	1912.77	2.76682	0.774886	2.18458e-05	0.000376598
DgyrG1836	611.551	-5.53938	1.67795	2.18688e-05	0.000376598
DgyrG5619	161.536	3.41512	0.97755	2.18792e-05	0.000376598
DgyrG11416	19214.8	-1.38679	0.366087	2.21319e-05	0.000379304
DgyrG3970	1759.05	-1.68539	0.449939	2.21435e-05	0.000379304
DgyrG5482	336.77	-2.69033	0.756897	2.21183e-05	0.000379304
DgyrG6189	86.8456	-3.55977	1.01669	2.21059e-05	0.000379304
DgyrG1398	5967.81	1.28778	0.332271	2.25182e-05	0.000385257
DgyrG8289	3493.82	1.35373	0.352031	2.30394e-05	0.000393698
DgyrG7817	3085.44	-1.26142	0.326624	2.34359e-05	0.000399992
DgyrG3436	503.707	1.53345	0.405917	2.39998e-05	0.000409123
DgyrG3538	16189.2	-1.22604	0.316133	2.40322e-05	0.000409182
DgyrG12092	762.079	6.41828	2.00748	2.41498e-05	0.000410692
DgyrG12563	8805.78	-1.36359	0.357316	2.42281e-05	0.000411036
DgyrG12977	4602.32	-1.57967	0.420745	2.42272e-05	0.000411036
DgyrG9741	2692.57	-1.18447	0.304974	2.42679e-05	0.000411218
DgyrG4585	1813.69	1.5156	0.400385	2.44076e-05	0.000413092
DgyrG11527	2019.28	-1.48896	0.393579	2.45024e-05	0.000414202
DgyrG9103	1711.02	1.42106	0.37264	2.46041e-05	0.000415425
DgyrG3252	2121.65	-1.76803	0.477786	2.48392e-05	0.000418895
DgyrG4235	2961.41	-1.57887	0.423842	2.5023e-05	0.000421493
DgyrG6590	1876.31	1.44687	0.381133	2.51395e-05	0.000422954
DgyrG7200	255.637	2.17135	0.599767	2.57966e-05	0.000433494
DgyrG2300	1898.23	-1.57143	0.420838	2.60599e-05	0.000436881
DgyrG4560	157.012	-2.35421	0.660692	2.60441e-05	0.000436881
DgyrG12818	338.122	1.62439	0.435499	2.61073e-05	0.000437158
DgyrG6754	453.207	-2.32079	0.653211	2.71181e-05	0.000453548
DgyrG4884	5144.56	-1.13935	0.294194	2.73033e-05	0.000456107
DgyrG12946	1386.39	-1.30475	0.342567	2.78574e-05	0.000464815
DgyrG4697	2947.16	1.81996	0.498151	2.84898e-05	0.000474807
DgyrG2782	1072.27	-1.86238	0.513571	2.92712e-05	0.000487256
DgyrG6230	1255.42	4.78337	1.44801	2.96088e-05	0.000492298
DgyrG4314	37.6307	-4.8312	1.4235	3.02497e-05	0.000502365
DgyrG13406	807.123	1.93663	0.535592	3.07262e-05	0.00050968
DgyrG6110	944.326	-1.78302	0.489412	3.08003e-05	0.000510312
DgyrG14140	127.611	2.86214	0.826767	3.14808e-05	0.000520978
DgyrG1279	207.796	-2.07406	0.580745	3.15882e-05	0.000522145
DgyrG13293	402.765	1.7859	0.49135	3.17432e-05	0.000524095
DgyrG11444	38582.7	-1.48052	0.398658	3.18535e-05	0.000525305
DgyrG6626	2096	-1.25747	0.332347	3.22512e-05	0.000531245
DgyrG13788	137.744	2.42397	0.692128	3.27737e-05	0.000539225
DgyrG8229	3727.11	1.3801	0.367695	3.28389e-05	0.000539671
DgyrG8373	2687.17	1.4622	0.393684	3.31035e-05	0.000543388
DgyrG14002	363.174	1.76154	0.485204	3.38219e-05	0.000554384
DgyrG9291	174.151	-2.73075	0.794582	3.38516e-05	0.000554384
DgyrG12904	139.999	2.32653	0.662844	3.41469e-05	0.000558574
DgyrG12212	87.8836	-4.47367	1.2503	3.46339e-05	0.000565887
DgyrG5252	2242.05	1.54311	0.418275	3.54789e-05	0.000579026
DgyrG11801	96.8679	-2.35129	0.677261	3.60348e-05	0.000587421
DgyrG12826	105.255	2.798	0.817647	3.69734e-05	0.000602029
DgyrG12749	608.804	-1.49136	0.40686	3.78042e-05	0.00061485
DgyrG5280	2651.11	-1.19025	0.315117	3.7856e-05	0.000614987
DgyrG8664	2622.38	-1.17448	0.311522	4.00257e-05	0.000649489
DgyrG12369	757.342	-1.36062	0.368131	4.01487e-05	0.00065074
DgyrG13420	665.268	1.67222	0.465316	4.18205e-05	0.000677063
DgyrG12860	23374.7	-1.74935	0.491818	4.23772e-05	0.000685291
DgyrG12694	4971.87	1.5663	0.432684	4.31905e-05	0.000697647
DgyrG13059	10701	1.25607	0.337199	4.33081e-05	0.00069875
DgyrG13731	23.3722	5.88606	1.70737	4.45794e-05	0.000717953
DgyrG5675	5997.13	1.27578	0.341483	4.45996e-05	0.000717953
DgyrG4259	249.141	-2.473	0.730034	4.47737e-05	0.000719937
DgyrG9906	205.303	1.8668	0.529299	4.57125e-05	0.000734199
DgyrG6439	42.6054	-4.77561	1.49324	4.72493e-05	0.000758021
DgyrG7913	1431.84	-1.4414	0.397998	4.73117e-05	0.000758165
DgyrG10889	153.183	2.57831	0.763648	4.74859e-05	0.000760096
DgyrG9549	579.389	-0.305069	0.80069	4.79149e-05	0.000766097
DgyrG9612	1839.56	2.30358	0.67407	4.88666e-05	0.000780433
DgyrG1775	2505.81	1.28697	0.347846	4.97736e-05	0.000794023
DgyrG13512	18.3047	7.6735	3.10515	5.05907e-05	0.00080615
DgyrG7318	207.278	1.65352	0.466136	5.09906e-05	0.000811611
DgyrG3916	1737.12	-1.4602	0.406412	5.11097e-05	0.000812592
DgyrG10279	278827	1.68423	0.475982	5.12464e-05	0.000813852
DgyrG13528	119.933	2.63871	0.790248	5.15329e-05	0.000817486
DgyrG9267	27454.9	1.19304	0.321843	5.24277e-05	0.00083075
DgyrG2936	86.9058	2.70033	0.809855	5.3642e-05	0.000849041
DgyrG3985	2153.67	1.67309	0.478356	5.37949e-05	0.000850511
DgyrG457	3341.8	-1.46863	0.412343	5.41523e-05	0.000855207
DgyrG4383	723.933	2.69717	0.809849	5.42296e-05	0.000855475
DgyrG11733	903.065	-2.07438	0.606039	5.50624e-05	0.000867646
DgyrG10113	1396.21	1.62754	0.460571	5.61064e-05	0.000883115
DgyrG11108	1078.53	-1.54949	0.437417	5.67447e-05	0.00089217
DgyrG1562	85.5664	-4.01873	1.27466	5.68292e-05	0.00089225
DgyrG1614	185.571	-2.9226	0.895577	5.68757e-05	0.00089225
DgyrG13324	258.788	1.81688	0.523987	5.81112e-05	0.000910622
DgyrG13971	18.1842	7.62373	3.09115	5.92223e-05	0.000927009
DgyrG12604	61.2288	-2.63667	0.799016	5.9604e-05	0.000931954
DgyrG11832	1986.34	2.08608	0.613016	6.03315e-05	0.000942289
DgyrG4110	47.2563	-3.13381	0.968939	6.067e-05	0.000946532
DgyrG7422	551.441	1.48814	0.420126	6.1399e-05	0.000956852
DgyrG3444	194.048	-1.93545	0.565903	6.16257e-05	0.000959329
DgyrG10165	3006.06	1.91986	0.561778	6.18922e-05	0.000962421
DgyrG7566	9078.44	-1.88122	0.552533	6.21114e-05	0.000964771
DgyrG10060	499.004	-1.81339	0.526019	6.28515e-05	0.000975196
DgyrG1533	241.967	-1.82841	0.530205	6.35162e-05	0.000984113
DgyrG6925	5375.27	1.2638	0.349602	6.35651e-05	0.000984113
DgyrG6918	21565.4	5.02494	1.70173	6.39188e-05	0.000988508
DgyrG6565	505.328	-2.02853	0.595957	6.52856e-05	0.00100854
DgyrG8441	910.052	-1.5437	0.441486	6.8058e-05	0.00105023
DgyrG2889	985.285	-1.69067	0.49075	6.83828e-05	0.00105295
DgyrG3733	2728.55	1.43386	0.405343	6.8309e-05	0.00105295
DgyrG4871	208.943	-1.67444	0.48667	6.99043e-05	0.00107521
DgyrG13140	1434.5	-1.17247	0.32447	7.06785e-05	0.00108593
DgyrG9591	18167.6	-1.3684	0.386505	7.08539e-05	0.00108745
DgyrG1070	126.781	-2.13053	0.64256	7.12828e-05	0.0010928
DgyrG2416	1603.38	-1.37324	0.388313	7.13565e-05	0.0010928
DgyrG6478	6766.01	-1.80543	0.531603	7.19646e-05	0.00110092
DgyrG549	1282.27	1.53763	0.441397	7.2117e-05	0.00110206
DgyrG13107	7167.85	1.08494	0.292646	7.26116e-05	0.00110842
DgyrG14065	30.7225	3.58235	1.13994	7.36563e-05	0.00112316
DgyrG10363	1275.33	1.76827	0.519125	7.39001e-05	0.00112566
DgyrG13535	39.1734	-5.80065	1.59388	7.58244e-05	0.00115374
DgyrG10551	3213.89	-1.39395	0.397238	7.78149e-05	0.00118275
DgyrG8232	546.48	1.42665	0.407672	7.82238e-05	0.00118769
DgyrG3261	439.753	1.78841	0.527867	7.89366e-05	0.00119723
DgyrG2772	21981.5	-2.57161	0.800925	7.91229e-05	0.00119878
DgyrG6781	908.303	1.92423	0.578	8.01157e-05	0.00121252
DgyrG11812	1633.17	1.89406	0.565157	8.05654e-05	0.00121803
DgyrG9175	13479.6	-2.37564	0.767892	8.08553e-05	0.0012211
DgyrG4253	1558.49	1.49869	0.432574	8.16323e-05	0.00123153
DgyrG7266	243.898	-1.84089	0.5469	8.23838e-05	0.00124154
DgyrG7443	1154.39	-1.3096	0.372467	8.40771e-05	0.00126571
DgyrG10780	967.55	1.81909	0.540148	8.45699e-05	0.00127178
DgyrG8027	2456.21	-1.1598	0.324309	8.51847e-05	0.00127967
DgyrG13511	297.182	2.1458	0.654632	8.65358e-05	0.00129859
DgyrG823	180.716	2.73361	0.862278	8.67001e-05	0.00129968
DgyrG4033	751.517	1.5368	0.446866	8.68574e-05	0.00130066
DgyrG2944	377.431	1.5782	0.461046	8.7846e-05	0.00131407
DgyrG2935	1092.33	1.60858	0.470333	8.80879e-05	0.0013163
DgyrG11493	984.467	1.36462	0.390341	8.82369e-05	0.00131714
DgyrG13679	76.3378	2.69809	0.844254	8.85736e-05	0.00132077
DgyrG3965	872.089	1.32115	0.376909	9.02261e-05	0.001344
DgyrG2487	25299.6	1.3972	0.403841	9.03543e-05	0.0013445
DgyrG5370	1128.86	-2.03618	0.622413	9.0694e-05	0.00134813
DgyrG5410	6418.21	2.25753	0.69635	9.11984e-05	0.00135421
DgyrG2628	1541.85	-1.29251	0.369316	9.15135e-05	0.00135747
DgyrG7213	7159.19	-1.54063	0.450112	9.22584e-05	0.00136708
DgyrG5289	64.8176	2.65625	0.8406	9.29305e-05	0.0013756
DgyrG13637	119.328	3.30457	1.07707	9.34301e-05	0.00138156
DgyrG169	2315.75	1.30127	0.371636	9.39395e-05	0.00138764
DgyrG944	11886.6	-1.56275	0.460854	9.48556e-05	0.00139971
DgyrG4006	379.711	1.40022	0.407328	9.84247e-05	0.00145087
DgyrG1919	971.161	-1.13714	0.321131	9.99567e-05	0.00147192
DgyrG2247	103.988	2.37473	0.744636	0.000101035	0.00148625
DgyrG8677	84127	1.9319	0.59189	0.00010136	0.00148949
DgyrG13037	2130.43	1.55703	0.465608	0.000101559	0.00149087
DgyrG13728	16.7266	7.47929	3.19296	0.000101839	0.00149343
DgyrG6607	92.3368	2.44006	0.772208	0.000102161	0.0014966
DgyrG1976	1439.3	-1.42833	0.418391	0.000103627	0.00151651
DgyrG9863	838.78	-1.35616	0.39433	0.0001044	0.00152624
DgyrG7552	362.116	1.89174	0.578281	0.000104864	0.00153145
DgyrG12638	1458.72	-1.39698	0.409393	0.000106339	0.0015498
DgyrG9483	1556.58	1.85199	0.563242	0.000106241	0.0015498
DgyrG13744	287.93	1.79511	0.544464	0.000107468	0.00156464
DgyrG2115	731.549	1.51382	0.447699	0.000109076	0.00158642
DgyrG11990	290.551	-2.11262	0.658334	0.000109882	0.0015965
DgyrG13480	282.889	2.46988	0.788584	0.000112075	0.00162599
DgyrG9254	1422.31	2.43745	0.773834	0.000112256	0.00162599
DgyrG941	137.254	-1.82596	0.559394	0.000112164	0.00162599
DgyrG12393	1206.44	-1.64694	0.496184	0.000114531	0.00165725
DgyrG11483	955.611	-1.20058	0.345264	0.000115185	0.00166501
DgyrG2996	61321	4.01056	1.36559	0.000116519	0.00168087
DgyrG2999	61321	4.01056	1.36559	0.000116519	0.00168087
DgyrG12884	723.261	2.26146	0.715434	0.000116815	0.00168342
DgyrG3160	3434.15	-1.28332	0.372659	0.000119024	0.00171351
DgyrG9805	4240.5	-1.45247	0.431997	0.000120131	0.00172769
DgyrG13022	6818.71	1.87889	0.566427	0.000121619	0.00174731
DgyrG1633	10555.7	-1.71998	0.527333	0.000122157	0.00175326
DgyrG4731	3054.51	1.60114	0.484472	0.000122384	0.00175475
DgyrG13428	1210.72	1.30484	0.380934	0.000123231	0.00176475
DgyrG2670	5283.72	2.20275	0.696859	0.000123331	0.00176475
DgyrG8326	1133.19	1.48292	0.443492	0.000127493	0.00182246
DgyrG14045	744.15	1.86835	0.579338	0.000128257	0.00183155
DgyrG11895	1432.58	-1.44818	0.431186	0.000129068	0.00183941
DgyrG7890	180.109	-1.76897	0.546384	0.000129017	0.00183941
DgyrG12762	223.649	1.69489	0.520571	0.000134187	0.00191045
DgyrG175	626.357	-1.46474	0.440622	0.000134993	0.00192
DgyrG1192	15297.6	1.52972	0.466687	0.000135302	0.00192245
DgyrG12524	1035.01	-1.16799	0.339951	0.00013926	0.00197671
DgyrG1419	55452.4	3.85975	1.36353	0.000140153	0.0019854
DgyrG6174	241.507	-1.48106	0.447349	0.000140102	0.0019854
DgyrG11243	1128.88	-1.25928	0.37184	0.000143815	0.00203322
DgyrG6500	563.083	1.36952	0.409013	0.000143716	0.00203322
DgyrG1676	1148.81	1.88521	0.593031	0.000146088	0.00206329
DgyrG9726	8307.34	-1.20532	0.352913	0.000146629	0.00206887
DgyrG5533	1595.95	-1.23109	0.36397	0.0001469	0.00207064
DgyrG2032	3646.68	-1.64165	0.50817	0.000148352	0.00208903
DgyrG9746	411.668	1.93569	0.612826	0.00015029	0.0021142
DgyrG8820	960.93	1.70965	0.531513	0.000151681	0.00213167
DgyrG10802	77.0533	-2.36671	0.779149	0.000152856	0.00214605
DgyrG792	433.002	-1.5824	0.486671	0.000154575	0.00216803
DgyrG12414	994.665	-1.52224	0.468048	0.000154769	0.00216861
DgyrG12808	499.759	1.49167	0.455235	0.000156405	0.00218936
DgyrG2942	932.146	1.44692	0.438294	0.000156866	0.00219365
DgyrG8977	74.4386	2.47951	0.821538	0.000158214	0.00221031
DgyrG2460	2103.07	1.41055	0.426284	0.000159745	0.0022295
DgyrG99	805.659	-1.62139	0.503026	0.00016067	0.00224021
DgyrG12377	201.8	1.84183	0.582704	0.000161924	0.00225547
DgyrG5496	959.211	1.43965	0.437954	0.000164109	0.00228313
DgyrG557	2289.33	-1.60104	0.496598	0.000164232	0.00228313
DgyrG1386	1787.61	1.4472	0.441017	0.000165525	0.00229884
DgyrG4054	4149.76	1.93533	0.616351	0.000167143	0.00231904
DgyrG13766	785.16	2.0507	0.662677	0.000168732	0.00233651
DgyrG2925	497.545	2.67392	0.900792	0.000168661	0.00233651
DgyrG9600	353.496	1.78094	0.562479	0.000169206	0.00234079
DgyrG3620	1540.87	1.65975	0.520482	0.000180192	0.00249034
DgyrG5033	16308.1	-1.1358	0.336041	0.000180562	0.00249303
DgyrG8487	1818.84	-1.26321	0.380893	0.000183491	0.002531
DgyrG10446	1700.82	-1.04923	0.307938	0.000187617	0.00258539
DgyrG3115	3694.33	-1.31906	0.404231	0.000189025	0.00260226
DgyrG13379	498.239	-1.48877	0.463041	0.000189859	0.00261121
DgyrG13993	205.876	1.9685	0.639622	0.000190432	0.00261655
DgyrG12367	1779.56	-1.23186	0.371316	0.000190721	0.00261798
DgyrG7343	51.6827	-4.38776	1.62597	0.000193694	0.00265622
DgyrG1321	40.6947	-2.85833	1.00066	0.000198032	0.00270523
DgyrG13444	1495.89	1.59677	0.502632	0.00019778	0.00270523
DgyrG1521	344.839	1.84645	0.596966	0.000197929	0.00270523
DgyrG2424	3445.54	2.30433	0.771531	0.000197502	0.00270523
DgyrG10408	5175.77	1.90153	0.618039	0.00019943	0.0027217
DgyrG3678	2361.02	1.2388	0.373791	0.000200099	0.0027282
DgyrG9450	1463.19	-1.28017	0.389145	0.00020059	0.00273227
DgyrG11020	865.521	-1.20829	0.361899	0.000201479	0.00274174
DgyrG13940	243.446	2.64928	0.916261	0.00020735	0.00281892
DgyrG2462	131.301	2.301	0.777419	0.000208823	0.00283622
DgyrG9166	1953.65	1.43253	0.445836	0.000209163	0.00283813
DgyrG13625	69.7924	2.32456	0.780859	0.000212392	0.00287643
DgyrG6502	1088.1	1.76909	0.57191	0.00021238	0.00287643
DgyrG12700	40.8142	3.04706	1.06635	0.000213688	0.00288851
DgyrG13271	257.431	2.31266	0.78205	0.000213692	0.00288851
DgyrG3392	104.381	2.20725	0.738304	0.000216937	0.00292958
DgyrG3397	220.121	1.72088	0.555778	0.000217492	0.00293428
DgyrG12513	974.895	2.01421	0.666361	0.000219491	0.00295843
DgyrG13419	1194.03	1.47442	0.463307	0.000224669	0.00302535
DgyrG4385	570.926	1.46508	0.460416	0.000226121	0.003042
DgyrG2081	1060.88	1.24742	0.381203	0.000226877	0.00304928
DgyrG4626	3451.25	-1.0387	0.309111	0.00022751	0.00305489
DgyrG3800	336.959	1.98089	0.657264	0.000230594	0.00309336
DgyrG4404	2129.78	1.07131	0.320609	0.000232908	0.00312145
DgyrG6498	802.189	1.59714	0.513393	0.000235281	0.0031473
DgyrG6919	5745.04	1.61739	0.518272	0.000235072	0.0031473
DgyrG12000	1883.97	1.44151	0.452536	0.000236029	0.00315433
DgyrG4236	925.699	1.21187	0.369817	0.000237068	0.00316225
DgyrG8331	990.695	1.34913	0.419214	0.000237029	0.00316225
DgyrG9802	2526.08	1.15972	0.352093	0.000239677	0.00319404
DgyrG6685	14864.6	-1.5024	0.479672	0.000242191	0.00322451
DgyrG7258	763.998	-1.2226	0.375735	0.000242694	0.00322817
DgyrG3625	1621.88	1.28382	0.39714	0.000245015	0.00325599
DgyrG13514	80.4694	3.96097	1.4689	0.000246343	0.00327057
DgyrG5916	3486.05	-1.20966	0.371411	0.000248042	0.00328697
DgyrG734	2279.1	-1.65992	0.541371	0.000247893	0.00328697
DgyrG10273	1475.85	-1.26037	0.390893	0.000248876	0.00329493
DgyrG12589	4485.4	-1.53375	0.492116	0.000250175	0.00330904
DgyrG11512	3192.88	-1.16608	0.357248	0.000254236	0.00335962
DgyrG9680	2581.65	-1.19406	0.366337	0.000256098	0.00338106
DgyrG686	3446.14	-1.05733	0.317873	0.000256538	0.00338372
DgyrG9179	1194.19	1.45042	0.459356	0.000258856	0.00341112
DgyrG1501	777.11	-1.34791	0.42327	0.000260614	0.00343109
DgyrG3435	14.0319	6.92076	3.24709	0.000260986	0.0034328
DgyrG11168	246.853	-1.5874	0.514653	0.000265023	0.00348266
DgyrG1525	901.471	-2.01089	0.676703	0.000268386	0.00352201
DgyrG299	1742.05	-1.16378	0.360051	0.000268514	0.00352201
DgyrG13640	96.1428	3.06437	1.1162	0.00026911	0.00352656
DgyrG4029	2046.32	-1.00055	0.300126	0.00026955	0.00352906
DgyrG697	665.546	-1.30739	0.410608	0.00027061	0.00353966
DgyrG8432	537.611	1.54357	0.498523	0.000271128	0.00354317
DgyrG4569	1130.37	-1.20378	0.372243	0.000273	0.00356181
DgyrG844	932.74	1.65415	0.541457	0.000273057	0.00356181
DgyrG4386	909.302	-1.25604	0.392496	0.000278471	0.00362909
DgyrG1232	2988.74	-1.0622	0.323438	0.0002802	0.00364827
DgyrG13199	1152.65	1.25707	0.391858	0.000282871	0.00367679
DgyrG2934	85.7701	2.05204	0.698478	0.00028291	0.00367679
DgyrG5154	189.984	-2.2231	0.779109	0.000284068	0.00368846
DgyrG8615	443.221	-1.50938	0.488912	0.000285972	0.00370978
DgyrG5146	6658.48	-1.26323	0.397404	0.00028669	0.00371569
DgyrG13192	519.288	-1.57061	0.513291	0.000288764	0.00373916
DgyrG2332	2924.51	1.49631	0.485499	0.000289364	0.0037435
DgyrG10149	467.066	2.01182	0.687959	0.000290818	0.00375822
DgyrG9390	277.743	1.56006	0.508704	0.000291032	0.00375822
DgyrG11075	1117.56	1.32566	0.419224	0.000291988	0.00376712
DgyrG6447	3516.06	1.14368	0.349095	0.000294478	0.00379579
DgyrG4412	17491.8	1.9365	0.661594	0.000295812	0.00380952
DgyrG2695	1002.25	1.24464	0.391234	0.000311165	0.00400359
DgyrG1526	664.48	-2.2759	0.780069	0.000312171	0.00401234
DgyrG2134	4202.79	1.30805	0.411295	0.000312659	0.00401234
DgyrG8914	1000.96	-1.64766	0.549036	0.000312694	0.00401234
DgyrG5314	8385.39	-1.16546	0.363557	0.000314005	0.00402552
DgyrG3627	127.247	2.09493	0.730763	0.000314644	0.00403006
DgyrG1365	1464.98	1.28105	0.406062	0.000319334	0.00408644
DgyrG13694	66.3472	2.32748	0.828193	0.000323278	0.00413318
DgyrG3842	513.293	-1.42835	0.463894	0.000327253	0.00418022
DgyrG2940	1163.04	1.34469	0.431962	0.000335624	0.00428328
DgyrG4473	15814.9	-1.64239	0.551732	0.000339299	0.00432629
DgyrG7400	6161.5	1.12143	0.350316	0.000339712	0.00432766
DgyrG13972	38.5385	3.80932	1.46658	0.000343374	0.00436645
DgyrG6750	817.871	1.24776	0.396362	0.00034326	0.00436645
DgyrG4501	973.589	-1.35833	0.439835	0.000348121	0.00442285
DgyrG683	30.4535	-3.77234	1.45114	0.000349243	0.00443313
DgyrG12620	6149.55	1.59821	0.532872	0.000355256	0.0045014
DgyrG5743	681.737	-1.30617	0.421449	0.000355185	0.0045014
DgyrG11225	2697.16	-0.985928	0.303348	0.000355605	0.00450149
DgyrG5323	231.419	-1.66224	0.560874	0.000355899	0.00450149
DgyrG13221	995.809	-1.57253	0.528145	0.000358375	0.00452876
DgyrG4546	98.9109	-2.41422	0.88442	0.000359134	0.00453431
DgyrG2955	342.484	2.14196	0.761383	0.000364344	0.00459599
DgyrG1738	189.499	1.60886	0.541008	0.000365823	0.00460645
DgyrG2179	1566.07	1.49749	0.494886	0.000365513	0.00460645
DgyrG884	10070.1	1.67638	0.566873	0.000370785	0.00466478
DgyrG8285	2629.94	1.38863	0.453376	0.000375724	0.00472272
DgyrG2312	1903.19	-1.26229	0.40514	0.0003777	0.00474334
DgyrG5597	7354.72	1.81963	0.626315	0.000378497	0.00474915
DgyrG13077	2726.15	1.28508	0.409846	0.000379161	0.00475327
DgyrG6798	1893.12	-1.17727	0.3751	0.00038074	0.00476885
DgyrG7516	187.226	-2.11943	0.759838	0.000381754	0.00477732
DgyrG3598	36314.9	1.76225	0.609287	0.000382484	0.00478223
DgyrG6501	661.446	1.94219	0.681485	0.000382905	0.00478328
DgyrG13828	66.2909	2.37473	0.86213	0.000383409	0.00478534
DgyrG5595	4906.7	1.37578	0.450546	0.000387612	0.00483354
DgyrG2283	350.096	-1.27163	0.411613	0.000394679	0.00491735
DgyrG682	466.665	-1.20994	0.389902	0.000397727	0.00494662
DgyrG951	287.427	1.37711	0.452605	0.000397691	0.00494662
DgyrG736	979.099	1.15562	0.366472	0.000398937	0.00495732
DgyrG12111	1531.94	1.40397	0.467495	0.000408443	0.00507099
DgyrG8734	160.97	2.18801	0.792566	0.000415774	0.00515748
DgyrG278	1762.45	1.16309	0.371547	0.000416827	0.00516603
DgyrG6215	70.53	-2.53737	0.957726	0.000418279	0.00517949
DgyrG1217	4585.37	-1.09674	0.348493	0.000422435	0.00522639
DgyrG8183	202.045	1.76542	0.614407	0.000424039	0.00524165
DgyrG12813	1605.49	1.63846	0.562384	0.000426757	0.00527065
DgyrG1358	1398.65	1.22389	0.394785	0.00043129	0.005322
DgyrG7145	954.917	-1.05764	0.334464	0.00044503	0.00548676
DgyrG13267	150.652	1.92699	0.687991	0.000450949	0.00555491
DgyrG760	93.9002	2.3879	0.892401	0.000452345	0.00556726
DgyrG5539	2376.62	-1.05719	0.335165	0.000454355	0.00558715
DgyrG3940	1516.72	-1.37563	0.459279	0.000455296	0.00559386
DgyrG11922	2090.76	1.5953	0.546766	0.00045912	0.00563596
DgyrG14057	88.1647	2.09379	0.764721	0.000459784	0.00563922
DgyrG7961	185.066	1.75833	0.617262	0.000461224	0.00565199
DgyrG13427	1252.26	-1.22272	0.399661	0.000462804	0.00566645
DgyrG13220	5660.39	1.13283	0.361984	0.000466379	0.0057045
DgyrG3164	392.403	1.65312	0.574374	0.000466717	0.0057045
DgyrG7673	2559.59	-1.36948	0.45886	0.000470789	0.0057493
DgyrG13597	43.7286	-2.74493	1.07	0.000471676	0.00575518
DgyrG831	627.167	1.31945	0.436798	0.000473393	0.00577115
DgyrG10416	1902.91	1.21634	0.396025	0.000474905	0.00578461
DgyrG11726	79.4324	-2.95598	1.18364	0.000478085	0.00581834
DgyrG4857	407.802	1.67392	0.58402	0.000480567	0.00584353
DgyrG8898	1092.18	-1.41346	0.478191	0.000482124	0.00585744
DgyrG4384	395.225	1.79206	0.635361	0.000485502	0.00589342
DgyrG11199	150.776	-2.05993	0.759332	0.000490231	0.00594573
DgyrG148	116.6	-0.305288	0.800268	0.000490768	0.00594715
DgyrG3582	115.491	1.70338	0.598194	0.000492405	0.00596189
DgyrG775	2834.35	1.03476	0.328757	0.000494289	0.00597959
DgyrG9463	9816.92	1.06209	0.337927	0.000497192	0.00600957
DgyrG5661	1072.62	1.22586	0.402465	0.000498693	0.00602258
DgyrG10100	3400.22	-1.09462	0.352792	0.000500334	0.006033
DgyrG10469	9297.63	-1.21199	0.398425	0.000500408	0.006033
DgyrG3786	370.076	-1.46598	0.501771	0.00050221	0.00604958
DgyrG11336	1219.21	1.09722	0.352994	0.000503887	0.00606463
DgyrG10684	355.769	-1.46649	0.50172	0.000505486	0.0060787
DgyrG12080	495.977	1.49279	0.51182	0.000507447	0.00609489
DgyrG2622	473.33	-1.63331	0.573178	0.000507693	0.00609489
DgyrG9688	733.84	1.16866	0.381157	0.000508234	0.00609623
DgyrG3125	3294.26	-1.23392	0.405801	0.000510231	0.006115
DgyrG13615	2132.99	1.60203	0.556595	0.000511628	0.0061242
DgyrG9686	47114.7	-1.13157	0.368167	0.000511863	0.0061242
DgyrG7211	260.556	1.71564	0.60883	0.000517869	0.00619083
DgyrG1570	2087.59	-0.971245	0.308247	0.000529904	0.00632936
DgyrG5943	265.284	1.73222	0.617892	0.000532817	0.00635879
DgyrG10396	3741.76	-1.2244	0.407067	0.00053688	0.00640189
DgyrG9513	2072.54	1.23786	0.410192	0.000539813	0.00643145
DgyrG6474	5873.94	-1.48931	0.515525	0.000540779	0.00643434
DgyrG8984	3318.38	-1.20939	0.400578	0.000540964	0.00643434
DgyrG10834	2914.28	-1.14982	0.376069	0.000550327	0.00654021
DgyrG2879	210.207	1.87736	0.684262	0.00055257	0.00656136
DgyrG16	2259.27	1.18293	0.388466	0.000553687	0.00656363
DgyrG7336	1168.86	-1.19411	0.395776	0.000553625	0.00656363
DgyrG6192	3012.09	-0.959178	0.304436	0.000554705	0.00657019
DgyrG8599	406.538	1.43078	0.490996	0.000555265	0.00657133
DgyrG8259	4554.05	-1.14167	0.375298	0.000555801	0.00657219
DgyrG4640	873.675	1.13757	0.373174	0.000556917	0.00657989
DgyrG6238	1142.96	-1.02031	0.328328	0.000557495	0.00658123
DgyrG318	425.482	-1.56369	0.549389	0.000561324	0.00662091
DgyrG3321	5740.14	-1.29921	0.44172	0.00056477	0.00665602
DgyrG12147	290.059	-1.34023	0.455727	0.000565293	0.00665665
DgyrG2910	104.749	-2.06518	0.774661	0.000567252	0.00667417
DgyrG35	482.279	1.38334	0.471641	0.000568092	0.0066785
DgyrG12949	562.182	1.30423	0.440893	0.000571778	0.00671626
DgyrG2092	320.959	1.41598	0.486782	0.000576563	0.00676685
DgyrG2985	308.533	1.83762	0.671835	0.000579931	0.00680075
DgyrG2326	1101.82	-1.20197	0.401171	0.000584893	0.00685327
DgyrG8104	631.086	-1.12162	0.36858	0.000589656	0.00690336
DgyrG9069	2398.22	-1.11627	0.367468	0.000600409	0.00702345
DgyrG1327	60.9224	-2.07336	0.78744	0.000607936	0.00710563
DgyrG12601	867.359	1.3906	0.479074	0.000609108	0.00711345
DgyrG9235	526.357	-1.64424	0.592642	0.000609855	0.00711632
DgyrG11073	131.375	1.56845	0.556168	0.000611779	0.00713289
DgyrG8509	309.537	1.22287	0.410684	0.000612905	0.00714014
DgyrG14199	112.198	1.97561	0.735039	0.000614409	0.00715179
DgyrG13288	833.658	1.41469	0.491355	0.000622126	0.00723566
DgyrG2071	1216.57	1.14063	0.379149	0.000624449	0.00725673
DgyrG4806	174.905	1.38247	0.478045	0.000631392	0.00732597
DgyrG9421	205.452	-1.38349	0.479825	0.000631442	0.00732597
DgyrG13910	6242.34	-1.20547	0.407428	0.000642137	0.00744396
DgyrG8765	88.1944	2.11532	0.81313	0.000643896	0.00745824
DgyrG3511	1104.79	-1.04949	0.344936	0.000645228	0.00746756
DgyrG7262	144.6	1.92054	0.719852	0.000647631	0.00748926
DgyrG5911	689.836	1.42613	0.50273	0.000658952	0.00761396
DgyrG13459	1079.12	1.70527	0.622027	0.000662629	0.00765021
DgyrG10193	1516.88	1.25132	0.425655	0.0006663	0.00768632
DgyrG3008	161.452	1.66259	0.602105	0.000667778	0.00769084
DgyrG5460	1200.86	-1.19076	0.402007	0.000667245	0.00769084
DgyrG91	608.265	1.36018	0.472204	0.000670811	0.00771951
DgyrG5990	914.115	-1.32262	0.457619	0.000675162	0.00776326
DgyrG4653	405.952	-1.16765	0.393579	0.000676279	0.00776981
DgyrG3439	469.183	-1.35052	0.469566	0.000677041	0.00777225
DgyrG9516	1145.31	1.0567	0.348357	0.000680111	0.00780117
DgyrG4651	1208.01	-1.59328	0.577071	0.000682426	0.0078214
DgyrG947	557.285	-1.28088	0.440612	0.00068304	0.0078221
DgyrG9484	873.249	1.83694	0.684809	0.000688636	0.00787982
DgyrG2520	2835.23	-0.985866	0.321998	0.000690277	0.00789222
DgyrG10052	2373.26	1.53724	0.552813	0.000698723	0.00798235
DgyrG506	12014.4	-1.46693	0.523571	0.000700548	0.00799675
DgyrG12171	909.623	2.10765	0.81425	0.000702786	0.00801584
DgyrG1621	282.757	1.68864	0.618619	0.000705405	0.00803923
DgyrG4881	28867.6	-0.982761	0.322019	0.00070848	0.00806779
DgyrG14081	6203.12	-1.73768	0.648821	0.000711649	0.00809737
DgyrG5287	1623.53	1.09609	0.365299	0.00071435	0.00812157
DgyrG7110	898.205	-1.07691	0.359551	0.000725536	0.00824214
DgyrG7950	53.0624	-4.98229	1.8089	0.000729852	0.00827789
DgyrG8598	17036.2	1.31431	0.458971	0.000729577	0.00827789
DgyrG4116	383.199	1.30132	0.451596	0.000741629	0.00839802
DgyrG652	491.174	1.5968	0.581229	0.000741296	0.00839802
DgyrG4232	70.3258	-2.21306	0.876035	0.000742962	0.00840639
DgyrG8568	4727.52	-0.992028	0.327998	0.000749752	0.00847644
DgyrG12769	3847.55	-0.986378	0.325121	0.000750704	0.00847849
DgyrG6289	126.237	2.26487	0.902916	0.000751129	0.00847849
DgyrG3795	425.061	-0.342251	0.82855	0.000752006	0.00848163
DgyrG14003	3788.33	-1.43526	0.513372	0.000753299	0.00848945
DgyrG10973	300.66	-1.44649	0.516132	0.000755374	0.00850603
DgyrG6794	646.141	1.4526	0.517728	0.000756087	0.00850603
DgyrG8185	76.1296	-2.71352	1.13401	0.000756572	0.00850603
DgyrG6184	1260.53	1.45309	0.519747	0.000758217	0.00851776
DgyrG2064	2377.93	1.31544	0.458254	0.000761513	0.00854801
DgyrG10538	1373.67	1.14129	0.386512	0.000763943	0.00855495
DgyrG1362	3683.55	-1.00687	0.333493	0.000763134	0.00855495
DgyrG9367	378.335	1.26914	0.439418	0.000763807	0.00855495
DgyrG13566	215.413	-1.79936	0.684094	0.000771751	0.00863556
DgyrG10738	1045.21	1.3372	0.469996	0.000781089	0.00873315
DgyrG3235	868.709	-1.10452	0.374169	0.000781941	0.00873579
DgyrG6654	1387	1.30899	0.456714	0.000783113	0.00874198
DgyrG9903	422.96	1.22728	0.424136	0.000786042	0.00876777
DgyrG13970	25.1278	4.56953	2.11976	0.000788034	0.00878307
DgyrG12192	1746.56	1.12933	0.383261	0.000794051	0.00884319
DgyrG7041	666.254	-1.23476	0.429524	0.00080143	0.00891834
DgyrG5448	761.895	1.14854	0.391533	0.000806743	0.00897042
DgyrG1193	3720.9	-1.17028	0.403179	0.000816814	0.00906402
DgyrG12405	5364.22	1.04776	0.351236	0.000816156	0.00906402
DgyrG13253	884.054	1.87966	0.722811	0.00081708	0.00906402
DgyrG3523	216.664	-1.85965	0.718273	0.00081841	0.00906458
DgyrG6861	63.9767	-2.15265	0.865511	0.000817914	0.00906458
DgyrG6479	1307.92	-1.5273	0.561102	0.000828509	0.00916926
DgyrG9437	1509.06	-1.4342	0.520282	0.000833445	0.00921669
DgyrG3004	2882.28	1.31961	0.466352	0.00084344	0.00931995
DgyrG5461	5776.9	-1.25216	0.439855	0.000849377	0.00937823
DgyrG12593	968.059	1.62388	0.603523	0.000850243	0.00938048
DgyrG11194	1485.99	1.02387	0.342428	0.000851149	0.00938317
DgyrG7428	1474.17	-0.998123	0.334933	0.000858419	0.00945596
DgyrG11661	481.504	1.69565	0.639379	0.000861323	0.00948058
DgyrG1488	753.51	1.07696	0.365059	0.000868254	0.00954945
DgyrG12462	347.358	1.224	0.426952	0.000873796	0.0095955
DgyrG4238	23.3529	-0.585866	1.15524	0.000873278	0.0095955
DgyrG7876	2318.9	-1.03673	0.349017	0.000874609	0.00959699
DgyrG6633	3800.79	-0.903387	0.297969	0.000882763	0.00967897
DgyrG74	728.655	1.55916	0.579017	0.000887605	0.00972453
DgyrG9632	13.0662	-0.627144	1.23181	0.000892245	0.00976781
DgyrG4436	2138.58	1.13573	0.39087	0.000894628	0.00978633
DgyrG5753	716.814	-1.35028	0.485817	0.000897759	0.00981301
DgyrG3330	5074.41	-1.47484	0.544986	0.000901864	0.00985028
DgyrG13883	182.294	2.40308	1.006	0.00090355	0.00986108
DgyrG2367	3099.29	-1.26269	0.447774	0.000911502	0.00993336
DgyrG5344	1000.85	1.16564	0.403503	0.000911575	0.00993336
DgyrG11625	86.1648	1.93923	0.764543	0.000916153	0.00997557
DgyrG9473	41.0018	2.61083	1.11182	0.000922685	0.010039
DgyrG14111	119.631	1.79795	0.696576	0.000929205	0.0101022
DgyrG141	532.282	-1.09004	0.374202	0.000932064	0.0101255
DgyrG8644	338.417	1.3431	0.483566	0.000950562	0.0103185
DgyrG6102	1095.04	-1.44663	0.533869	0.000955121	0.0103601
DgyrG12580	921.142	1.1924	0.418169	0.000959115	0.0103934
DgyrG2673	420.417	1.45907	0.537225	0.00095966	0.0103934
DgyrG3402	218.475	-1.84207	0.705426	0.000962123	0.0104121
DgyrG13498	98.5836	3.23296	1.49387	0.000966913	0.0104559
DgyrG4034	2156.77	1.00134	0.338946	0.000969041	0.010471
DgyrG13166	7833.82	1.17282	0.410393	0.000978677	0.010567
DgyrG4133	24.9145	-3.53141	1.61277	0.000981841	0.0105851
DgyrG5810	1357.51	1.51375	0.563596	0.000981734	0.0105851
DgyrG5936	596.532	-1.11686	0.388648	0.000985581	0.0106092
DgyrG8198	1230.41	1.17941	0.412986	0.000984941	0.0106092
DgyrG7407	481.766	-1.41879	0.524461	0.000996295	0.0107164
DgyrG8842	10394.4	-1.72539	0.674506	0.00100047	0.0107532
DgyrG811	603.358	-1.12367	0.39244	0.00100167	0.0107579
DgyrG8961	370.873	1.41428	0.518671	0.00100473	0.0107825
DgyrG7461	120.406	1.59587	0.606281	0.00101465	0.0108807
DgyrG6865	4450.94	2.0206	0.824114	0.00102696	0.0110045
DgyrG5078	17664.9	-1.09332	0.37796	0.00103326	0.0110603
DgyrG5749	883.384	-1.34109	0.489868	0.00103374	0.0110603
DgyrG4239	33.2663	-3.32459	1.56334	0.00103787	0.0110962
DgyrG6368	695.274	1.13076	0.397186	0.00104388	0.0111521
DgyrG14004	255.6	1.72078	0.671833	0.00106173	0.0113342
DgyrG4195	276.143	1.82045	0.724612	0.00106931	0.0114065
DgyrG1261	160.022	1.88536	0.756167	0.00107213	0.011428
DgyrG7244	2701.94	-1.05579	0.366188	0.00107313	0.01143
DgyrG12895	517.547	-1.85522	0.749672	0.00107872	0.011481
DgyrG13635	663.525	-1.45659	0.547213	0.00108147	0.0115015
DgyrG10659	2118.28	1.79715	0.713023	0.00110953	0.0117911
DgyrG9202	644.846	1.39738	0.519887	0.00111121	0.0118001
DgyrG3548	5642.39	0.888102	0.299862	0.00111733	0.0118562
DgyrG12139	366.529	-0.172048	0.726923	0.00112514	0.0119301
DgyrG7071	1788.01	-1.02293	0.353364	0.00113239	0.011998
DgyrG10691	7651.38	1.36349	0.510805	0.00114416	0.0121046
DgyrG1853	6386.34	-1.24087	0.450865	0.00114405	0.0121046
DgyrG3951	1893.4	-1.11297	0.394113	0.00114621	0.0121173
DgyrG12207	2605.16	1.4003	0.523793	0.0011492	0.0121353
DgyrG5757	981.504	1.04469	0.363941	0.00114991	0.0121353
DgyrG9453	23921.6	1.75923	0.696513	0.00115049	0.0121353
DgyrG1068	3207.22	1.24191	0.449774	0.00115494	0.0121732
DgyrG10159	1999.8	1.8707	0.7563	0.0011569	0.0121849
DgyrG10108	766.819	1.5318	0.585666	0.00116271	0.0122355
DgyrG2864	2121.65	-1.48936	0.56965	0.00116462	0.0122355
DgyrG7002	1694.92	1.16446	0.415476	0.00116516	0.0122355
DgyrG789	271.772	1.52696	0.584714	0.00116508	0.0122355
DgyrG9356	618.274	-1.03861	0.363317	0.0011699	0.0122762
DgyrG11851	923.197	-1.02527	0.35678	0.00117175	0.0122864
DgyrG12299	3333.99	1.35175	0.500031	0.00117349	0.0122957
DgyrG7467	122.24	-1.93438	0.802083	0.00118069	0.0123619
DgyrG13541	1014.81	1.7442	0.689419	0.00118235	0.0123701
DgyrG5391	2151.47	1.03417	0.360263	0.00118532	0.0123921
DgyrG3202	13822.7	-1.0603	0.373371	0.00120774	0.0126145
DgyrG8904	285.333	-1.1978	0.434067	0.00120838	0.0126145
DgyrG12717	668.819	1.34615	0.502151	0.00121046	0.0126269
DgyrG5299	4031.52	1.18864	0.428722	0.00122	0.012717
DgyrG11307	521.343	1.13756	0.406694	0.00123256	0.0128386
DgyrG8002	2595.39	-0.955368	0.335818	0.00123432	0.0128475
DgyrG2903	120.226	1.87663	0.770356	0.00125202	0.0130221
DgyrG10166	90.8991	1.87448	0.772935	0.00125302	0.013023
DgyrG56	1711.07	1.35228	0.507788	0.0012585	0.0130703
DgyrG11099	63.3359	-2.13817	0.920523	0.0012598	0.0130742
DgyrG13123	1829.56	1.13654	0.40807	0.00126783	0.013148
DgyrG5863	80.1921	-2.24072	0.988535	0.00127235	0.0131851
DgyrG5242	8397.8	1.37608	0.516823	0.00127501	0.013203
DgyrG11031	8902.18	1.45792	0.558237	0.00129481	0.0133983
DgyrG12670	838.665	-1.09971	0.394387	0.00129726	0.0134139
DgyrG10487	6136.69	1.26907	0.46818	0.00130225	0.0134458
DgyrG13602	198.892	1.41682	0.538656	0.00130206	0.0134458
DgyrG7171	2979.51	-0.929031	0.320078	0.00132004	0.0136196
DgyrG381	269.901	1.38236	0.524682	0.00132226	0.0136325
DgyrG14094	78.2565	2.21287	0.970223	0.00132875	0.0136895
DgyrG13650	92.9408	1.75118	0.707511	0.00133991	0.0137907
DgyrG4547	475.907	1.16336	0.42242	0.00134052	0.0137907
DgyrG6954	316.056	-1.79158	0.738965	0.00134178	0.0137937
DgyrG7934	1412.49	-1.00253	0.353388	0.0013458	0.0138249
DgyrG1888	828.366	1.41935	0.54277	0.00135778	0.0139379
DgyrG12247	184.54	2.13995	0.932681	0.00136049	0.0139556
DgyrG8678	309.276	1.1927	0.436831	0.00136364	0.0139778
DgyrG10253	674.747	-1.28621	0.482498	0.00136833	0.0140157
DgyrG5442	280.515	1.61922	0.647821	0.00139805	0.0143098
DgyrG3770	1473.57	-1.17438	0.432167	0.00142387	0.0145636
DgyrG3273	4373.18	-1.02053	0.364336	0.00143864	0.014704
DgyrG3982	308.558	-1.63071	0.661942	0.00144422	0.0147504
DgyrG13613	203.772	1.88855	0.797248	0.00144746	0.0147729
DgyrG2497	2748.85	-0.990062	0.349328	0.00144919	0.0147798
DgyrG7547	653.578	-1.04175	0.374284	0.00145735	0.0148523
DgyrG13398	2161.06	-1.13906	0.4169	0.00146309	0.0148932
DgyrG3449	100.788	1.80535	0.751081	0.00146346	0.0148932
DgyrG4985	2499.55	-1.57274	0.630597	0.00149135	0.0151662
DgyrG2327	6843.91	-0.879512	0.306717	0.00150503	0.0152925
DgyrG4853	2615.55	1.14887	0.427215	0.00150593	0.0152925
DgyrG1563	1376.9	-1.51852	0.605783	0.00151391	0.0153515
DgyrG8474	4884.1	1.12698	0.412498	0.0015131	0.0153515
DgyrG2291	4688.3	1.18543	0.44097	0.00152534	0.0154563
DgyrG7840	855.575	-1.25659	0.47633	0.00153049	0.0154975
DgyrG10050	671.209	1.36489	0.528315	0.00153349	0.0155056
DgyrG3196	370.904	1.54035	0.619251	0.00153346	0.0155056
DgyrG10138	169.158	1.58258	0.638668	0.00153601	0.0155148
DgyrG2522	2782.3	-0.944903	0.333883	0.00153658	0.0155148
DgyrG11124	2551.34	-1.04127	0.376344	0.00153822	0.0155203
DgyrG11436	4451.8	-0.851488	0.294583	0.00154221	0.0155494
DgyrG3430	282.391	1.2723	0.4808	0.00156121	0.0157186
DgyrG9062	1493.22	-1.1462	0.425124	0.00156108	0.0157186
DgyrG9358	232.159	-1.35668	0.526161	0.00156581	0.0157538
DgyrG12527	532.816	-1.23335	0.466251	0.00157462	0.0158311
DgyrG691	802.721	-1.47695	0.590718	0.00158574	0.0159316
DgyrG2550	2288.52	-1.49269	0.597748	0.00158895	0.0159526
DgyrG4540	733.009	4.37668	3.59229	0.00160558	0.0161081
DgyrG863	2860.92	1.295	0.501146	0.00160898	0.0161308
DgyrG1309	3697.27	-0.94592	0.334446	0.00162445	0.0162744
DgyrG9436	1254.64	-0.941215	0.333824	0.00163048	0.0163232
DgyrG5667	2828.24	-1.34435	0.526141	0.00164066	0.0164135
DgyrG1249	391.27	-1.32307	0.512251	0.00165153	0.0164803
DgyrG13252	22838.6	3.24881	1.77536	0.00165019	0.0164803
DgyrG4824	564.818	-1.21172	0.458666	0.00164933	0.0164803
DgyrG5537	2760.09	-0.970729	0.347562	0.00165198	0.0164803
DgyrG10176	11916.7	0.83439	0.288979	0.00166597	0.016575
DgyrG6839	33.3107	3.25815	1.73945	0.00166611	0.016575
DgyrG8210	238.691	1.14952	0.427902	0.00166616	0.016575
DgyrG8929	4443.71	1.05744	0.385706	0.00166411	0.016575
DgyrG12761	1821.22	-1.09668	0.405145	0.00167749	0.0166644
DgyrG13901	64.8667	2.10236	0.937122	0.00167674	0.0166644
DgyrG10486	1272.16	1.03861	0.376625	0.00169522	0.0168169
DgyrG48	900.964	-1.09558	0.405442	0.00169497	0.0168169
DgyrG12272	1147.37	-1.70276	0.722529	0.00170067	0.0168591
DgyrG7548	176.374	-1.26941	0.489827	0.00170507	0.016891
DgyrG10650	732.057	1.19295	0.449551	0.00170794	0.0169076
DgyrG2600	1766.9	1.42824	0.569139	0.00171285	0.0169443
DgyrG3347	1407.06	-1.02299	0.372817	0.00171748	0.016968
DgyrG9962	362.199	-1.20056	0.456614	0.00171764	0.016968
DgyrG9878	16341.2	1.09722	0.405039	0.00172459	0.0170247
DgyrG11181	55209.1	1.21197	0.454934	0.00173273	0.0170932
DgyrG12986	1103.87	-0.959568	0.345443	0.00173852	0.0171384
DgyrG20	174.248	1.57912	0.652503	0.00175629	0.0173015
DgyrG450	3772.44	0.89314	0.319735	0.00176052	0.0173312
DgyrG3036	295.314	-1.35876	0.539437	0.00177742	0.0174854
DgyrG9451	2991.16	1.18691	0.449487	0.00177972	0.0174958
DgyrG8550	785.658	1.06065	0.390338	0.001785	0.0175356
DgyrG8938	270.339	-1.25986	0.486957	0.00178836	0.0175565
DgyrG6639	388.395	-1.06209	0.392419	0.00179065	0.0175667
DgyrG4438	499.055	1.06084	0.390916	0.00179361	0.0175836
DgyrG5924	4790.31	-1.4931	0.610784	0.00179794	0.0176139
DgyrG8612	1167.72	1.15783	0.437436	0.00180335	0.0176546
DgyrG1664	1414.8	-0.9164	0.328082	0.00180726	0.0176807
DgyrG994	2514.71	1.35056	0.534511	0.00181453	0.0177396
DgyrG13764	19.4387	4.75074	2.17885	0.00181609	0.01774
DgyrG6857	1053.76	1.29026	0.501135	0.00181707	0.01774
DgyrG14138	736.212	-1.45332	0.594502	0.00182088	0.0177648
DgyrG4135	803.57	-1.06584	0.395228	0.00182407	0.0177837
DgyrG2050	3739.14	-1.18481	0.454199	0.00184466	0.0179721
DgyrG4431	678.035	-1.18039	0.451189	0.00185263	0.0180374
DgyrG10855	2857.65	1.0991	0.406426	0.00185489	0.018047
DgyrG8028	408.701	-1.09869	0.411349	0.0018568	0.0180531
DgyrG11360	8551.66	-1.13521	0.429685	0.00187368	0.0182048
DgyrG11310	109.099	1.6951	0.724464	0.00188419	0.0182943
DgyrG7235	147.929	-1.54194	0.641673	0.0018983	0.0184187
DgyrG1336	993.547	-1.02611	0.379073	0.00190406	0.0184619
DgyrG14012	80.5967	2.11889	0.986702	0.00190588	0.0184669
DgyrG6417	579.622	1.18669	0.454176	0.00192009	0.0185919
DgyrG13461	393.96	1.74538	0.75766	0.0019295	0.0186575
DgyrG13465	393.96	1.74538	0.75766	0.0019295	0.0186575
DgyrG5471	1013.69	-1.13612	0.433424	0.00193821	0.018729
DgyrG580	3625.43	0.973961	0.355438	0.00195016	0.0188316
DgyrG11545	3015.11	-1.06886	0.398595	0.00195534	0.0188688
DgyrG12436	498.709	1.42452	0.580269	0.00196396	0.0189199
DgyrG672	48.3207	1.92688	0.868495	0.00196464	0.0189199
DgyrG6766	887.256	-0.959432	0.350806	0.00196299	0.0189199
DgyrG12459	355.857	1.13334	0.430165	0.00201306	0.0193729
DgyrG7881	834.101	-1.22474	0.478263	0.00201622	0.0193902
DgyrG14087	330.951	1.28117	0.504977	0.00202126	0.0194255
DgyrG4007	3840.4	1.01701	0.377145	0.00202757	0.0194729
DgyrG4819	230.696	1.36127	0.546422	0.00204241	0.0196021
DgyrG796	97.0157	1.82785	0.811166	0.00206236	0.0197767
DgyrG8643	320.623	1.55522	0.653807	0.00206339	0.0197767
DgyrG7326	2072.2	0.926858	0.339149	0.00207387	0.0198637
DgyrG2499	1848.23	-0.952604	0.350372	0.00207561	0.019867
DgyrG8148	1549.65	-0.906658	0.329593	0.00208058	0.019901
DgyrG4256	1871.41	0.995496	0.369557	0.0020822	0.0199031
DgyrG12588	503.647	-1.12791	0.431887	0.00209622	0.0200236
DgyrG3403	196.114	1.6527	0.70941	0.00210162	0.0200617
DgyrG10313	2069.29	-0.91057	0.332084	0.00210867	0.0201154
DgyrG11345	820.049	-1.06997	0.40584	0.00213248	0.0203153
DgyrG9369	1305.24	0.974881	0.360055	0.00213116	0.0203153
DgyrG5771	877.045	-1.04115	0.391923	0.0021393	0.0203664
DgyrG368	1186.02	-0.925862	0.339971	0.00217046	0.0206493
DgyrG494	862.306	-1.10068	0.421671	0.00218046	0.0207166
DgyrG8883	3090.22	0.877475	0.317631	0.00217985	0.0207166
DgyrG2073	819.55	-1.07043	0.407694	0.00219654	0.0208553
DgyrG3194	8108.88	1.05069	0.394436	0.002209	0.0209597
DgyrG4344	4591.54	1.05931	0.403829	0.00221392	0.0209922
DgyrG4956	562.404	-1.02758	0.385627	0.00222339	0.0210679
DgyrG7482	1110.28	-0.963762	0.357716	0.00223209	0.0211362
DgyrG11579	2977.36	0.8867	0.325874	0.00223813	0.0211793
DgyrG11078	2428.35	1.17498	0.460023	0.0022518	0.0212944
DgyrG3622	462.224	1.37948	0.5658	0.00225693	0.0213287
DgyrG336	1008.86	1.05863	0.401914	0.00226226	0.0213648
DgyrG11296	1331.28	-1.06908	0.408255	0.00226645	0.0213901
DgyrG7309	4130.18	-1.17277	0.460475	0.00227903	0.0214945
DgyrG7413	1955.69	-0.86724	0.315193	0.00228305	0.0215181
DgyrG3478	91.5817	2.70383	1.48648	0.00228637	0.0215351
DgyrG10404	2071.39	3.02957	1.89163	0.00229692	0.02162
DgyrG4348	631.87	0.966138	0.358988	0.00229847	0.0216203
DgyrG2597	1619.22	-1.22159	0.490368	0.00231194	0.0217326
DgyrG7474	116.652	2.32738	1.18703	0.00232604	0.0218505
DgyrG11451	492.085	-1.00906	0.379891	0.00233538	0.0219238
DgyrG3648	1249.77	-0.915909	0.338803	0.00236396	0.0221774
DgyrG9643	716.852	1.04719	0.399065	0.00238559	0.0223655
DgyrG11177	1126.94	-0.925794	0.345238	0.00241178	0.0225961
DgyrG10594	98.494	-1.74291	0.804886	0.00241575	0.0226183
DgyrG896	2648.52	-0.823248	0.299092	0.00241883	0.0226322
DgyrG6926	797.865	-1.12464	0.441514	0.00242412	0.0226667
DgyrG1848	10.5242	0.492287	0.984745	0.00242939	0.0227011
DgyrG5977	6408.77	-0.879218	0.325618	0.00243635	0.0227075
DgyrG678	178.947	1.65807	0.738474	0.00243228	0.0227075
DgyrG8780	61.732	2.64278	1.3683	0.00243594	0.0227075
DgyrG9116	13105.3	-1.08739	0.421987	0.0024365	0.0227075
DgyrG7861	5524.78	-1.07042	0.413077	0.00243907	0.0227166
DgyrG11613	1442.75	-0.963791	0.362755	0.00244191	0.022728
DgyrG12680	1380.97	1.06704	0.410148	0.00245055	0.0227935
DgyrG6832	218.961	1.74203	0.792668	0.00245616	0.0228307
DgyrG12817	74.0019	2.31132	1.18182	0.00246947	0.022929
DgyrG2711	2855.31	1.0073	0.379239	0.0024716	0.022929
DgyrG807	367.595	-1.49424	0.648725	0.00247062	0.022929
DgyrG11610	1075.1	1.09427	0.423492	0.00248126	0.0229885
DgyrG4938	3699.97	-0.976165	0.369853	0.00248024	0.0229885
DgyrG10380	1719.42	1.03458	0.390712	0.00249023	0.0230566
DgyrG2317	1235.1	-1.08206	0.418783	0.00251348	0.0232288
DgyrG3943	4476.2	1.02075	0.389	0.00251375	0.0232288
DgyrG776	354.098	-1.06819	0.414235	0.00251138	0.0232288
DgyrG8066	2611.76	-0.966362	0.366392	0.00253458	0.0234061
DgyrG7822	681.662	1.12623	0.441619	0.00254072	0.0234475
DgyrG266	558.4	1.1944	0.477508	0.00254814	0.0235006
DgyrG11521	370.571	-1.30662	0.540815	0.00255039	0.023506
DgyrG12038	1149.73	0.949855	0.357596	0.00257273	0.0236966
DgyrG1759	1219.45	0.980325	0.37081	0.00257752	0.0237252
DgyrG10097	1734.98	-0.999754	0.382793	0.00259123	0.0237742
DgyrG12791	11478.2	1.3946	0.586056	0.00258721	0.0237742
DgyrG13036	2688.1	0.943746	0.354425	0.00258946	0.0237742
DgyrG4660	66.9517	1.95652	0.942709	0.00259063	0.0237742
DgyrG7501	145.316	-1.71974	0.795414	0.00258962	0.0237742
DgyrG11834	343.183	1.27833	0.523246	0.00260958	0.023927
DgyrG10105	114.435	1.62915	0.728833	0.00263063	0.0240959
DgyrG1406	756.55	1.08742	0.424453	0.0026314	0.0240959
DgyrG12091	93.0298	2.67753	1.55899	0.00265082	0.0242424
DgyrG7166	2966.49	-0.990937	0.379793	0.00265003	0.0242424
DgyrG11764	3219.54	1.0269	0.396178	0.00266009	0.0243115
DgyrG7572	125.652	-1.42166	0.612553	0.00267164	0.0244013
DgyrG6536	2328.36	-2.8896	1.83431	0.0026776	0.02444
DgyrG6231	345.405	3.53378	4.29109	0.00268784	0.0245177
DgyrG10301	2238.79	-0.879965	0.327941	0.00270838	0.0246891
DgyrG520	406.846	-0.994505	0.38272	0.00271837	0.0247643
DgyrG13161	1517.66	-0.897721	0.336951	0.00272364	0.0247963
DgyrG14165	2536.67	-1.36926	0.584487	0.00272949	0.0248336
DgyrG5343	298.367	1.75954	0.817413	0.0027317	0.0248378
DgyrG9047	2356.64	0.931686	0.35168	0.00273577	0.0248588
DgyrG11090	1591.76	0.852452	0.315921	0.00274753	0.0249462
DgyrG11888	511.358	0.971236	0.370505	0.00274891	0.0249462
DgyrG7399	74.9448	-2.32287	1.2884	0.00276238	0.0250525
DgyrG12838	65.4304	1.57965	0.70728	0.00276991	0.0251047
DgyrG7150	118.147	-1.63331	0.746697	0.00280578	0.0254135
DgyrG6169	4271.94	0.995392	0.383198	0.00281235	0.0254404
DgyrG6352	4006.45	0.994003	0.382078	0.00281138	0.0254404
DgyrG8228	1318.24	0.997709	0.3838	0.00282096	0.0255021
DgyrG13550	2711.17	1.26635	0.523693	0.00282941	0.0255622
DgyrG2334	31.891	-2.4101	1.37365	0.00283884	0.0256147
DgyrG50	5279.37	-0.918823	0.349084	0.00283882	0.0256147
DgyrG5851	2191.46	-1.17344	0.476952	0.00285805	0.0257715
DgyrG9115	672.472	1.25359	0.519304	0.00286094	0.0257812
DgyrG13198	2060.7	1.34435	0.573776	0.00291073	0.0261966
DgyrG3927	78.78	-1.56526	0.707845	0.00290956	0.0261966
DgyrG8073	2560.48	-0.885307	0.333833	0.00291268	0.0261975
DgyrG3501	386.743	-1.25379	0.519753	0.00291497	0.0262015
DgyrG8529	7859.7	1.03403	0.406216	0.00291719	0.0262047
DgyrG3487	568.167	1.00053	0.387512	0.00293129	0.0263147
DgyrG3599	89.8129	1.72113	0.813363	0.00293845	0.0263623
DgyrG2235	804.716	-1.12663	0.454838	0.00297604	0.0266827
DgyrG12886	186.161	1.44129	0.630278	0.00298387	0.0267292
DgyrG12968	5406.97	-0.976265	0.375331	0.00298501	0.0267292
DgyrG5998	247.231	1.28787	0.540501	0.00298982	0.0267554
DgyrG12515	344.911	1.18569	0.48581	0.00301355	0.0269508
DgyrG2601	4547.85	-0.864624	0.322898	0.00302509	0.0270106
DgyrG6118	4218.03	1.2518	0.501781	0.00302304	0.0270106
DgyrG9646	57.4925	1.71084	0.804705	0.00302597	0.0270106
DgyrG1395	955.969	-1.14893	0.474574	0.00303806	0.0270976
DgyrG3280	4264.1	1.33003	0.554712	0.00303954	0.0270976
DgyrG3335	6131.65	-0.877586	0.332741	0.00304549	0.0271336
DgyrG8581	141.024	1.64117	0.763246	0.00307147	0.0273478
DgyrG623	2215.66	-1.04137	0.412032	0.0030756	0.0273675
DgyrG1482	1875.69	0.840768	0.315519	0.0030887	0.0274668
DgyrG2884	549.462	1.08501	0.434023	0.00312356	0.0277594
DgyrG13496	910.026	0.992468	0.3886	0.00313769	0.0278499
DgyrG4633	1129.34	-0.892667	0.340821	0.00313698	0.0278499
DgyrG3962	7303.03	-0.96266	0.373242	0.00314024	0.0278551
DgyrG10248	785.03	-0.8839	0.337191	0.00316048	0.0280171
DgyrG9841	752.521	-0.976759	0.382414	0.0031701	0.0280849
DgyrG12573	1881.11	0.92102	0.353267	0.00317701	0.0281285
DgyrG6242	89.5402	-1.73629	0.825381	0.00318925	0.0282134
DgyrG9589	1496.7	1.21289	0.507547	0.00319059	0.0282134
DgyrG1347	1505.34	1.3238	0.566902	0.00319558	0.02824
DgyrG9292	1753.33	-0.95601	0.372317	0.00321061	0.028355
DgyrG11051	1814.16	-0.98526	0.387838	0.00324735	0.0286617
DgyrG2674	332.822	-1.14263	0.469221	0.00327111	0.0288534
DgyrG13450	483.735	1.39374	0.615892	0.00328863	0.0289899
DgyrG5969	990.815	-1.14173	0.468188	0.00329352	0.0290149
DgyrG6393	892.692	0.944837	0.367665	0.00331903	0.0292215
DgyrG12107	50.4163	2.16361	1.1668	0.00334243	0.0294092
DgyrG8294	892.876	1.02503	0.408061	0.00337861	0.0297091
DgyrG8541	5384.61	0.919082	0.355111	0.00338249	0.0297248
DgyrG5375	1462.91	0.927153	0.359569	0.00340013	0.0298613
DgyrG5606	822.527	1.09609	0.446928	0.00340236	0.0298614
DgyrG9126	209.341	0.55704	1.07845	0.00340436	0.0298614
DgyrG3933	1900.24	1.67955	0.806816	0.0034322	0.0300869
DgyrG9030	218.258	1.17695	0.492011	0.00344441	0.0301754
DgyrG4141	53.715	-1.81915	0.927474	0.00346522	0.0303388
DgyrG11424	1408.96	-1.04946	0.425992	0.00349883	0.0306143
DgyrG9754	1032.23	1.34129	0.589738	0.0035452	0.0310008
DgyrG3210	946.778	-0.879638	0.340499	0.00355181	0.0310394
DgyrG2764	9572.89	0.938644	0.368414	0.0035876	0.0313329
DgyrG2676	25122	-0.871911	0.33701	0.00359259	0.0313571
DgyrG1243	5479.88	1.22539	0.525829	0.00360564	0.0314517
DgyrG8558	12038.4	0.970591	0.384666	0.00362563	0.0316066
DgyrG1042	146.373	1.27429	0.549244	0.00364076	0.031719
DgyrG7519	792.319	-1.07299	0.440013	0.00365617	0.0318336
DgyrG1085	971.671	-1.17893	0.499649	0.00365973	0.031845
DgyrG10535	3973.48	-0.954064	0.375459	0.00367703	0.0319563
DgyrG13414	20.2357	3.91283	2.0729	0.003677	0.0319563
DgyrG1857	9229.45	1.28664	0.566751	0.00370827	0.0322081
DgyrG1318	1607.8	-0.981852	0.394525	0.00371738	0.0322476
DgyrG4154	464.096	-1.24688	0.54137	0.0037169	0.0322476
DgyrG13227	566.937	-1.0632	0.436051	0.00372219	0.0322696
DgyrG5058	430.333	-1.06794	0.438997	0.00376018	0.0325791
DgyrG1720	741.369	-1.05931	0.435575	0.00376297	0.0325833
DgyrG1334	1878.47	-0.802629	0.310403	0.00377513	0.0326686
DgyrG14096	32.5293	2.64595	1.79559	0.003794	0.0328118
DgyrG7452	710.284	-1.04665	0.428201	0.00380198	0.0328608
DgyrG2260	4176.21	0.848639	0.328406	0.00380475	0.0328647
DgyrG1073	2401.56	-0.996075	0.403042	0.00382224	0.0329555
DgyrG11757	458.358	1.13332	0.474838	0.00381998	0.0329555
DgyrG13782	633.755	1.373	0.616737	0.00381822	0.0329555
DgyrG7039	4841	-0.901383	0.355667	0.00382474	0.032957
DgyrG13086	576.983	-1.04213	0.427411	0.00384291	0.0330934
DgyrG6838	1364.47	-1.05848	0.435969	0.00384602	0.0331001
DgyrG5176	30.7108	2.74301	1.94974	0.00386138	0.0332121
DgyrG11393	3656.14	0.901928	0.344915	0.00386652	0.033216
DgyrG9637	820.908	-0.917273	0.36341	0.00386637	0.033216
DgyrG11884	24016.6	0.880828	0.344145	0.00387961	0.0332739
DgyrG3539	574.632	-1.18395	0.507187	0.00388031	0.0332739
DgyrG8101	525.719	1.08141	0.446485	0.0038793	0.0332739
DgyrG1324	2117.14	-1.12841	0.477113	0.00389084	0.033327
DgyrG615	153.705	1.21012	0.519795	0.00389121	0.033327
DgyrG5096	264.967	-1.17902	0.504163	0.00391423	0.0335039
DgyrG11835	3780.75	0.999633	0.406223	0.00392354	0.0335448
DgyrG12807	145.683	-3.67014	1.68601	0.00392611	0.0335448
DgyrG583	136.741	1.80584	0.936019	0.00392527	0.0335448
DgyrG9724	1955.25	-0.885484	0.346487	0.00393497	0.0336002
DgyrG8617	8.64073	-0.322122	0.810515	0.00394323	0.0336505
DgyrG12035	1664.7	-0.996398	0.403471	0.0039596	0.0337699
DgyrG13990	330.421	1.50112	0.705006	0.00397751	0.0338954
DgyrG5986	569.762	-0.962395	0.387836	0.00397911	0.0338954
DgyrG194	122.392	-1.65957	0.8352	0.00398939	0.0339625
DgyrG1970	659.606	0.85354	0.332941	0.0040499	0.034457
DgyrG3529	161.665	1.1612	0.496159	0.00406196	0.0345388
DgyrG9435	2250.44	-0.878145	0.348786	0.00407331	0.0346146
DgyrG1316	1758.03	0.856352	0.334836	0.00408463	0.03469
DgyrG4986	1532.8	-1.14887	0.490271	0.00408956	0.034711
DgyrG8973	16166.2	1.12023	0.473443	0.0041102	0.0348653
DgyrG470	91.788	-1.6704	0.842332	0.00411815	0.0349119
DgyrG13270	26.6851	-2.24344	1.42294	0.00412306	0.0349326
DgyrG4531	567.309	-1.08945	0.459162	0.0041358	0.0350196
DgyrG10035	1890.89	-0.906145	0.36092	0.00414925	0.0351125
DgyrG2204	1794.48	-0.96679	0.391688	0.00415846	0.0351694
DgyrG11477	3943.33	0.881099	0.349736	0.00416626	0.0352144
DgyrG4462	1602.16	-0.886702	0.351817	0.00417157	0.0352382
DgyrG10830	1151.09	-1.11685	0.475024	0.00418065	0.0352785
DgyrG11813	129.565	-1.44026	0.681881	0.0041831	0.0352785
DgyrG2422	1857.21	-1.30045	0.588404	0.00418381	0.0352785
DgyrG11275	4002.83	1.30034	0.577404	0.00419047	0.0353136
DgyrG13010	535.343	-1.13908	0.488831	0.00419495	0.0353304
DgyrG498	1876.09	-0.85836	0.339894	0.00420064	0.0353363
DgyrG8540	2876.91	-0.879493	0.349659	0.00419938	0.0353363
DgyrG10750	1079.61	1.18996	0.516968	0.00421062	0.0353572
DgyrG11770	3118.79	1.13405	0.486528	0.00420992	0.0353572
DgyrG3153	965.491	-0.90531	0.360821	0.00420838	0.0353572
DgyrG2668	787.922	0.849291	0.333341	0.00421683	0.0353884
DgyrG3167	1469.62	-0.937317	0.379114	0.00422747	0.0354357
DgyrG6476	955.381	0.861182	0.33892	0.00422676	0.0354357
DgyrG10296	2868.41	-0.841821	0.331251	0.00423294	0.0354574
DgyrG5696	4108.08	0.962921	0.390961	0.00423507	0.0354574
DgyrG5284	666.912	-0.969605	0.395267	0.00424229	0.0354969
DgyrG8467	1283.09	1.10761	0.473093	0.00425351	0.0355698
DgyrG12908	2115.27	-1.05691	0.442721	0.00428318	0.0357618
DgyrG1332	2394.74	0.923212	0.370104	0.00428162	0.0357618
DgyrG4244	3630.03	-0.82779	0.324627	0.00428405	0.0357618
DgyrG6572	1998.02	-0.836479	0.329545	0.00429178	0.0358053
DgyrG12242	338.678	1.07394	0.450045	0.00430744	0.0358909
DgyrG1405	3339.47	-0.962582	0.392869	0.00430883	0.0358909
DgyrG8160	594.725	-0.939308	0.381384	0.00430964	0.0358909
DgyrG412	1215.5	-0.794145	0.309247	0.00434062	0.0361276
DgyrG6209	454.935	1.60765	0.802091	0.00435397	0.0362175
DgyrG651	488.823	-1.11867	0.479668	0.00437559	0.0363759
DgyrG4466	3572.01	-0.80888	0.316254	0.00438765	0.0364548
DgyrG675	1120.37	-0.816863	0.323379	0.0043906	0.0364579
DgyrG13232	5638.64	-1.15338	0.499798	0.00441813	0.03666
DgyrG3783	743.695	1.08684	0.459231	0.00442787	0.03666
DgyrG3966	1314.23	1.29801	0.585282	0.00442666	0.03666
DgyrG4251	33.0683	-2.40222	1.69054	0.00442686	0.03666
DgyrG5604	575.09	1.15163	0.498273	0.00442678	0.03666
DgyrG8875	2680.26	-1.03484	0.433357	0.00443904	0.0367309
DgyrG2517	7026.13	-1.25611	0.568465	0.00445183	0.0368153
DgyrG5820	4488.84	-1.13012	0.486706	0.00446254	0.0368824
DgyrG7521	8826.77	0.92376	0.374753	0.0044756	0.0369687
DgyrG12424	3574.8	-1.0563	0.446154	0.00448293	0.0370077
DgyrG8090	4109.84	0.887302	0.35451	0.00449109	0.0370534
DgyrG3602	4541.41	-0.911411	0.371245	0.00449909	0.0370979
DgyrG5598	770.058	-1.12307	0.487523	0.00455003	0.0374961
DgyrG10748	2623.62	0.862111	0.341545	0.00457147	0.0376509
DgyrG1092	5537.38	-0.851253	0.339373	0.00460086	0.0378709
DgyrG725	1137.9	-1.34978	0.632455	0.00460472	0.0378807
DgyrG3360	872.093	0.826217	0.326377	0.00461789	0.0379669
DgyrG13272	2717.43	1.44859	0.6938	0.00463499	0.0380855
DgyrG1592	477.868	-1.61106	0.833748	0.00463896	0.038096
DgyrG13947	33.0663	2.22764	1.39658	0.00465314	0.0381829
DgyrG5525	1039.45	-0.935224	0.382411	0.00465493	0.0381829
DgyrG11528	2037.78	-1.0052	0.419958	0.00466727	0.0382478
DgyrG4661	90.6342	1.60929	0.81794	0.00466825	0.0382478
DgyrG3798	427.692	0.995864	0.413975	0.00468162	0.0383352
DgyrG11506	777.276	-1.00577	0.421469	0.00468921	0.0383752
DgyrG5205	651.89	-1.11746	0.485016	0.00469719	0.0383961
DgyrG8691	128.504	1.52402	0.75445	0.00469541	0.0383961
DgyrG3472	128.737	1.92351	1.08572	0.00471783	0.0385203
DgyrG9748	684.055	1.18492	0.522607	0.00471619	0.0385203
DgyrG9533	251.94	-1.15557	0.507615	0.0047211	0.0385248
DgyrG9761	14088.9	0.882117	0.355071	0.00473434	0.0386106
DgyrG11978	2130.8	0.856953	0.343695	0.00474141	0.038646
DgyrG504	1276.03	0.891005	0.359358	0.00474712	0.0386704
DgyrG5234	6331.98	1.18496	0.522922	0.00475392	0.0387035
DgyrG3214	361.182	-1.04259	0.441485	0.00476294	0.038734
DgyrG6531	399.792	1.06704	0.455275	0.00476373	0.038734
DgyrG7681	1147.46	0.869075	0.349928	0.00476588	0.038734
DgyrG5170	299.712	1.24809	0.566512	0.00477209	0.0387622
DgyrG7661	2402.97	-1.12941	0.494538	0.00478177	0.0388187
DgyrG4325	1038.46	1.53767	0.763018	0.00479707	0.0388883
DgyrG5909	13901.4	1.06015	0.450213	0.00479858	0.0388883
DgyrG7054	586.772	-1.03239	0.436001	0.00479809	0.0388883
DgyrG11590	3128.23	1.09421	0.469253	0.00481684	0.0390136
DgyrG9527	856.674	-1.06034	0.454604	0.00481956	0.0390136
DgyrG9648	487.466	1.05302	0.447804	0.00484709	0.0392141
DgyrG3093	1079.7	0.974619	0.403893	0.00485066	0.0392206
DgyrG2097	2667.19	1.10598	0.485505	0.00485863	0.039231
DgyrG4323	4467.2	-0.998202	0.420152	0.00486026	0.039231
DgyrG9382	707.261	0.939458	0.385717	0.00485935	0.039231
DgyrG10326	12067.3	0.962796	0.39899	0.00487395	0.0392744
DgyrG10737	1071.1	-0.869977	0.351475	0.00487083	0.0392744
DgyrG6391	1191.11	-0.921963	0.379206	0.00487152	0.0392744
DgyrG5650	792.719	-1.22466	0.550462	0.00490286	0.0394849
DgyrG7259	50.507	-2.09394	1.37248	0.00494975	0.0398399
DgyrG1459	766.873	1.72143	0.932419	0.00496699	0.0399559
DgyrG8940	1081.98	1.19017	0.530566	0.00497924	0.0400317
DgyrG3808	115.09	1.34185	0.631125	0.00498938	0.0400905
DgyrG13812	53.6281	2.46316	1.86233	0.00499395	0.0401045
DgyrG3372	13900.4	0.78606	0.310408	0.00500128	0.0401406
DgyrG9252	5807.39	-0.954702	0.398063	0.00500704	0.0401641
DgyrG13256	23.3775	0.458681	0.939235	0.00503406	0.0403149
DgyrG13258	23.3775	0.458681	0.939235	0.00503406	0.0403149
DgyrG13985	6.97055	0.320835	0.807801	0.00503553	0.0403149
DgyrG4280	1396.72	0.990423	0.415858	0.00503723	0.0403149
DgyrG8640	371.797	1.05746	0.453658	0.00505231	0.0404128
DgyrG3179	6507.98	0.777569	0.308456	0.00505901	0.0404435
DgyrG5500	4974.76	-0.822886	0.330065	0.00506849	0.0404965
DgyrG13648	39.1879	2.01144	1.23241	0.00507552	0.0405298
DgyrG2401	853.261	-1.09924	0.482152	0.00510662	0.0407551
DgyrG9556	3583.07	0.828541	0.332264	0.00510997	0.0407589
DgyrG13849	44.3821	1.86929	1.06096	0.0051173	0.0407944
DgyrG7010	758.427	0.869173	0.353679	0.00513038	0.0408757
DgyrG10870	1383.32	-1.00544	0.427511	0.00515525	0.0410047
DgyrG11082	1559.35	-0.829812	0.333715	0.00515155	0.0410047
DgyrG529	632.449	-1.42033	0.699592	0.00515296	0.0410047
DgyrG1859	18891.6	-1.15729	0.536495	0.00518338	0.0411822
DgyrG5095	2172.53	0.913298	0.376362	0.00518066	0.0411822
DgyrG100	795.241	-0.937295	0.391337	0.00521958	0.0414465
DgyrG10168	1467.63	0.965174	0.404476	0.00523096	0.0415136
DgyrG8209	85.4815	1.99812	1.25116	0.00524262	0.0415829
DgyrG252	481.148	0.949945	0.393622	0.00528257	0.0418763
DgyrG2106	422.268	0.902224	0.371693	0.00528666	0.0418853
DgyrG6127	2148.43	-0.904258	0.374786	0.00529284	0.0419108
DgyrG5469	328.055	-0.229986	0.752232	0.00531095	0.0420072
DgyrG9306	1024.65	-0.909741	0.377534	0.00530918	0.0420072
DgyrG7765	3528.33	1.1937	0.540391	0.00535193	0.0423077
DgyrG13494	182.416	-1.32801	0.63846	0.00536199	0.04234
DgyrG1693	1959.29	1.09337	0.480731	0.00536069	0.04234
DgyrG9163	770.084	0.958046	0.402592	0.00538234	0.042477
DgyrG1423	58.9657	1.6693	0.908462	0.00539972	0.0425721
DgyrG3621	279.708	1.14158	0.511003	0.0054004	0.0425721
DgyrG11118	528.103	-1.06781	0.467755	0.00542138	0.0426685
DgyrG11650	159.61	1.7052	0.941243	0.00542167	0.0426685
DgyrG1553	1573.26	-0.866283	0.355954	0.0054183	0.0426685
DgyrG5587	310.85	0.953959	0.401536	0.00543294	0.0427335
DgyrG11641	4506.04	0.921927	0.385682	0.00549093	0.0431657
DgyrG5794	1690.89	1.00277	0.428805	0.00550675	0.043266
DgyrG13847	115.633	1.31503	0.62678	0.00552531	0.0433878
DgyrG12957	126.793	-1.4691	0.756093	0.00555153	0.0435507
DgyrG2421	2140.16	-1.13865	0.512085	0.00555221	0.0435507
DgyrG8901	1698.44	-0.965278	0.41181	0.00555665	0.0435614
DgyrG13464	103.385	1.89627	1.15812	0.00556344	0.0435906
DgyrG5363	90.7566	-1.45789	0.742126	0.00556941	0.0436132
DgyrG5651	1994.74	-0.855371	0.351427	0.00558023	0.0436738
DgyrG3326	486.199	1.02647	0.444913	0.005587	0.0437026
DgyrG4758	5621.79	0.809996	0.325897	0.00565416	0.0442036
DgyrG3939	2636.3	-0.919092	0.388308	0.00565932	0.0442061
DgyrG9165	10383.1	1.26484	0.594275	0.00566073	0.0442061
DgyrG10766	981.67	1.19633	0.548838	0.00566475	0.0442131
DgyrG5839	7908.05	0.857871	0.351615	0.00567635	0.0442793
DgyrG13245	75.0711	2.15658	1.60471	0.00569449	0.0443881
DgyrG570	830.714	-0.860891	0.355166	0.00569656	0.0443881
DgyrG12748	1269.98	-1.0675	0.471978	0.00573636	0.0446736
DgyrG5111	2497.48	1.04314	0.459814	0.00574194	0.0446925
DgyrG13517	142.732	1.38862	0.687077	0.0057582	0.0447944
DgyrG7779	1276.17	0.983003	0.421211	0.0057738	0.0448911
DgyrG3228	52.2617	-2.18097	1.74533	0.00578118	0.0449239
DgyrG12913	298.577	1.18942	0.548517	0.00580546	0.0450878
DgyrG5278	904.444	-0.886295	0.370241	0.00582616	0.0452238
DgyrG13070	117.936	-1.90631	1.15507	0.00583323	0.0452539
DgyrG3452	83.7168	1.43088	0.712659	0.0058369	0.0452575
DgyrG5488	1225.33	-0.988737	0.425365	0.00584392	0.0452872
DgyrG13331	1328.9	-1.13332	0.513197	0.00586355	0.0454145
DgyrG12857	3358.67	1.16263	0.534661	0.00589491	0.0456324
DgyrG9792	1147.45	-0.792221	0.322878	0.00594364	0.0459845
DgyrG9633	1322.23	0.914274	0.384528	0.00594842	0.0459964
DgyrG3738	187.223	-1.25343	0.604263	0.0059563	0.0460322
DgyrG4333	13103.8	0.969665	0.415876	0.00597544	0.0461047
DgyrG8325	403.78	-1.0138	0.444282	0.00597388	0.0461047
DgyrG8855	470.472	-1.66543	0.894492	0.005973	0.0461047
DgyrG11833	173.419	1.23214	0.57983	0.00598591	0.0461603
DgyrG7898	3401.89	-0.966321	0.416429	0.00602336	0.0464238
DgyrG3039	5055.26	-1.26232	0.609723	0.00606524	0.0467212
DgyrG3230	57.2244	-1.66624	0.957642	0.00607899	0.0468016
DgyrG9153	186.444	1.09035	0.489296	0.00610018	0.0469392
DgyrG3415	263.066	1.15441	0.529649	0.00610532	0.0469533
DgyrG7278	3185.67	0.798704	0.324832	0.00610879	0.0469545
DgyrG5422	7069.64	1.15863	0.538027	0.00611882	0.0470061
DgyrG2295	2515.71	-0.905462	0.381688	0.00613304	0.0470134
DgyrG3683	96.2254	-1.46119	0.76761	0.00613192	0.0470134
DgyrG6315	3430.1	-0.769541	0.311463	0.0061297	0.0470134
DgyrG8602	308.136	-0.999409	0.436728	0.00612808	0.0470134
DgyrG855	1676.33	0.814693	0.335966	0.00619469	0.0474602
DgyrG9354	2330.9	-0.837084	0.34967	0.00623196	0.0477199
DgyrG13968	36.8911	1.92996	1.26586	0.00624014	0.0477568
DgyrG9101	1004.3	1.01569	0.446891	0.00625881	0.0478738
DgyrG11488	281.495	1.30937	0.642195	0.00628215	0.047944
DgyrG13662	7.12344	0.30439	0.795928	0.00628488	0.047944
DgyrG3604	929.331	-0.812857	0.335464	0.00627176	0.047944
DgyrG5452	5988.63	-1.02485	0.454822	0.00628491	0.047944
DgyrG8461	811.673	-0.984809	0.430884	0.00627738	0.047944
DgyrG8740	11.9645	-0.363385	0.841869	0.00628995	0.0479566
DgyrG8969	3406.03	0.949454	0.405997	0.00629619	0.0479784
DgyrG9368	310.051	1.17111	0.545889	0.00637013	0.0485157
DgyrG5944	3230.08	-0.95456	0.410801	0.006383	0.0485876
DgyrG13088	1563.67	-0.759151	0.310509	0.00639083	0.0486211
DgyrG12224	227.933	1.26102	0.611017	0.0064395	0.0489651
DgyrG13946	155.463	1.22764	0.587125	0.00645323	0.0490169
DgyrG4457	4638.16	-0.85754	0.361611	0.00645029	0.0490169
DgyrG3742	496.067	0.916119	0.3928	0.00653642	0.0496222
DgyrG5055	7548.36	0.775706	0.321449	0.00656852	0.0498166
DgyrG9605	18932.1	-1.00376	0.446255	0.00656907	0.0498166
DgyrG11533	3815.61	-0.87939	0.375577	0.0065726	0.0498167
DgyrG11157	521.099	0.952197	0.413818	0.00658943	0.0499175

## Sheet: Supp Data 2
Supplementary Data 2. List of differentially expressed genes between hatchling females and late D. gyrociliatus embryos.
	baseMean	log2FoldChange	lfcSE	pvalue	padj
DgyrG13244	12934.1	9.34166	0.387845	2.80458e-129	3.97297e-125
DgyrG13510	8874.33	10.9252	0.53126	2.27592e-92	1.61203e-88
DgyrG13910	6242.34	9.24014	0.465014	6.36913e-90	3.0075e-86
DgyrG4277	10437.7	6.19036	0.329628	9.15426e-80	3.24198e-76
DgyrG190	1224.31	7.5586	0.433245	8.69562e-69	2.46364e-65
DgyrG4164	2585.62	7.45493	0.463325	1.97824e-59	4.67062e-56
DgyrG7689	9136.7	6.71518	0.425306	1.49693e-57	3.02935e-54
DgyrG6465	18000.1	6.12204	0.408415	4.65566e-52	8.24401e-49
DgyrG12290	4195.42	6.29164	0.431137	2.90793e-49	4.57707e-46
DgyrG542	742.648	8.18601	0.56227	9.12585e-49	1.29277e-45
DgyrG7400	6161.5	5.24845	0.365265	3.36849e-48	4.338e-45
DgyrG4891	2057.2	8.72859	0.620694	5.91518e-47	6.98287e-44
DgyrG1485	2605.15	7.86214	0.555721	3.99469e-46	4.35298e-43
DgyrG12901	6005.7	5.10384	0.36854	1.22936e-44	1.24394e-41
DgyrG1982	3141.43	5.1366	0.373491	3.75827e-44	3.54931e-41
DgyrG7465	2440.08	6.63561	0.485328	1.81909e-43	1.61058e-40
DgyrG13481	36053.2	6.91757	0.51114	6.14911e-43	5.12402e-40
DgyrG8726	2582.95	8.45797	0.628845	1.00039e-42	7.87309e-40
DgyrG1329	1197.64	4.94461	0.36988	6.79056e-42	5.06289e-39
DgyrG12185	3020.41	8.43676	0.630121	2.74933e-41	1.94735e-38
DgyrG8569	1986.76	7.54825	0.573461	3.5235e-41	2.37685e-38
DgyrG5826	3068.1	5.89047	0.445206	6.31328e-41	4.06518e-38
DgyrG7734	1696.07	4.62103	0.352107	1.66641e-40	1.02636e-37
DgyrG14165	2536.67	8.0571	0.620154	2.05379e-40	1.21225e-37
DgyrG4917	1592.4	7.39189	0.565269	2.34227e-40	1.32722e-37
DgyrG2022	1243.7	7.93911	0.604134	3.37367e-40	1.83813e-37
DgyrG8229	3727.11	5.07513	0.388451	5.51701e-40	2.89459e-37
DgyrG13158	1963.37	4.92009	0.378478	8.18136e-40	4.13918e-37
DgyrG11306	1598.93	6.11634	0.470808	8.93873e-40	4.36641e-37
DgyrG1169	1611.89	6.22798	0.480021	1.20565e-39	5.69309e-37
DgyrG7395	499.618	6.61713	0.509187	1.47585e-39	6.74414e-37
DgyrG10024	686.225	9.33163	0.707515	3.57339e-39	1.58189e-36
DgyrG5416	1542.95	5.76512	0.44804	4.18601e-39	1.79694e-36
DgyrG13705	1099.81	6.82242	0.530425	6.04668e-39	2.51933e-36
DgyrG4077	24817.3	5.22301	0.406867	6.99916e-39	2.83286e-36
DgyrG8312	1221.27	5.6656	0.441933	1.04415e-38	4.10873e-36
DgyrG7330	2663.23	5.28996	0.413228	1.27696e-38	4.88904e-36
DgyrG12975	1260.52	4.58073	0.358259	1.32071e-38	4.92346e-36
DgyrG1063	10268.1	5.86554	0.461876	4.24122e-38	1.50203e-35
DgyrG6316	587.194	6.00934	0.471765	4.1926e-38	1.50203e-35
DgyrG11155	618.463	4.91488	0.387315	5.35648e-38	1.85073e-35
DgyrG29	2105.56	5.87302	0.462486	6.31063e-38	2.12849e-35
DgyrG1768	1504.32	5.32537	0.422069	1.0492e-37	3.45652e-35
DgyrG13942	690.532	6.96501	0.551901	1.32415e-37	4.26316e-35
DgyrG227	2255.55	6.21586	0.494909	2.18424e-37	6.87598e-35
DgyrG12504	9607.31	9.80226	0.775682	4.2836e-37	1.31916e-34
DgyrG5244	441.476	7.05041	0.56476	9.79405e-37	2.95197e-34
DgyrG5556	479.882	6.0898	0.489143	1.21384e-36	3.58234e-34
DgyrG5396	743.754	7.70729	0.620573	1.86399e-36	5.38883e-34
DgyrG5375	1462.91	4.97369	0.401819	1.97705e-36	5.60138e-34
DgyrG11782	1724.07	4.47013	0.361083	2.5141e-36	6.98327e-34
DgyrG9742	2048.02	4.60152	0.372081	4.01107e-36	1.09271e-33
DgyrG820	19137.4	6.79453	0.553515	6.96458e-36	1.86151e-33
DgyrG6361	1031.03	6.84917	0.561043	9.51509e-36	2.49612e-33
DgyrG1457	965.243	7.57343	0.613771	1.31229e-35	3.37998e-33
DgyrG5951	413.546	6.329	0.516195	1.5869e-35	4.01428e-33
DgyrG9061	1641.2	4.70738	0.385809	1.92435e-35	4.78251e-33
DgyrG8257	806.497	8.71804	0.708274	2.324e-35	5.67617e-33
DgyrG13905	1054.82	5.68336	0.467639	2.55011e-35	6.0945e-33
DgyrG2656	1594.25	7.8606	0.635902	2.58132e-35	6.0945e-33
DgyrG13219	1283.94	4.52869	0.372154	4.04328e-35	9.38969e-33
DgyrG8237	4525.71	4.55306	0.375198	4.12649e-35	9.42837e-33
DgyrG5550	1089.42	8.14227	0.661404	5.12888e-35	1.15326e-32
DgyrG5893	1347.33	7.2221	0.59602	5.6876e-35	1.25891e-32
DgyrG4973	1991.04	7.01945	0.58167	7.16423e-35	1.56136e-32
DgyrG3670	4571.28	4.86353	0.402782	8.06361e-35	1.73074e-32
DgyrG11348	1517.17	4.13012	0.341338	9.72263e-35	2.05568e-32
DgyrG2244	3866.76	7.95819	0.663021	1.77478e-34	3.69728e-32
DgyrG5019	30892	-4.02827	0.335378	2.47736e-34	5.08613e-32
DgyrG865	571.378	6.14575	0.509824	2.84632e-34	5.76014e-32
DgyrG10785	1915.68	8.46194	0.712292	6.21446e-34	1.23992e-31
DgyrG9971	4330.68	-3.93296	0.329495	6.36065e-34	1.25146e-31
DgyrG4270	2179.38	4.52897	0.380148	7.4701e-34	1.44961e-31
DgyrG9550	447.163	8.15416	0.677673	8.76131e-34	1.6772e-31
DgyrG1043	2234.22	4.51737	0.379296	1.0554e-33	1.99343e-31
DgyrG1295	9699.94	-4.7307	0.398639	1.16924e-33	2.1794e-31
DgyrG13539	981.601	4.59277	0.386148	1.29558e-33	2.38353e-31
DgyrG6972	701.692	5.75938	0.485583	1.83057e-33	3.32459e-31
DgyrG2300	1898.23	5.01183	0.424536	2.06998e-33	3.71182e-31
DgyrG11954	14253.9	4.44589	0.376115	2.40411e-33	4.25708e-31
DgyrG7549	551.278	8.98882	0.758743	3.72248e-33	6.51021e-31
DgyrG6760	2727.37	4.01341	0.34208	8.60492e-33	1.48655e-30
DgyrG10129	2977.24	4.92418	0.419707	9.50178e-33	1.62171e-30
DgyrG1834	3460.97	-3.50459	0.299631	1.18501e-32	1.99844e-30
DgyrG158	616.498	5.96066	0.511022	1.38262e-32	2.30425e-30
DgyrG12619	705	5.0184	0.428662	1.41657e-32	2.33339e-30
DgyrG7295	671.51	6.27627	0.547863	7.77941e-32	1.2667e-29
DgyrG6436	1624.03	4.38561	0.380417	9.2805e-32	1.49395e-29
DgyrG1636	414.982	6.65102	0.579318	1.16709e-31	1.85765e-29
DgyrG10001	1673.16	-4.30186	0.374438	1.28093e-31	2.01619e-29
DgyrG5147	11663.7	4.47116	0.389653	1.30437e-31	2.03052e-29
DgyrG3775	1603.3	3.93905	0.343024	1.40911e-31	2.16972e-29
DgyrG13370	907.064	5.15419	0.449154	1.45959e-31	2.22328e-29
DgyrG13816	1917.13	10.3603	0.860224	1.90651e-31	2.87316e-29
DgyrG7326	2072.2	4.09502	0.358012	2.08812e-31	3.11371e-29
DgyrG13231	7321.36	-3.57383	0.31268	2.67609e-31	3.9489e-29
DgyrG1631	587.853	4.86194	0.427961	3.58901e-31	5.24143e-29
DgyrG10075	1991.06	6.14647	0.540273	4.72053e-31	6.82357e-29
DgyrG5078	17664.9	-4.29058	0.37497	4.87145e-31	6.9706e-29
DgyrG9980	565.112	5.4455	0.477372	6.71365e-31	9.51056e-29
DgyrG12130	2976.85	-4.34536	0.384069	7.19891e-31	1.0097e-28
DgyrG11352	568.605	5.80724	0.514636	9.25882e-31	1.28589e-28
DgyrG5977	6408.77	-3.68597	0.32732	1.34209e-30	1.84583e-28
DgyrG4382	1212.37	6.29537	0.560131	1.47966e-30	2.01547e-28
DgyrG4032	2863.31	-3.78446	0.334782	1.65404e-30	2.23154e-28
DgyrG189	463.855	6.4607	0.569513	2.20296e-30	2.94407e-28
DgyrG14081	6203.12	7.01561	0.627416	2.36684e-30	3.13352e-28
DgyrG6040	511.542	6.58801	0.589848	2.40269e-30	3.15153e-28
DgyrG2610	4146.07	-4.3263	0.387072	4.40892e-30	5.72998e-28
DgyrG12890	1416.71	4.94454	0.443508	5.26472e-30	6.78e-28
DgyrG4739	3688.45	4.85455	0.435682	5.81536e-30	7.42166e-28
DgyrG13383	2004.45	4.67611	0.42081	6.24571e-30	7.8997e-28
DgyrG10380	1719.42	4.65074	0.417378	6.99449e-30	8.76849e-28
DgyrG5241	1128.13	10.031	0.886873	7.3852e-30	9.17709e-28
DgyrG11523	795.42	6.14162	0.554991	8.3748e-30	1.02274e-27
DgyrG13065	496.502	5.69142	0.511634	8.36544e-30	1.02274e-27
DgyrG5378	1102.54	4.12411	0.371261	1.01839e-29	1.23304e-27
DgyrG8417	465.86	5.61587	0.502896	1.15763e-29	1.38975e-27
DgyrG8243	2649.74	4.62498	0.417921	1.50097e-29	1.78679e-27
DgyrG2013	1093.4	3.96048	0.357409	1.60509e-29	1.88241e-27
DgyrG2431	1268.26	8.12165	0.739521	1.62053e-29	1.88241e-27
DgyrG3153	965.491	-3.89221	0.352049	1.62117e-29	1.88241e-27
DgyrG2000	32437.3	9.12384	0.801773	1.8674e-29	2.1507e-27
DgyrG12209	833.339	5.44298	0.493669	1.92543e-29	2.19965e-27
DgyrG7631	2369.45	-3.5411	0.320408	1.9526e-29	2.21285e-27
DgyrG12695	6173.87	5.68373	0.515568	2.42269e-29	2.72379e-27
DgyrG2271	871.79	4.66996	0.423212	2.60501e-29	2.90572e-27
DgyrG854	1994.22	5.56414	0.506543	2.92731e-29	3.23971e-27
DgyrG7026	976.022	10.3943	0.916354	3.10337e-29	3.40793e-27
DgyrG8839	12254	-4.12307	0.375059	3.18992e-29	3.47604e-27
DgyrG9653	2497.54	-3.65705	0.33266	3.53627e-29	3.82404e-27
DgyrG3258	521.231	4.98237	0.453529	3.82977e-29	4.11004e-27
DgyrG7617	12470.6	8.25128	0.757515	7.26329e-29	7.73622e-27
DgyrG2047	487.082	5.57562	0.510964	7.56662e-29	7.99916e-27
DgyrG8228	1318.24	4.56601	0.418971	7.68764e-29	8.06689e-27
DgyrG8532	533.989	7.04993	0.643541	1.13309e-28	1.18024e-26
DgyrG10562	7526.29	-3.38726	0.31163	1.19156e-28	1.23209e-26
DgyrG12301	5356.42	5.06639	0.467334	1.25499e-28	1.28828e-26
DgyrG1962	2022.3	4.61363	0.424723	1.46957e-28	1.49769e-26
DgyrG7571	4050.66	3.33857	0.307037	1.55741e-28	1.57588e-26
DgyrG2485	887.194	3.92925	0.361805	1.62163e-28	1.62922e-26
DgyrG4531	567.309	5.47106	0.503572	1.86126e-28	1.8568e-26
DgyrG3819	3824.05	5.14504	0.47434	1.96543e-28	1.94701e-26
DgyrG6207	452.872	6.61986	0.61446	2.03363e-28	2.00058e-26
DgyrG13038	5570.88	-3.63841	0.336131	2.31901e-28	2.2656e-26
DgyrG12289	953.666	5.29428	0.490944	2.89496e-28	2.80891e-26
DgyrG11293	5486.86	3.86652	0.357922	2.98609e-28	2.87761e-26
DgyrG4867	1267.12	5.96465	0.553644	3.53732e-28	3.38579e-26
DgyrG5242	8397.8	5.55523	0.516854	3.57533e-28	3.3992e-26
DgyrG11493	984.467	4.7081	0.437521	3.80388e-28	3.59239e-26
DgyrG12479	1998.59	3.92275	0.364123	3.93523e-28	3.69181e-26
DgyrG6821	1578.94	3.80409	0.353114	4.07105e-28	3.79411e-26
DgyrG1633	10555.7	5.50262	0.514007	7.25952e-28	6.72146e-26
DgyrG6776	611.704	4.49992	0.421505	7.92111e-28	7.28639e-26
DgyrG9752	1555.18	6.98928	0.656079	8.3997e-28	7.67678e-26
DgyrG402	4753.75	-4.73312	0.44427	9.0435e-28	8.2122e-26
DgyrG2124	1806.36	3.91002	0.36635	1.30042e-27	1.1719e-25
DgyrG7626	1282.93	4.12774	0.386879	1.30707e-27	1.1719e-25
DgyrG12688	829.101	5.34656	0.502813	1.40218e-27	1.24926e-25
DgyrG5549	453.033	7.78084	0.739858	1.69402e-27	1.49984e-25
DgyrG4237	362.182	5.23072	0.494689	1.78639e-27	1.5718e-25
DgyrG12111	1531.94	5.70148	0.54221	2.34541e-27	2.05093e-25
DgyrG11953	3953.37	3.93578	0.371154	2.49008e-27	2.16408e-25
DgyrG12678	3127.27	5.1517	0.486223	2.52021e-27	2.17691e-25
DgyrG9136	2595.25	5.22513	0.497514	2.77809e-27	2.38511e-25
DgyrG3379	3232.17	5.20598	0.491504	2.83415e-27	2.41859e-25
DgyrG6225	1579.27	3.89282	0.368182	3.1689e-27	2.68806e-25
DgyrG6487	9726.41	4.76942	0.451575	3.27865e-27	2.76461e-25
DgyrG12663	2952.77	4.07138	0.385674	3.70718e-27	3.10745e-25
DgyrG1863	2337.58	4.91074	0.466352	4.52399e-27	3.76981e-25
DgyrG10796	2814.34	3.82733	0.36347	6.04589e-27	5.00855e-25
DgyrG9522	2760.16	5.65655	0.538371	6.34316e-27	5.22426e-25
DgyrG2111	5151.23	5.02316	0.478884	6.48713e-27	5.31194e-25
DgyrG7919	1093.14	4.10134	0.392529	1.05105e-26	8.55696e-25
DgyrG3117	2006.35	3.28578	0.313831	1.14884e-26	9.2997e-25
DgyrG12060	5733.22	-3.21591	0.307414	1.31437e-26	1.05792e-24
DgyrG8336	614.583	9.39252	0.875903	1.32336e-26	1.05914e-24
DgyrG2017	431.258	5.69583	0.545012	1.3402e-26	1.06659e-24
DgyrG11516	1077.1	4.37629	0.419574	1.50452e-26	1.19067e-24
DgyrG7284	1027.57	5.72329	0.546245	1.62377e-26	1.27791e-24
DgyrG6600	6187.38	4.30525	0.412447	1.69693e-26	1.3281e-24
DgyrG5888	5976.4	-3.68155	0.354824	2.31332e-26	1.80058e-24
DgyrG5031	981.936	6.68891	0.644067	2.62296e-26	2.03043e-24
DgyrG14138	736.212	6.5531	0.636263	2.85038e-26	2.18262e-24
DgyrG5634	1879.65	4.51176	0.435625	2.83749e-26	2.18262e-24
DgyrG11517	2247.19	4.05279	0.391064	2.95725e-26	2.25228e-24
DgyrG9994	6667.17	-3.19665	0.308489	3.0431e-26	2.30527e-24
DgyrG11519	1237.35	3.49054	0.336819	3.41636e-26	2.57427e-24
DgyrG13222	600.847	5.94698	0.573348	3.52067e-26	2.63883e-24
DgyrG6667	1046.36	7.07975	0.680333	3.61686e-26	2.69666e-24
DgyrG8331	990.695	5.1425	0.499358	3.7774e-26	2.80161e-24
DgyrG5518	10258.4	-3.61507	0.349802	3.85383e-26	2.84341e-24
DgyrG4569	1130.37	-3.69767	0.357605	3.9293e-26	2.88407e-24
DgyrG906	743.374	4.12889	0.401444	5.53139e-26	4.03906e-24
DgyrG10489	1457.59	3.65458	0.354336	5.74554e-26	4.17391e-24
DgyrG13878	1400.6	7.27544	0.694608	5.96298e-26	4.30977e-24
DgyrG7569	810.499	4.43811	0.430744	6.00747e-26	4.31989e-24
DgyrG4616	1108.99	3.86045	0.375533	6.35565e-26	4.54718e-24
DgyrG4774	797.509	4.34263	0.421533	6.89876e-26	4.88685e-24
DgyrG992	2485.87	3.82607	0.37147	6.89941e-26	4.88685e-24
DgyrG2068	7856.78	-3.41797	0.334082	1.34611e-25	9.48707e-24
DgyrG9363	555.823	7.77863	0.753452	1.38597e-25	9.71963e-24
DgyrG10545	2085.48	-3.80543	0.373088	1.42298e-25	9.93002e-24
DgyrG13139	1378.35	-4.00837	0.392829	1.74314e-25	1.21046e-23
DgyrG2421	2140.16	5.23077	0.514944	2.32791e-25	1.60864e-23
DgyrG1244	1696.05	3.38387	0.332335	2.54358e-25	1.74914e-23
DgyrG3783	743.695	5.69268	0.560004	2.78579e-25	1.90645e-23
DgyrG6757	4015.76	4.82569	0.47624	2.97955e-25	2.02924e-23
DgyrG39	667.485	5.38693	0.532399	3.42802e-25	2.32351e-23
DgyrG7785	771.408	5.93702	0.58987	3.45546e-25	2.33096e-23
DgyrG11470	2768.6	-4.75159	0.47104	3.85606e-25	2.58886e-23
DgyrG2272	3405.87	3.53931	0.34958	4.02337e-25	2.68844e-23
DgyrG1288	7745.14	3.97377	0.392961	4.20797e-25	2.7986e-23
DgyrG2291	4688.3	-4.35024	0.430558	4.44892e-25	2.93744e-23
DgyrG4	584.757	4.89254	0.483095	4.45821e-25	2.93744e-23
DgyrG13550	2711.17	9.05084	0.865241	4.62275e-25	3.02174e-23
DgyrG1390	20449.9	-3.44777	0.341205	4.62881e-25	3.02174e-23
DgyrG6513	1228.6	4.01329	0.397085	4.79595e-25	3.11649e-23
DgyrG3896	899.367	3.97248	0.393966	5.00773e-25	3.22453e-23
DgyrG7718	746.484	4.3166	0.42663	4.99684e-25	3.22453e-23
DgyrG283	484.055	6.85112	0.687757	5.1377e-25	3.29324e-23
DgyrG5139	8524.07	4.68706	0.465292	5.2676e-25	3.3613e-23
DgyrG2381	3461.27	3.80646	0.377604	5.80464e-25	3.68738e-23
DgyrG8358	13329.6	5.64392	0.561891	6.00425e-25	3.78496e-23
DgyrG9726	8307.34	-3.52097	0.349409	6.0117e-25	3.78496e-23
DgyrG10372	1081.59	4.8381	0.481736	6.55478e-25	4.10863e-23
DgyrG5340	5757.72	3.21214	0.319373	8.45636e-25	5.27721e-23
DgyrG9003	2796.37	3.87117	0.385489	8.88765e-25	5.52204e-23
DgyrG11505	3205.14	3.54034	0.352624	9.50601e-25	5.88044e-23
DgyrG766	650.776	7.15134	0.714529	9.76019e-25	6.01143e-23
DgyrG1214	800.588	4.41517	0.440745	1.04756e-24	6.42415e-23
DgyrG10221	1648.75	7.37204	0.73811	1.11702e-24	6.82059e-23
DgyrG905	1069.3	-3.55332	0.354433	1.15345e-24	7.01276e-23
DgyrG12452	517.14	6.13269	0.608414	1.21047e-24	7.32803e-23
DgyrG8458	1446.99	4.87766	0.488332	1.39458e-24	8.40663e-23
DgyrG3807	806.596	4.64596	0.464991	1.47717e-24	8.86679e-23
DgyrG11298	1610.94	3.99203	0.400996	1.92189e-24	1.14876e-22
DgyrG14188	600.27	5.90587	0.588761	2.06608e-24	1.22975e-22
DgyrG3229	380.729	6.77379	0.681383	2.12008e-24	1.25661e-22
DgyrG4630	3981.06	3.55507	0.356974	2.33307e-24	1.37709e-22
DgyrG12079	642.068	5.14126	0.512493	2.47178e-24	1.45291e-22
DgyrG13136	542.818	4.24926	0.426767	2.53714e-24	1.48517e-22
DgyrG13983	2067.1	4.36387	0.439087	2.71168e-24	1.58081e-22
DgyrG42	1123.63	4.72953	0.478204	3.61092e-24	2.09641e-22
DgyrG774	996.857	4.41427	0.447891	3.85131e-24	2.22685e-22
DgyrG2048	552.011	5.77951	0.585363	3.89336e-24	2.242e-22
DgyrG9504	1054.47	4.0255	0.407916	5.38147e-24	3.08639e-22
DgyrG7092	874.374	4.05598	0.410451	5.46129e-24	3.11954e-22
DgyrG3696	4158.1	3.10721	0.314522	5.77572e-24	3.2859e-22
DgyrG4878	8471.3	-4.05249	0.411772	5.91309e-24	3.35059e-22
DgyrG5942	5215.01	3.4478	0.350736	8.24433e-24	4.65296e-22
DgyrG12722	3111.16	3.59737	0.366388	8.7036e-24	4.89267e-22
DgyrG7594	12753.2	-2.9696	0.302233	9.74045e-24	5.45388e-22
DgyrG12585	976.961	3.63849	0.371363	9.91767e-24	5.53125e-22
DgyrG9747	1034.92	4.3365	0.444481	1.00708e-23	5.59463e-22
DgyrG7513	1675.79	6.26744	0.643815	1.021e-23	5.64982e-22
DgyrG4454	1725.07	4.40896	0.449838	1.04219e-23	5.74461e-22
DgyrG13452	2701.35	3.20755	0.32715	1.17205e-23	6.43539e-22
DgyrG8330	955.256	4.28278	0.439434	1.42345e-23	7.78558e-22
DgyrG2414	991.695	4.79644	0.491831	1.48428e-23	8.08702e-22
DgyrG708	4467.89	3.43253	0.351564	1.57559e-23	8.55163e-22
DgyrG4772	271.12	4.66358	0.479371	1.62823e-23	8.77017e-22
DgyrG96	457.696	5.96434	0.615047	1.62481e-23	8.77017e-22
DgyrG2680	784.933	3.83975	0.394459	1.8881e-23	1.01314e-21
DgyrG8294	892.876	4.45089	0.456651	2.45508e-23	1.3124e-21
DgyrG13069	5641.72	3.2433	0.334122	2.98602e-23	1.5898e-21
DgyrG3335	6131.65	-3.25271	0.335408	2.99645e-23	1.5898e-21
DgyrG7328	329.144	5.34655	0.556049	3.23222e-23	1.70849e-21
DgyrG11852	252.209	7.04173	0.727886	3.63791e-23	1.91579e-21
DgyrG2447	470.994	4.84578	0.499065	3.79921e-23	1.99332e-21
DgyrG2940	1163.04	4.4907	0.464312	3.84589e-23	2.01037e-21
DgyrG7832	2929.2	3.67088	0.380233	3.92239e-23	2.04282e-21
DgyrG841	1241.92	4.42304	0.458073	4.1702e-23	2.16392e-21
DgyrG4697	2947.16	4.89264	0.507213	4.18996e-23	2.16624e-21
DgyrG1008	9716.26	3.18035	0.32913	4.64348e-23	2.38441e-21
DgyrG6766	887.256	3.52233	0.364726	4.64561e-23	2.38441e-21
DgyrG3024	3090.63	3.5518	0.368783	5.5109e-23	2.81832e-21
DgyrG3514	1548.11	6.37087	0.666121	5.55083e-23	2.82853e-21
DgyrG1769	1009.33	4.82559	0.500409	5.63521e-23	2.86123e-21
DgyrG6192	3012.09	-2.92638	0.303498	5.69207e-23	2.87978e-21
DgyrG11241	968.859	6.2049	0.647716	5.78136e-23	2.91455e-21
DgyrG2170	646.69	3.93839	0.410106	5.89574e-23	2.96167e-21
DgyrG5072	292.654	7.06639	0.729788	6.12038e-23	3.06365e-21
DgyrG7349	4074.4	3.36844	0.349834	6.29843e-23	3.14168e-21
DgyrG913	1073.42	4.34788	0.452925	6.80348e-23	3.38169e-21
DgyrG4023	933.026	4.51837	0.470994	7.04276e-23	3.48838e-21
DgyrG13011	1841.94	3.6827	0.383841	7.709e-23	3.80508e-21
DgyrG6098	589.753	4.21142	0.439364	7.99212e-23	3.93113e-21
DgyrG117	2026.32	-5.77758	0.604897	8.2263e-23	4.03231e-21
DgyrG8295	1464	4.00418	0.418633	8.60757e-23	4.20465e-21
DgyrG5045	943.618	3.5826	0.373935	1.00333e-22	4.88427e-21
DgyrG5439	606.44	4.20016	0.440181	1.01543e-22	4.92624e-21
DgyrG667	2089.62	3.82055	0.399648	1.04154e-22	5.03566e-21
DgyrG3303	2056.89	4.68852	0.493125	1.11421e-22	5.35048e-21
DgyrG4269	521.367	5.16865	0.544364	1.11271e-22	5.35048e-21
DgyrG4106	11799.4	-3.28753	0.344949	1.11817e-22	5.35134e-21
DgyrG4995	542.796	3.66115	0.383131	1.25451e-22	5.98365e-21
DgyrG6649	3584.67	5.50451	0.581771	1.90388e-22	9.05046e-21
DgyrG12995	713.562	4.29123	0.452126	1.91199e-22	9.05863e-21
DgyrG4173	1272.33	-4.14645	0.436388	1.99345e-22	9.41308e-21
DgyrG6036	557.165	6.24657	0.660605	2.00062e-22	9.41554e-21
DgyrG11639	710.37	4.93881	0.523258	2.14127e-22	1.00441e-20
DgyrG10004	4521.79	-3.06708	0.322767	2.18558e-22	1.02181e-20
DgyrG1724	364.808	6.51504	0.683509	2.20329e-22	1.02671e-20
DgyrG6068	6020.84	-3.94733	0.417064	2.34246e-22	1.08798e-20
DgyrG4466	3572.01	-3.03135	0.319431	2.37197e-22	1.09808e-20
DgyrG11678	3320.84	3.80399	0.401424	2.38606e-22	1.10101e-20
DgyrG7774	534.185	5.11689	0.54343	2.73835e-22	1.25946e-20
DgyrG3152	833.6	4.12166	0.435066	2.75246e-22	1.26186e-20
DgyrG6057	873.76	3.26092	0.344379	3.13865e-22	1.43426e-20
DgyrG10143	2731.64	3.1377	0.331623	3.41213e-22	1.55422e-20
DgyrG5885	571.849	4.57903	0.486294	3.53733e-22	1.60608e-20
DgyrG5963	2044.57	-3.76355	0.399286	3.57272e-22	1.61697e-20
DgyrG8355	1598.47	4.55438	0.484298	4.4716e-22	2.01735e-20
DgyrG3199	3137.7	-3.4341	0.365775	5.27866e-22	2.37389e-20
DgyrG8428	226.198	4.93205	0.526158	5.32742e-22	2.38823e-20
DgyrG11649	629.979	3.96175	0.422467	5.58729e-22	2.49683e-20
DgyrG6761	2493.66	3.79658	0.404222	6.01021e-22	2.67738e-20
DgyrG6952	2889.71	3.97053	0.424094	6.04637e-22	2.68504e-20
DgyrG9428	3832.51	6.82732	0.731246	6.47912e-22	2.86823e-20
DgyrG8711	819.672	3.39493	0.361672	6.62525e-22	2.92378e-20
DgyrG12686	787.273	4.04088	0.431285	6.67629e-22	2.93715e-20
DgyrG8784	928.236	4.69456	0.499745	6.74609e-22	2.95867e-20
DgyrG4498	907.787	3.72297	0.397853	7.52327e-22	3.28934e-20
DgyrG7481	334.659	6.48362	0.678556	7.77786e-22	3.39019e-20
DgyrG11584	363.845	6.69628	0.69812	8.12904e-22	3.53239e-20
DgyrG12468	572.591	4.76368	0.509639	8.35706e-22	3.62037e-20
DgyrG11527	2019.28	-3.56018	0.381202	8.42626e-22	3.63922e-20
DgyrG9928	1474.55	3.08841	0.329646	8.54629e-22	3.67984e-20
DgyrG14152	2472.4	4.12432	0.442735	8.69601e-22	3.73296e-20
DgyrG12503	10273.5	4.45994	0.478922	9.47595e-22	4.05548e-20
DgyrG2900	3683.15	5.8561	0.633027	9.57439e-22	4.08526e-20
DgyrG506	12014.4	4.75361	0.511207	1.04241e-21	4.43446e-20
DgyrG3803	4636.5	6.07669	0.65251	1.04849e-21	4.44699e-20
DgyrG1476	2531.28	3.35714	0.35973	1.05817e-21	4.47465e-20
DgyrG1867	843.39	3.40628	0.365028	1.07264e-21	4.52232e-20
DgyrG11715	6465.78	-3.55046	0.381258	1.10253e-21	4.63454e-20
DgyrG11694	2002.73	3.51833	0.37723	1.11839e-21	4.68729e-20
DgyrG5303	2008.62	3.36979	0.361369	1.24156e-21	5.18817e-20
DgyrG7780	854.136	3.98569	0.428503	1.33168e-21	5.5484e-20
DgyrG9620	784.145	4.16827	0.449088	1.37624e-21	5.70051e-20
DgyrG9723	297.42	5.36145	0.576058	1.37437e-21	5.70051e-20
DgyrG1984	669.909	5.98166	0.64804	1.39981e-21	5.78126e-20
DgyrG12329	914.465	3.64525	0.392733	1.66017e-21	6.83662e-20
DgyrG8053	3243.39	7.03464	0.764542	1.81891e-21	7.4686e-20
DgyrG11093	930.813	4.61219	0.498585	1.83993e-21	7.53309e-20
DgyrG11738	36940	-5.1004	0.553138	1.86792e-21	7.62563e-20
DgyrG2220	660.909	3.73015	0.402809	2.03947e-21	8.30203e-20
DgyrG848	1082.02	3.36377	0.363484	2.11227e-21	8.57375e-20
DgyrG103	11347.2	3.80993	0.414173	2.40787e-21	9.74567e-20
DgyrG3543	1364.59	-2.90646	0.314794	2.99012e-21	1.20678e-19
DgyrG6809	4395.02	5.09655	0.558376	3.03064e-21	1.21966e-19
DgyrG5631	370.038	6.64637	0.730266	3.42481e-21	1.37439e-19
DgyrG10292	728.242	7.03729	0.767252	3.64738e-21	1.45957e-19
DgyrG2892	342.719	5.21212	0.572942	4.34867e-21	1.7353e-19
DgyrG4579	2215.24	3.44031	0.374666	4.37924e-21	1.74259e-19
DgyrG12152	1732.09	3.23612	0.352836	4.7604e-21	1.88896e-19
DgyrG1635	22437.8	3.51192	0.384496	4.9824e-21	1.97153e-19
DgyrG8351	1236.61	3.25121	0.354778	5.36029e-21	2.11515e-19
DgyrG8394	489.537	5.57916	0.610502	5.43181e-21	2.13742e-19
DgyrG10891	1138.79	5.53055	0.608914	5.69234e-21	2.23373e-19
DgyrG3987	440.864	4.71885	0.516775	5.92902e-21	2.32018e-19
DgyrG8020	2304.06	3.64462	0.398738	5.98843e-21	2.33697e-19
DgyrG415	552.871	4.66237	0.510181	6.01198e-21	2.33972e-19
DgyrG7998	1571.92	-3.19353	0.349576	6.19793e-21	2.40548e-19
DgyrG9288	2667.82	3.42917	0.375108	6.37869e-21	2.46887e-19
DgyrG10947	4102.14	-2.77346	0.302816	6.66994e-21	2.57456e-19
DgyrG8091	8177.05	3.3889	0.371186	7.15882e-21	2.75576e-19
DgyrG4990	1447.51	3.1931	0.349661	7.30956e-21	2.80616e-19
DgyrG1600	4527.35	3.67211	0.403168	7.53516e-21	2.87893e-19
DgyrG2838	1118.44	3.63738	0.399478	7.53976e-21	2.87893e-19
DgyrG1412	2739.1	-3.17659	0.347945	8.53119e-21	3.24873e-19
DgyrG11718	816.645	3.90539	0.430113	8.9063e-21	3.38248e-19
DgyrG9334	1467.24	3.31738	0.364484	9.02063e-21	3.41675e-19
DgyrG6119	200.495	6.98809	0.763434	9.21567e-21	3.48131e-19
DgyrG12397	858.18	4.13363	0.45479	9.57922e-21	3.60902e-19
DgyrG1362	3683.55	-3.02311	0.332252	1.00422e-20	3.77343e-19
DgyrG9743	459.025	4.10394	0.452479	1.07525e-20	4.02963e-19
DgyrG5466	1281.81	4.9106	0.540567	1.10154e-20	4.11724e-19
DgyrG12643	4647.37	-3.30014	0.363736	1.12089e-20	4.17856e-19
DgyrG260	732.339	4.20765	0.464477	1.13825e-20	4.23216e-19
DgyrG3352	1349.78	3.59667	0.396449	1.14396e-20	4.24222e-19
DgyrG4895	265.919	6.93671	0.763424	1.20851e-20	4.4699e-19
DgyrG2444	404.499	6.35742	0.690966	1.24777e-20	4.60311e-19
DgyrG5500	4974.76	-3.02955	0.334235	1.34856e-20	4.96201e-19
DgyrG13137	1123.43	-4.47339	0.496061	1.37932e-20	5.06203e-19
DgyrG532	871.174	3.8612	0.426905	1.39052e-20	5.08994e-19
DgyrG1624	360.26	5.4639	0.603002	1.44169e-20	5.26364e-19
DgyrG12789	945.278	3.45522	0.382134	1.45674e-20	5.30495e-19
DgyrG1725	473.077	4.5114	0.500406	1.99912e-20	7.261e-19
DgyrG4932	256.83	6.14675	0.6842	2.00413e-20	7.261e-19
DgyrG12682	1856.55	4.25107	0.474126	2.23648e-20	8.08215e-19
DgyrG5597	7354.72	5.48797	0.615546	2.31155e-20	8.33216e-19
DgyrG3606	671.23	3.68451	0.409191	2.38591e-20	8.57836e-19
DgyrG4941	164.606	6.02403	0.669033	2.4451e-20	8.76895e-19
DgyrG8313	1125.48	4.98562	0.552658	2.4792e-20	8.86878e-19
DgyrG1041	294.484	5.12671	0.567695	2.53528e-20	9.04655e-19
DgyrG13658	467.032	4.46606	0.498423	2.55812e-20	9.10511e-19
DgyrG843	1093.25	4.68718	0.521882	2.61872e-20	9.29743e-19
DgyrG5230	1141.97	3.97568	0.443224	2.69738e-20	9.55278e-19
DgyrG12853	572.605	5.30741	0.598981	2.76434e-20	9.76551e-19
DgyrG1813	2016.08	3.57098	0.398646	2.87975e-20	1.01479e-18
DgyrG3330	5074.41	-4.67355	0.52233	2.89336e-20	1.01705e-18
DgyrG5719	485.427	4.14107	0.463105	2.91114e-20	1.02077e-18
DgyrG12525	1053.21	3.10094	0.345142	3.35717e-20	1.17427e-18
DgyrG2678	2491.3	4.64518	0.520345	3.44515e-20	1.20207e-18
DgyrG7763	1173.56	4.39102	0.493448	3.48376e-20	1.21255e-18
DgyrG6792	388.621	6.00922	0.660645	3.51153e-20	1.21922e-18
DgyrG3489	1207.62	3.53196	0.394548	3.59119e-20	1.24384e-18
DgyrG9669	4739.82	-3.08875	0.346158	3.77939e-20	1.30582e-18
DgyrG5791	17919.3	-2.78727	0.311584	3.81249e-20	1.31406e-18
DgyrG2859	1151.68	4.55803	0.511886	3.82251e-20	1.31431e-18
DgyrG4974	2496.54	3.8067	0.426391	3.87586e-20	1.32943e-18
DgyrG5107	1207.01	3.32796	0.372018	3.9852e-20	1.36363e-18
DgyrG10942	337.233	5.15771	0.58205	4.01354e-20	1.37002e-18
DgyrG5021	3503.8	3.83904	0.430501	4.27174e-20	1.45465e-18
DgyrG2745	5918.5	4.35405	0.489051	4.37042e-20	1.48468e-18
DgyrG4046	7857.97	3.61034	0.404668	4.45251e-20	1.50895e-18
DgyrG11013	489.101	4.43148	0.497176	4.48671e-20	1.51691e-18
DgyrG5780	13851.2	-2.9851	0.334171	4.55156e-20	1.53517e-18
DgyrG2306	26405.8	3.20592	0.3606	5.07623e-20	1.70526e-18
DgyrG3932	921.361	-3.16824	0.355637	5.07992e-20	1.70526e-18
DgyrG13455	734.093	4.79383	0.538955	5.28314e-20	1.76929e-18
DgyrG12516	720.414	3.54503	0.39943	5.69348e-20	1.90221e-18
DgyrG3447	1015.05	-3.65065	0.412345	7.08184e-20	2.3605e-18
DgyrG9930	3105.48	3.24567	0.365818	7.17921e-20	2.38734e-18
DgyrG2402	610.258	3.45204	0.389012	7.55913e-20	2.50779e-18
DgyrG12603	997.756	4.52133	0.510329	7.60502e-20	2.51712e-18
DgyrG8212	510.578	7.18334	0.804648	7.9324e-20	2.61936e-18
DgyrG860	4093.79	-2.87443	0.323354	8.05682e-20	2.65425e-18
DgyrG10077	827.485	5.16007	0.585695	8.59797e-20	2.82596e-18
DgyrG4001	1398.28	2.95626	0.33292	8.73831e-20	2.86544e-18
DgyrG12848	2518.22	3.82337	0.432983	8.84396e-20	2.88672e-18
DgyrG2346	2055.69	3.18013	0.359238	8.83338e-20	2.88672e-18
DgyrG9416	916.194	-3.29468	0.372889	9.40708e-20	3.06346e-18
DgyrG5487	5187.15	4.94878	0.562553	1.02625e-19	3.33436e-18
DgyrG4234	3173.62	-2.68385	0.303887	1.07495e-19	3.4846e-18
DgyrG4337	5148.63	-3.31473	0.375836	1.1029e-19	3.56706e-18
DgyrG10254	4205.64	-3.06085	0.34623	1.11576e-19	3.60042e-18
DgyrG5137	2133.31	3.95182	0.449084	1.16901e-19	3.7637e-18
DgyrG5548	655.427	4.21545	0.478547	1.18067e-19	3.78402e-18
DgyrG9633	1322.23	3.59615	0.409286	1.18039e-19	3.78402e-18
DgyrG10366	296.985	4.5073	0.512237	1.20186e-19	3.84323e-18
DgyrG8153	4454.43	3.58614	0.407385	1.23096e-19	3.92743e-18
DgyrG7464	397.985	5.54841	0.626143	1.23629e-19	3.93557e-18
DgyrG7783	392.098	4.44472	0.504543	1.31082e-19	4.16347e-18
DgyrG13377	1367.68	3.77077	0.428745	1.33715e-19	4.23758e-18
DgyrG10255	2453.19	2.80219	0.317513	1.38739e-19	4.38701e-18
DgyrG764	438.713	6.38532	0.735991	1.3969e-19	4.40725e-18
DgyrG6797	1324.46	3.7903	0.431311	1.48037e-19	4.6602e-18
DgyrG12929	203.42	4.42645	0.504684	1.54103e-19	4.84041e-18
DgyrG12435	669.902	4.26053	0.484757	1.58775e-19	4.97612e-18
DgyrG5884	467.089	3.767	0.430245	1.59733e-19	4.9951e-18
DgyrG2216	6331.57	-3.71377	0.424304	1.68839e-19	5.26824e-18
DgyrG1870	2043.5	3.81482	0.435973	1.73467e-19	5.40074e-18
DgyrG12908	2115.27	3.92046	0.447278	1.74201e-19	5.41169e-18
DgyrG13243	1509.8	3.48846	0.397483	1.79849e-19	5.57491e-18
DgyrG9805	4240.5	-3.69626	0.422203	1.81753e-19	5.62163e-18
DgyrG2089	1839.28	4.36593	0.500399	1.9139e-19	5.90683e-18
DgyrG12378	538.521	3.69566	0.421144	1.92444e-19	5.92645e-18
DgyrG5584	886.42	6.23644	0.719384	2.35913e-19	7.24934e-18
DgyrG11628	457.525	3.85341	0.441294	2.38506e-19	7.29737e-18
DgyrG3124	2737.78	3.30415	0.377996	2.38413e-19	7.29737e-18
DgyrG2788	1259.06	3.5348	0.404329	2.39174e-19	7.30201e-18
DgyrG3613	1779.06	4.75862	0.546309	2.41837e-19	7.36746e-18
DgyrG4940	4518.25	3.3994	0.388664	2.48451e-19	7.55271e-18
DgyrG7882	341.776	5.02045	0.57893	2.51509e-19	7.62927e-18
DgyrG4068	1155.02	3.13627	0.358734	2.54172e-19	7.69358e-18
DgyrG3558	1792	3.07698	0.352035	2.56286e-19	7.74104e-18
DgyrG6620	2924.14	-4.26921	0.491417	2.60296e-19	7.84542e-18
DgyrG1047	337.814	4.20733	0.48293	2.80997e-19	8.43903e-18
DgyrG2416	1603.38	3.39006	0.388839	2.81182e-19	8.43903e-18
DgyrG6320	1390.86	-3.04436	0.348829	2.90752e-19	8.7078e-18
DgyrG9711	3300.62	5.86058	0.672725	2.95124e-19	8.8201e-18
DgyrG2415	468.179	3.73176	0.428098	3.09337e-19	9.22541e-18
DgyrG8779	1666.93	-2.96857	0.340521	3.20163e-19	9.52823e-18
DgyrG11839	382.091	4.26862	0.490815	3.37255e-19	1.00158e-17
DgyrG1698	3720.6	3.27531	0.376461	3.48776e-19	1.03363e-17
DgyrG3541	2334.52	-2.96524	0.340856	3.54241e-19	1.04764e-17
DgyrG756	2925.25	3.4175	0.393532	3.63566e-19	1.07297e-17
DgyrG11643	654.885	4.58525	0.530381	3.76112e-19	1.10769e-17
DgyrG5476	2018.51	2.99495	0.344227	3.93091e-19	1.1553e-17
DgyrG1425	933.87	3.79437	0.43715	3.94787e-19	1.15788e-17
DgyrG13009	1428.8	3.94005	0.45443	4.072e-19	1.19182e-17
DgyrG13466	8465.37	3.33061	0.384075	4.11697e-19	1.20002e-17
DgyrG13468	8465.37	3.33061	0.384075	4.11697e-19	1.20002e-17
DgyrG5008	1735.24	3.10424	0.357733	4.39807e-19	1.27932e-17
DgyrG1646	562.416	3.18091	0.366994	4.69971e-19	1.36426e-17
DgyrG5207	3814.5	-2.98013	0.343748	4.75429e-19	1.37729e-17
DgyrG7413	1955.69	-2.73683	0.315402	5.08042e-19	1.46876e-17
DgyrG8233	1377.32	4.70249	0.544095	5.11094e-19	1.47457e-17
DgyrG1426	766.399	3.96575	0.460338	5.18798e-19	1.49376e-17
DgyrG10080	913.1	3.82432	0.442204	5.35812e-19	1.53962e-17
DgyrG11802	738.724	3.35767	0.388149	5.51129e-19	1.58042e-17
DgyrG10384	617.708	3.51191	0.406981	5.69586e-19	1.63005e-17
DgyrG98	388.286	4.49542	0.521017	5.93028e-19	1.69372e-17
DgyrG1909	2495.3	3.9313	0.456461	6.25619e-19	1.7832e-17
DgyrG5656	325.55	4.65204	0.540581	6.83019e-19	1.9429e-17
DgyrG1494	1841.39	3.20407	0.371486	6.96324e-19	1.97678e-17
DgyrG7237	4369.57	-3.25171	0.377649	7.02175e-19	1.9894e-17
DgyrG1120	1361.02	3.43424	0.398768	7.05686e-19	1.99536e-17
DgyrG2579	2339.39	-3.5993	0.419281	7.34728e-19	2.07334e-17
DgyrG5713	952.41	-3.15449	0.366815	8.1499e-19	2.29526e-17
DgyrG10873	678.049	3.63766	0.423373	8.31053e-19	2.33585e-17
DgyrG6868	1054.23	3.59985	0.419131	8.52231e-19	2.39063e-17
DgyrG800	940.636	4.69616	0.545801	8.70398e-19	2.43677e-17
DgyrG7482	1110.28	-3.01303	0.350676	9.14462e-19	2.55508e-17
DgyrG6447	3516.06	3.05285	0.354955	9.53737e-19	2.65957e-17
DgyrG2492	1353.05	3.03417	0.353244	1.02481e-18	2.85214e-17
DgyrG11787	335.538	4.31309	0.506031	1.08281e-18	3.00767e-17
DgyrG13815	720.702	5.24071	0.612607	1.11325e-18	3.08617e-17
DgyrG3583	3679.48	3.59525	0.420698	1.18575e-18	3.28073e-17
DgyrG5224	782.371	3.31453	0.386778	1.19628e-18	3.30341e-17
DgyrG8041	1071.23	-3.06611	0.358264	1.25232e-18	3.45143e-17
DgyrG6950	1470.7	4.96283	0.582491	1.45357e-18	3.99829e-17
DgyrG3400	373.63	-4.6451	0.546197	1.49697e-18	4.10971e-17
DgyrG7869	1028.55	-3.84837	0.453029	1.5335e-18	4.20185e-17
DgyrG9476	317.949	7.75324	0.897781	1.6e-18	4.37561e-17
DgyrG5507	9066.68	-2.98533	0.350133	1.64553e-18	4.49145e-17
DgyrG3784	326.95	4.76035	0.558034	1.65632e-18	4.5122e-17
DgyrG4250	310.83	6.49522	0.774931	1.69153e-18	4.59928e-17
DgyrG4370	309.537	5.83733	0.675203	1.73884e-18	4.71886e-17
DgyrG6711	1093.73	3.99737	0.472167	1.74424e-18	4.72447e-17
DgyrG960	1792.25	3.22598	0.379488	1.82109e-18	4.9232e-17
DgyrG1874	353.974	7.0799	0.825894	1.84192e-18	4.97003e-17
DgyrG8348	4371.61	4.02518	0.474418	1.90563e-18	5.13215e-17
DgyrG7280	1037.49	3.52786	0.415478	2.03749e-18	5.47685e-17
DgyrG10209	1167.59	4.11635	0.485896	2.05628e-18	5.51691e-17
DgyrG8250	2567.67	4.69847	0.557084	2.10394e-18	5.6341e-17
DgyrG7118	1019.64	-3.25083	0.383209	2.13198e-18	5.69843e-17
DgyrG7752	612.36	6.91291	0.808016	2.23076e-18	5.95122e-17
DgyrG8566	715.157	3.01982	0.355579	2.33254e-18	6.21104e-17
DgyrG9381	159.555	6.21507	0.731879	2.35621e-18	6.2623e-17
DgyrG5645	384.194	-4.05347	0.480488	2.3795e-18	6.31235e-17
DgyrG10584	880.203	-4.07467	0.482472	2.39892e-18	6.35197e-17
DgyrG11380	2750.39	2.93445	0.345573	2.47222e-18	6.53386e-17
DgyrG11988	2326.45	3.34804	0.395886	2.65302e-18	6.99863e-17
DgyrG2425	6870.59	5.3051	0.631208	2.67828e-18	7.05214e-17
DgyrG11739	14154	-4.51827	0.53652	2.84521e-18	7.47777e-17
DgyrG6794	646.141	7.01752	0.805764	2.85088e-18	7.47881e-17
DgyrG8218	3122.93	3.14839	0.372377	3.09687e-18	8.10911e-17
DgyrG2602	818.492	3.26072	0.38606	3.23542e-18	8.45626e-17
DgyrG13615	2132.99	4.79665	0.56891	3.24239e-18	8.45889e-17
DgyrG1888	828.366	5.08609	0.607004	3.26279e-18	8.49646e-17
DgyrG7281	840.958	4.37045	0.517695	3.27238e-18	8.50578e-17
DgyrG12520	534.692	4.29653	0.511297	3.32565e-18	8.62843e-17
DgyrG5909	13901.4	3.80132	0.452306	3.61989e-18	9.37465e-17
DgyrG7064	496.057	4.59627	0.549828	3.73889e-18	9.66516e-17
DgyrG4506	484.529	3.6598	0.434563	3.79203e-18	9.78468e-17
DgyrG104	2120.53	3.39214	0.402829	3.96833e-18	1.0221e-16
DgyrG6753	387.134	3.86492	0.458844	4.08974e-18	1.05146e-16
DgyrG10468	1778.49	3.38819	0.403155	4.10696e-18	1.05397e-16
DgyrG10100	3400.22	-2.95041	0.350462	4.19374e-18	1.0743e-16
DgyrG601	5281.17	2.99852	0.35599	4.34091e-18	1.10999e-16
DgyrG10062	1288.24	4.02683	0.482357	4.45644e-18	1.13748e-16
DgyrG3785	569.544	3.45935	0.412305	4.55437e-18	1.16038e-16
DgyrG11635	824.378	-3.44613	0.411371	4.99194e-18	1.26958e-16
DgyrG2140	344.749	4.84383	0.584004	5.0542e-18	1.28312e-16
DgyrG2794	7312.14	3.07606	0.366627	5.39404e-18	1.3645e-16
DgyrG398	16153.2	-2.48917	0.29566	5.38923e-18	1.3645e-16
DgyrG8641	1203.29	4.05221	0.483244	5.48621e-18	1.38534e-16
DgyrG4097	447.256	4.20647	0.502791	5.76846e-18	1.45402e-16
DgyrG6216	1697.14	3.94204	0.471749	5.88132e-18	1.47984e-16
DgyrG11507	5005.88	-2.69631	0.321323	6.0128e-18	1.51024e-16
DgyrG1815	503.018	4.84809	0.579423	6.05795e-18	1.51888e-16
DgyrG3806	426.417	4.36371	0.521847	6.09268e-18	1.52489e-16
DgyrG12635	543.966	4.84364	0.580009	6.12281e-18	1.52973e-16
DgyrG1972	355.785	4.21519	0.506707	6.16928e-18	1.53863e-16
DgyrG12631	4450.23	-4.15173	0.498792	6.19478e-18	1.54227e-16
DgyrG11762	2073.31	-2.90047	0.346553	6.51939e-18	1.62024e-16
DgyrG8202	474.09	4.00557	0.480063	6.88764e-18	1.70876e-16
DgyrG7476	592.279	3.88221	0.466833	6.9327e-18	1.71693e-16
DgyrG4178	1682.35	2.90704	0.347293	6.96209e-18	1.7212e-16
DgyrG9809	2019.62	3.51142	0.421066	7.02311e-18	1.73326e-16
DgyrG3200	1525.95	-2.90453	0.347258	7.24694e-18	1.78539e-16
DgyrG3805	1640.02	2.99082	0.357957	7.80639e-18	1.91988e-16
DgyrG5980	187994	-3.79583	0.456869	7.90029e-18	1.93961e-16
DgyrG14082	1196.62	5.81291	0.691539	7.92328e-18	1.94189e-16
DgyrG11573	689.602	4.21832	0.508776	8.2781e-18	2.02535e-16
DgyrG10587	3752.4	-2.94985	0.354478	8.33493e-18	2.0346e-16
DgyrG1502	2271.28	-2.8931	0.346893	8.34466e-18	2.0346e-16
DgyrG14195	246.215	5.82952	0.698216	8.51154e-18	2.07173e-16
DgyrG2504	6074.15	-2.88307	0.347072	8.71145e-18	2.11675e-16
DgyrG2312	1903.19	-3.17823	0.382304	8.75503e-18	2.1237e-16
DgyrG2572	1207	3.82627	0.461509	8.78386e-18	2.12704e-16
DgyrG4240	982.368	-3.1428	0.377713	8.84556e-18	2.13833e-16
DgyrG7977	1395.3	3.35255	0.403735	9.18526e-18	2.21667e-16
DgyrG4938	3699.97	-3.07048	0.369929	1.09154e-17	2.62972e-16
DgyrG1215	427.884	4.01257	0.485982	1.13061e-17	2.71923e-16
DgyrG1077	1244.14	3.07012	0.371286	1.13458e-17	2.72416e-16
DgyrG10703	260.457	7.15625	0.874856	1.14907e-17	2.75427e-16
DgyrG46	1224.62	3.06623	0.369934	1.18057e-17	2.8238e-16
DgyrG8639	3474.68	3.54552	0.428031	1.18206e-17	2.8238e-16
DgyrG5710	2300.02	3.44045	0.41529	1.21226e-17	2.89105e-16
DgyrG6758	477.662	4.71463	0.575401	1.24974e-17	2.97542e-16
DgyrG8357	275.489	4.53163	0.546458	1.28663e-17	3.05811e-16
DgyrG3894	10804.7	12.9348	2.59092	1.31393e-17	3.11777e-16
DgyrG8695	4572.36	4.67715	0.565605	1.37566e-17	3.2588e-16
DgyrG3041	2413.08	4.45416	0.5404	1.42182e-17	3.36252e-16
DgyrG9250	222.072	5.03917	0.606512	1.48462e-17	3.50519e-16
DgyrG4235	2961.41	-3.40419	0.412958	1.50738e-17	3.553e-16
DgyrG9427	236.105	5.47664	0.671544	1.51091e-17	3.55541e-16
DgyrG12867	306.668	4.61298	0.556715	1.5309e-17	3.59648e-16
DgyrG9536	1236.38	-2.86378	0.346979	1.53473e-17	3.5995e-16
DgyrG12589	4485.4	-3.92401	0.476563	1.56958e-17	3.67515e-16
DgyrG8510	1499.72	-2.86253	0.345846	1.60669e-17	3.75583e-16
DgyrG6602	802.679	3.14191	0.381287	1.74069e-17	4.06238e-16
DgyrG10709	292.022	4.8802	0.593594	1.77503e-17	4.1357e-16
DgyrG319	2354.63	-2.74989	0.33281	1.79431e-17	4.17376e-16
DgyrG4723	1279.56	2.94787	0.356931	1.81051e-17	4.20453e-16
DgyrG1710	303.312	4.10359	0.499336	1.8143e-17	4.20646e-16
DgyrG1208	7048.78	2.98171	0.361505	1.83384e-17	4.2448e-16
DgyrG1755	377.326	4.51743	0.553021	1.96348e-17	4.53746e-16
DgyrG573	5435	3.92438	0.478432	1.96671e-17	4.53753e-16
DgyrG2203	3466.17	-3.47814	0.424324	2.0435e-17	4.70702e-16
DgyrG3926	1659.5	-3.09281	0.376043	2.07229e-17	4.7656e-16
DgyrG10564	1494.75	-3.01872	0.367306	2.18027e-17	5.00506e-16
DgyrG2856	1096.88	3.91372	0.478659	2.18349e-17	5.00506e-16
DgyrG12345	555.982	4.15143	0.505882	2.26291e-17	5.17874e-16
DgyrG3548	5642.39	-2.49739	0.302691	2.27937e-17	5.20799e-16
DgyrG4188	5062.01	-2.64365	0.321474	2.36853e-17	5.403e-16
DgyrG7125	468.444	3.66677	0.447516	2.39902e-17	5.46376e-16
DgyrG2636	2400.66	4.07977	0.49961	2.47075e-17	5.61809e-16
DgyrG7772	1180.52	2.73677	0.33304	2.50726e-17	5.69196e-16
DgyrG13121	13570.4	-3.29564	0.403213	2.56663e-17	5.81743e-16
DgyrG2161	2601.98	-3.28457	0.401409	2.59565e-17	5.87379e-16
DgyrG12865	616.053	4.34847	0.532254	2.61748e-17	5.90433e-16
DgyrG2635	530.564	4.04462	0.494842	2.61527e-17	5.90433e-16
DgyrG4125	2027.69	3.24248	0.39583	2.64087e-17	5.94762e-16
DgyrG41	168.581	4.97149	0.60898	2.70576e-17	6.0841e-16
DgyrG11088	1030.42	3.34712	0.409279	2.77657e-17	6.23343e-16
DgyrG10496	1872.64	2.89835	0.353218	2.82991e-17	6.34312e-16
DgyrG10323	5102.26	3.64431	0.446147	2.8799e-17	6.44497e-16
DgyrG6312	5362.38	-3.03792	0.371323	2.96794e-17	6.63151e-16
DgyrG12799	1370.18	4.85553	0.597864	3.00357e-17	6.70056e-16
DgyrG2861	469.881	4.30659	0.526578	3.01002e-17	6.7044e-16
DgyrG11855	7137.86	-2.66332	0.324717	3.02398e-17	6.72492e-16
DgyrG11198	2437.6	-2.84694	0.347843	3.1716e-17	7.04215e-16
DgyrG9940	497.019	5.23157	0.644067	3.27301e-17	7.25595e-16
DgyrG8376	402.173	3.91348	0.48172	3.29341e-17	7.28975e-16
DgyrG3776	2829.23	4.00154	0.49207	3.52448e-17	7.78904e-16
DgyrG11778	2192.54	3.06711	0.375742	3.57843e-17	7.88368e-16
DgyrG13739	805.897	4.26336	0.525827	3.57553e-17	7.88368e-16
DgyrG12689	493.606	3.88119	0.478015	3.62163e-17	7.96647e-16
DgyrG1382	1077.21	-3.35416	0.412163	3.64932e-17	8.01492e-16
DgyrG7745	332.971	4.51288	0.55406	3.87137e-17	8.48944e-16
DgyrG2944	377.431	5.22742	0.639874	3.89877e-17	8.53631e-16
DgyrG12732	4072.22	-3.86999	0.477018	3.9746e-17	8.68891e-16
DgyrG11702	2104.42	3.9722	0.489343	4.01157e-17	8.75622e-16
DgyrG629	3720.12	-2.93782	0.361637	4.1934e-17	9.13903e-16
DgyrG5589	1671.16	2.90482	0.356578	4.50022e-17	9.79264e-16
DgyrG7404	816.675	4.46228	0.548298	4.57015e-17	9.92956e-16
DgyrG850	661.992	5.40143	0.671794	4.68633e-17	1.01664e-15
DgyrG11163	15624	2.86632	0.352912	4.7103e-17	1.02028e-15
DgyrG4062	5202.38	-2.46475	0.302072	4.72331e-17	1.02153e-15
DgyrG7063	1681.94	-2.76934	0.340248	4.78421e-17	1.03313e-15
DgyrG9881	2081.85	2.60588	0.31997	5.3568e-17	1.15501e-15
DgyrG11170	1142.9	3.68524	0.456561	5.74268e-17	1.23634e-15
DgyrG5944	3230.08	-3.32919	0.41149	5.82548e-17	1.25226e-15
DgyrG10669	1616.9	-3.49859	0.432971	5.87355e-17	1.26068e-15
DgyrG10283	1523.32	3.3366	0.41243	5.92313e-17	1.2694e-15
DgyrG6071	878.89	3.31559	0.409632	6.14751e-17	1.31549e-15
DgyrG12462	347.358	4.72099	0.580753	6.19436e-17	1.32352e-15
DgyrG13105	2227.21	3.15396	0.389347	6.2364e-17	1.3305e-15
DgyrG2541	1361.53	3.42707	0.424136	6.28623e-17	1.33825e-15
DgyrG6111	2569.9	2.93569	0.362211	6.29162e-17	1.33825e-15
DgyrG8629	901.83	4.61798	0.575944	6.36057e-17	1.35088e-15
DgyrG762	805.565	3.43071	0.42537	6.38235e-17	1.35348e-15
DgyrG9229	1881.68	-3.09987	0.383814	6.78339e-17	1.43637e-15
DgyrG3779	1622.27	3.89976	0.48518	7.61804e-17	1.6107e-15
DgyrG6956	534.91	3.58533	0.445148	7.79761e-17	1.64621e-15
DgyrG13013	753.635	3.28819	0.407609	7.82782e-17	1.65013e-15
DgyrG1025	3271.91	3.59787	0.447215	7.86972e-17	1.6565e-15
DgyrG1163	5129.39	2.71557	0.335549	7.97586e-17	1.67635e-15
DgyrG6211	707.447	3.66956	0.457105	8.04213e-17	1.68778e-15
DgyrG1142	350.119	4.55797	0.569874	8.32596e-17	1.74476e-15
DgyrG12335	308.573	4.9025	0.615245	8.4971e-17	1.77799e-15
DgyrG5091	203.021	4.7008	0.588548	8.51379e-17	1.77885e-15
DgyrG736	979.099	-2.93879	0.364855	8.82302e-17	1.84075e-15
DgyrG7327	1052.26	4.25684	0.531624	8.94192e-17	1.86281e-15
DgyrG12563	8805.78	-2.84263	0.352927	9.26688e-17	1.92767e-15
DgyrG7741	1433.02	2.84267	0.352121	9.31951e-17	1.93578e-15
DgyrG11048	1974.37	2.98084	0.37217	9.72213e-17	2.01399e-15
DgyrG8352	400.26	3.55538	0.443615	9.72446e-17	2.01399e-15
DgyrG1883	495.112	4.5663	0.566057	9.76086e-17	2.01857e-15
DgyrG982	1897.37	-3.19792	0.399516	9.92975e-17	2.05051e-15
DgyrG11847	381.557	4.85002	0.611072	1.0253e-16	2.11417e-15
DgyrG8334	1417.02	3.66163	0.457532	1.03203e-16	2.12497e-15
DgyrG8144	2692.01	3.78938	0.473479	1.07547e-16	2.21119e-15
DgyrG11640	327.155	4.65227	0.57665	1.11484e-16	2.28882e-15
DgyrG11212	2917.02	-2.40416	0.298503	1.18199e-16	2.42084e-15
DgyrG11238	1262.39	3.22131	0.402407	1.18257e-16	2.42084e-15
DgyrG9382	707.261	3.37498	0.420861	1.1949e-16	2.44257e-15
DgyrG142	2948.92	2.43641	0.302339	1.20382e-16	2.45725e-15
DgyrG8623	595.863	3.73125	0.467927	1.22104e-16	2.4888e-15
DgyrG7792	964.69	3.69484	0.463455	1.23015e-16	2.50378e-15
DgyrG1979	3963.06	-2.9969	0.374933	1.30398e-16	2.65024e-15
DgyrG3138	1189.82	3.54364	0.444406	1.33049e-16	2.70024e-15
DgyrG11255	503.938	4.234	0.529124	1.35401e-16	2.74404e-15
DgyrG2865	512.556	4.32818	0.546846	1.41512e-16	2.86381e-15
DgyrG1563	1376.9	-4.5062	0.568611	1.48923e-16	3.00907e-15
DgyrG3738	187.223	5.94862	0.739355	1.49328e-16	3.00907e-15
DgyrG3962	7303.03	-2.99006	0.375235	1.49303e-16	3.00907e-15
DgyrG4986	1532.8	-3.75188	0.472025	1.59293e-16	3.20531e-15
DgyrG10640	2448.88	3.37903	0.425032	1.60632e-16	3.22768e-15
DgyrG10772	4118.13	-2.79423	0.350881	1.62796e-16	3.26653e-15
DgyrG338	3279.6	3.36	0.422102	1.667e-16	3.34013e-15
DgyrG5721	370.874	5.24606	0.667477	1.67044e-16	3.3423e-15
DgyrG2179	1566.07	4.04104	0.507444	1.77826e-16	3.553e-15
DgyrG10637	6079.49	-2.95609	0.371341	1.84119e-16	3.67357e-15
DgyrG9383	691.697	3.32623	0.417883	1.85073e-16	3.68741e-15
DgyrG10487	6136.69	3.69165	0.465914	1.92146e-16	3.82295e-15
DgyrG5731	424.363	-3.10304	0.390297	1.93839e-16	3.85123e-15
DgyrG8156	779.083	3.502	0.441692	1.95883e-16	3.88639e-15
DgyrG10243	417.874	4.72183	0.596909	2.03347e-16	4.02883e-15
DgyrG12954	426.795	3.7919	0.479381	2.15817e-16	4.26992e-15
DgyrG5234	6331.98	4.11739	0.521985	2.20882e-16	4.36404e-15
DgyrG12761	1821.22	-3.17186	0.400121	2.2655e-16	4.46979e-15
DgyrG6688	4238.71	3.30017	0.416492	2.30729e-16	4.54591e-15
DgyrG5258	1116.96	-3.21447	0.406145	2.36353e-16	4.65025e-15
DgyrG1670	2404.76	3.66792	0.463751	2.43674e-16	4.78763e-15
DgyrG1006	552.527	3.62202	0.458965	2.54129e-16	4.98613e-15
DgyrG6887	435.127	7.08698	0.898612	2.70153e-16	5.2932e-15
DgyrG9599	1804.18	-2.89451	0.365722	2.74772e-16	5.37628e-15
DgyrG11675	1082.2	4.16543	0.528437	2.75208e-16	5.37738e-15
DgyrG7765	3528.33	4.26386	0.540894	2.83728e-16	5.53622e-15
DgyrG12584	4057.04	3.84613	0.488292	2.93276e-16	5.71465e-15
DgyrG2975	1667.28	3.42693	0.432153	3.05579e-16	5.94619e-15
DgyrG3943	4476.2	3.12136	0.394805	3.06351e-16	5.95304e-15
DgyrG1470	5152.05	4.59742	0.586602	3.14941e-16	6.1072e-15
DgyrG6732	950.534	3.50945	0.445503	3.15147e-16	6.1072e-15
DgyrG12136	11199.5	-2.95327	0.374306	3.29842e-16	6.38326e-15
DgyrG9261	1937.18	-3.57811	0.45514	3.31187e-16	6.40054e-15
DgyrG1879	402.382	3.64795	0.465193	3.37711e-16	6.51773e-15
DgyrG1625	903.452	3.47143	0.44043	3.40159e-16	6.54714e-15
DgyrG1696	1339.65	3.12424	0.396253	3.40129e-16	6.54714e-15
DgyrG12216	513.246	4.46624	0.570025	3.78901e-16	7.28292e-15
DgyrG8606	2183.22	2.76579	0.350993	3.92385e-16	7.53188e-15
DgyrG7635	1024.12	3.14746	0.400662	3.94035e-16	7.55332e-15
DgyrG2839	1705.92	4.32551	0.553537	3.95352e-16	7.56832e-15
DgyrG16	2259.27	3.14576	0.400429	4.09525e-16	7.82905e-15
DgyrG10546	1158.76	-2.55609	0.323962	4.10153e-16	7.8305e-15
DgyrG7791	630.225	3.66191	0.465308	4.38709e-16	8.3644e-15
DgyrG14170	9258.83	3.0752	0.391327	4.42207e-16	8.41976e-15
DgyrG10285	6647.76	-2.57715	0.327151	4.45941e-16	8.47946e-15
DgyrG5962	2062.2	-2.83598	0.361082	4.64754e-16	8.82534e-15
DgyrG11456	1686.79	-2.92882	0.371452	4.73158e-16	8.9729e-15
DgyrG641	423.294	3.59353	0.458565	4.74303e-16	8.9826e-15
DgyrG5379	674.838	3.35353	0.428392	4.84288e-16	9.15945e-15
DgyrG11613	1442.75	2.90547	0.369894	4.9004e-16	9.25587e-15
DgyrG3737	550.446	3.62357	0.464501	4.92769e-16	9.29503e-15
DgyrG842	365.272	3.78721	0.484743	4.93696e-16	9.30013e-15
DgyrG5388	709.771	5.1188	0.653998	5.05689e-16	9.51339e-15
DgyrG11384	16668.1	-3.17924	0.406439	5.10991e-16	9.60039e-15
DgyrG10870	1383.32	-3.30191	0.422935	5.51111e-16	1.03404e-14
DgyrG1455	1336.29	3.22733	0.412863	5.52416e-16	1.03512e-14
DgyrG366	2933.16	3.10868	0.397274	5.71941e-16	1.07029e-14
DgyrG5772	1217.43	2.89256	0.369485	5.93268e-16	1.10874e-14
DgyrG8145	1524.39	2.83414	0.362014	6.00818e-16	1.12137e-14
DgyrG3160	3434.15	-2.87483	0.367695	6.05187e-16	1.12804e-14
DgyrG12895	517.547	5.73992	0.738407	6.12244e-16	1.13969e-14
DgyrG2098	239.913	-3.982	0.512209	6.13856e-16	1.14119e-14
DgyrG36	545.249	3.3274	0.426312	6.18217e-16	1.14779e-14
DgyrG2340	764.671	3.13021	0.400555	6.24961e-16	1.1588e-14
DgyrG10269	1135.73	-3.25108	0.417894	7.01563e-16	1.29913e-14
DgyrG13311	8162.78	-4.85138	0.629027	7.12452e-16	1.31757e-14
DgyrG12000	1883.97	3.57224	0.459121	7.16734e-16	1.32376e-14
DgyrG2923	493.049	3.74746	0.484229	7.47805e-16	1.37935e-14
DgyrG8004	672.09	-3.19107	0.410239	7.49105e-16	1.37995e-14
DgyrG7775	169.078	7.97552	0.983628	7.60988e-16	1.40002e-14
DgyrG9591	18167.6	-2.97298	0.382359	8.07864e-16	1.48433e-14
DgyrG9170	4248.12	-2.78701	0.358168	8.35777e-16	1.53363e-14
DgyrG6565	505.328	-3.85169	0.499364	8.98356e-16	1.64633e-14
DgyrG2683	681.677	2.89835	0.372756	9.02995e-16	1.65269e-14
DgyrG4871	208.943	3.97117	0.512168	9.2645e-16	1.69343e-14
DgyrG7480	447.222	3.92392	0.506589	9.31908e-16	1.70121e-14
DgyrG1212	740.726	3.5573	0.461258	9.51591e-16	1.73491e-14
DgyrG253	790.273	-4.24458	0.550251	9.69866e-16	1.76595e-14
DgyrG12872	983.945	3.85378	0.499022	9.71437e-16	1.76654e-14
DgyrG11097	4345.54	3.70307	0.478886	9.84201e-16	1.78746e-14
DgyrG57	1460.92	3.93576	0.509785	9.87074e-16	1.79038e-14
DgyrG10061	3202.97	-3.17214	0.409838	9.92498e-16	1.79792e-14
DgyrG3875	10751.3	5.03795	0.656938	1.06398e-15	1.92496e-14
DgyrG63	5777.74	-3.34333	0.433229	1.0877e-15	1.96536e-14
DgyrG5162	12051.7	-2.91637	0.377306	1.11046e-15	2.00392e-14
DgyrG5900	1382.1	5.10914	0.668164	1.12805e-15	2.03308e-14
DgyrG11216	2018.27	2.83063	0.365703	1.13462e-15	2.04231e-14
DgyrG8234	814.084	3.5734	0.462345	1.14519e-15	2.05873e-14
DgyrG7925	806.57	3.19978	0.413872	1.17152e-15	2.10339e-14
DgyrG6214	1023.54	3.20882	0.41672	1.25638e-15	2.25289e-14
DgyrG12167	385.303	4.61675	0.599667	1.26573e-15	2.26679e-14
DgyrG10863	1676.02	3.03248	0.392906	1.30523e-15	2.33458e-14
DgyrG9775	961.09	-3.61058	0.469969	1.30758e-15	2.33584e-14
DgyrG12275	426.495	4.43305	0.575736	1.32755e-15	2.36853e-14
DgyrG4659	681.713	3.84808	0.496513	1.40774e-15	2.50843e-14
DgyrG11610	1075.1	3.42541	0.44386	1.43001e-15	2.54491e-14
DgyrG5903	559.644	3.14541	0.409172	1.43683e-15	2.55384e-14
DgyrG11620	1327.24	-3.69889	0.482783	1.49311e-15	2.65056e-14
DgyrG8499	1264.66	2.99669	0.388784	1.49673e-15	2.65365e-14
DgyrG12598	750.602	3.22118	0.418173	1.49934e-15	2.65495e-14
DgyrG61	961.04	-4.04792	0.529146	1.50666e-15	2.66458e-14
DgyrG3899	3508.48	5.49442	0.70711	1.51113e-15	2.66917e-14
DgyrG4634	594.172	-4.0172	0.524802	1.52885e-15	2.69709e-14
DgyrG10573	3012.42	-2.64059	0.342496	1.58748e-15	2.79357e-14
DgyrG13126	430.231	4.37392	0.56954	1.58572e-15	2.79357e-14
DgyrG4592	398.892	4.67775	0.614528	1.5921e-15	2.79822e-14
DgyrG7735	539.78	3.26247	0.423937	1.63549e-15	2.87093e-14
DgyrG7760	5035.74	3.34455	0.435996	1.66628e-15	2.92135e-14
DgyrG6978	1157.77	2.86129	0.371503	1.66938e-15	2.92316e-14
DgyrG5832	2134.6	3.49687	0.456357	1.75898e-15	3.07626e-14
DgyrG5248	1866.2	2.79838	0.364027	1.76466e-15	3.0824e-14
DgyrG2655	253.597	5.60555	0.735316	1.79965e-15	3.13964e-14
DgyrG12004	540.141	-3.20081	0.417921	1.82594e-15	3.18159e-14
DgyrG5829	1798.7	-3.2017	0.417907	1.8461e-15	3.21276e-14
DgyrG12122	417.51	4.53837	0.599755	1.88182e-15	3.2709e-14
DgyrG10334	936.395	-2.83475	0.369139	1.8917e-15	3.28404e-14
DgyrG11453	3213.49	-2.8911	0.37742	2.07013e-15	3.58941e-14
DgyrG3916	1737.12	-3.0252	0.395424	2.12482e-15	3.67972e-14
DgyrG9208	6676.45	-3.39514	0.447644	2.16054e-15	3.73702e-14
DgyrG2594	1340.42	-3.572	0.469165	2.19938e-15	3.79957e-14
DgyrG7443	1154.39	2.86716	0.374308	2.28991e-15	3.95114e-14
DgyrG11028	320.92	5.07786	0.667772	2.29458e-15	3.95438e-14
DgyrG3563	5248.89	-3.25848	0.427311	2.30976e-15	3.9757e-14
DgyrG11230	325.559	6.40612	0.824829	2.32474e-15	3.99321e-14
DgyrG554	7092.42	2.68777	0.351542	2.32557e-15	3.99321e-14
DgyrG8206	419.315	4.17266	0.547657	2.34117e-15	4.01513e-14
DgyrG7253	1392.15	3.8188	0.503155	2.47503e-15	4.23958e-14
DgyrG11346	2414.31	-3.69504	0.486629	2.48537e-15	4.25214e-14
DgyrG1447	669.833	2.98169	0.391559	2.81625e-15	4.81242e-14
DgyrG3038	5968.5	3.66098	0.48264	2.85964e-15	4.88068e-14
DgyrG6618	1944.77	3.95109	0.522	2.94002e-15	5.01182e-14
DgyrG3003	1557.92	2.92464	0.383853	2.9533e-15	5.02843e-14
DgyrG4259	249.141	5.76612	0.770905	2.99728e-15	5.09717e-14
DgyrG12786	1388.71	-3.12268	0.411088	3.042e-15	5.16703e-14
DgyrG13368	814.471	3.20916	0.422664	3.14494e-15	5.33547e-14
DgyrG7394	1208.44	4.14242	0.547176	3.21149e-15	5.44187e-14
DgyrG12588	503.647	-3.12465	0.412067	3.37161e-15	5.70637e-14
DgyrG7773	949.576	2.5575	0.335443	3.47595e-15	5.87594e-14
DgyrG8427	241.106	3.68513	0.486473	3.52989e-15	5.96e-14
DgyrG12620	6149.55	3.95858	0.524588	3.7045e-15	6.24737e-14
DgyrG3870	1992.66	-3.11946	0.412264	3.87419e-15	6.52577e-14
DgyrG12348	2957.24	-3.23112	0.428287	4.23682e-15	7.12812e-14
DgyrG7987	2851.53	2.67838	0.352749	4.26875e-15	7.17332e-14
DgyrG4560	157.012	6.88836	0.889064	4.2838e-15	7.19009e-14
DgyrG14052	300.37	4.28539	0.562659	4.30241e-15	7.21278e-14
DgyrG5577	987.501	3.00655	0.397693	4.32874e-15	7.24284e-14
DgyrG8500	724.007	3.35104	0.443105	4.33057e-15	7.24284e-14
DgyrG2345	716.572	3.55699	0.471881	4.35198e-15	7.27007e-14
DgyrG9133	1053.17	-3.48736	0.463244	4.40706e-15	7.3534e-14
DgyrG10148	3800.41	-2.96044	0.391886	4.55327e-15	7.58843e-14
DgyrG2125	1670.09	4.30237	0.574207	4.69532e-15	7.81597e-14
DgyrG12680	1380.97	3.20017	0.42498	4.74643e-15	7.89178e-14
DgyrG4543	1056.71	3.05717	0.404766	4.89353e-15	8.12682e-14
DgyrG2413	1553.16	3.31508	0.439477	4.90301e-15	8.13303e-14
DgyrG452	192.405	-4.0135	0.533807	4.93241e-15	8.17223e-14
DgyrG7123	1119.3	2.89365	0.382706	4.99847e-15	8.272e-14
DgyrG12748	1269.98	-3.34827	0.44437	5.20397e-15	8.60203e-14
DgyrG11291	2330.72	3.13846	0.416506	5.29749e-15	8.74642e-14
DgyrG6774	2155.49	2.96305	0.392987	5.33008e-15	8.78998e-14
DgyrG6315	3430.1	-2.3977	0.316389	5.71995e-15	9.42195e-14
DgyrG3770	1473.57	-3.18222	0.423953	5.89126e-15	9.69286e-14
DgyrG5623	341.488	5.3659	0.718488	6.0768e-15	9.98654e-14
DgyrG11026	2782.43	3.04857	0.405715	6.09409e-15	1.00033e-13
DgyrG2071	1216.57	-2.83005	0.376151	6.10463e-15	1.0009e-13
DgyrG4617	3201.85	2.72282	0.361833	6.18008e-15	1.0121e-13
DgyrG9687	1603.04	3.30831	0.440851	6.25988e-15	1.02399e-13
DgyrG13405	2371.42	2.78927	0.370635	6.76385e-15	1.10515e-13
DgyrG12017	1226.66	-2.62904	0.348873	6.88855e-15	1.12423e-13
DgyrG746	3505.13	3.53398	0.472778	6.92799e-15	1.12937e-13
DgyrG1079	787.674	2.75445	0.365697	7.15153e-15	1.16447e-13
DgyrG7556	2630.94	-3.20051	0.428026	7.22204e-15	1.1746e-13
DgyrG3645	835.043	2.75932	0.367435	7.28513e-15	1.1835e-13
DgyrG1113	859.861	-2.9567	0.39454	7.31253e-15	1.18659e-13
DgyrG13090	1900.55	4.12999	0.553891	7.3231e-15	1.18694e-13
DgyrG2374	939.947	3.4224	0.458474	7.43968e-15	1.20446e-13
DgyrG5225	965.702	3.3026	0.44232	8.51583e-15	1.37711e-13
DgyrG2097	2667.19	3.65634	0.491145	8.93253e-15	1.44285e-13
DgyrG11750	316.084	4.9092	0.650476	8.95162e-15	1.44429e-13
DgyrG7213	7159.19	-3.29011	0.442106	9.1659e-15	1.47718e-13
DgyrG2871	316.06	3.57733	0.482352	9.36113e-15	1.50693e-13
DgyrG2243	3324.86	3.96946	0.534692	9.44484e-15	1.51868e-13
DgyrG1195	3637.77	3.50345	0.470689	9.48895e-15	1.52404e-13
DgyrG12034	1206.41	2.61906	0.350205	1.01009e-14	1.62049e-13
DgyrG6385	8432.69	-2.75146	0.36878	1.03049e-14	1.65135e-13
DgyrG4369	161.567	5.6008	0.742236	1.03216e-14	1.65216e-13
DgyrG9129	767.417	3.70866	0.499863	1.03502e-14	1.65487e-13
DgyrG562	1884.24	-2.83821	0.381049	1.07489e-14	1.71668e-13
DgyrG3648	1249.77	-2.52418	0.337753	1.08183e-14	1.72582e-13
DgyrG9755	940.016	-3.22477	0.434705	1.10643e-14	1.76307e-13
DgyrG970	8497.63	-2.42718	0.326826	1.14588e-14	1.82387e-13
DgyrG7857	3678.08	3.67571	0.495486	1.16373e-14	1.85022e-13
DgyrG10076	462.65	4.31434	0.58176	1.17718e-14	1.86869e-13
DgyrG9154	301.033	3.85969	0.521092	1.17799e-14	1.86869e-13
DgyrG3270	699.257	3.72818	0.502135	1.1926e-14	1.88976e-13
DgyrG6084	420.917	-3.36264	0.454429	1.20141e-14	1.90158e-13
DgyrG5411	537.594	2.9832	0.400713	1.22446e-14	1.9359e-13
DgyrG12306	832.403	2.90977	0.391066	1.24e-14	1.95829e-13
DgyrG9353	13327.1	-2.95654	0.39838	1.2526e-14	1.97598e-13
DgyrG2596	1316.31	-3.95212	0.535956	1.25821e-14	1.98263e-13
DgyrG12609	3420.15	-2.60293	0.347834	1.27143e-14	2.00123e-13
DgyrG10147	5646.43	2.84984	0.384251	1.27524e-14	2.005e-13
DgyrG8337	348.57	4.74236	0.647903	1.28275e-14	2.01458e-13
DgyrG2470	1545.86	-2.80636	0.377912	1.31457e-14	2.06226e-13
DgyrG1526	664.48	-4.7263	0.643522	1.32202e-14	2.07165e-13
DgyrG11967	13095	4.13036	0.560661	1.34675e-14	2.10757e-13
DgyrG12696	3139.19	3.82007	0.517437	1.34792e-14	2.10757e-13
DgyrG3892	1037.37	3.86191	0.523948	1.37422e-14	2.14633e-13
DgyrG2459	589.097	3.52382	0.475734	1.38223e-14	2.15646e-13
DgyrG10633	397.34	3.28448	0.442917	1.38765e-14	2.16131e-13
DgyrG12533	695.767	3.39212	0.459204	1.38839e-14	2.16131e-13
DgyrG3141	2571.07	-2.55154	0.343209	1.39043e-14	2.1621e-13
DgyrG769	445.065	4.464	0.601576	1.4236e-14	2.21127e-13
DgyrG3755	2757.3	2.99824	0.404639	1.42697e-14	2.21407e-13
DgyrG9146	1529.19	3.22902	0.435931	1.45498e-14	2.25506e-13
DgyrG3317	5356.38	3.91939	0.532257	1.46313e-14	2.26521e-13
DgyrG7560	334.451	6.58023	0.901093	1.47651e-14	2.28343e-13
DgyrG2292	265.404	-6.2544	0.85244	1.48873e-14	2.29982e-13
DgyrG12697	215.377	4.90205	0.669314	1.52616e-14	2.35508e-13
DgyrG1716	534.644	-3.13438	0.424589	1.55024e-14	2.38962e-13
DgyrG6371	5907.05	-2.6633	0.359421	1.56406e-14	2.40831e-13
DgyrG2628	1541.85	-2.67967	0.361547	1.57147e-14	2.4171e-13
DgyrG13933	343.446	3.8881	0.525223	1.57706e-14	2.42306e-13
DgyrG7244	2701.94	-2.69982	0.364448	1.58686e-14	2.43548e-13
DgyrG12862	877.229	2.96864	0.401412	1.60694e-14	2.46363e-13
DgyrG4618	1266.76	-3.14162	0.426586	1.62758e-14	2.49258e-13
DgyrG7668	484.747	3.59837	0.488392	1.63439e-14	2.5003e-13
DgyrG380	1007.51	-3.11609	0.422399	1.6561e-14	2.53077e-13
DgyrG5302	1920.39	3.09413	0.419405	1.72832e-14	2.6383e-13
DgyrG3935	31727.9	2.97476	0.403378	1.74049e-14	2.65402e-13
DgyrG6999	976.211	-3.19468	0.433636	1.77317e-14	2.70094e-13
DgyrG10443	974.13	4.15563	0.567764	1.78518e-14	2.71631e-13
DgyrG5158	971.411	-3.44593	0.468608	1.81101e-14	2.74971e-13
DgyrG5314	8385.39	-2.67374	0.361709	1.80953e-14	2.74971e-13
DgyrG10592	2860.48	-3.58038	0.488254	1.83226e-14	2.77306e-13
DgyrG11648	196.878	4.7999	0.652801	1.83161e-14	2.77306e-13
DgyrG8285	2629.94	3.34926	0.45487	1.83206e-14	2.77306e-13
DgyrG1524	632.833	-4.61137	0.632334	1.84196e-14	2.78477e-13
DgyrG8082	215.125	4.59787	0.623101	1.85006e-14	2.79402e-13
DgyrG10119	312.229	4.36144	0.595551	1.89039e-14	2.84611e-13
DgyrG5353	519.456	3.53528	0.482428	1.89057e-14	2.84611e-13
DgyrG9197	2137.48	-2.44182	0.33009	1.88742e-14	2.84611e-13
DgyrG13703	419.174	3.54211	0.480177	1.93262e-14	2.90631e-13
DgyrG5374	293.619	3.99973	0.542589	1.9871e-14	2.98508e-13
DgyrG10911	413.988	5.7981	0.797223	1.99443e-14	2.98975e-13
DgyrG13235	845.688	4.38441	0.600526	1.99393e-14	2.98975e-13
DgyrG9555	153.316	4.83696	0.662536	2.03374e-14	3.04545e-13
DgyrG10490	2607.47	4.38918	0.600885	2.05142e-14	3.06869e-13
DgyrG5033	16308.1	-2.4761	0.335024	2.06679e-14	3.08841e-13
DgyrG2360	7163.94	-2.9672	0.40386	2.17273e-14	3.2433e-13
DgyrG4453	2319.01	2.559	0.346596	2.21004e-14	3.29552e-13
DgyrG11461	792.5	-3.0716	0.418471	2.21585e-14	3.3007e-13
DgyrG5770	5028.14	-2.31417	0.313004	2.27061e-14	3.37872e-13
DgyrG4997	1421.83	-2.75511	0.374837	2.27502e-14	3.38174e-13
DgyrG12262	1597.5	3.44537	0.470094	2.29801e-14	3.41232e-13
DgyrG2295	2515.71	-2.821	0.383513	2.33459e-14	3.46302e-13
DgyrG10532	1415.89	-3.7003	0.506944	2.33717e-14	3.46321e-13
DgyrG6692	1669.86	2.82357	0.384159	2.34054e-14	3.46459e-13
DgyrG13806	1491.54	3.10839	0.423563	2.40653e-14	3.55855e-13
DgyrG8251	208.127	6.14098	0.822672	2.46624e-14	3.64304e-13
DgyrG1386	1787.61	3.27374	0.446747	2.47482e-14	3.6519e-13
DgyrG11391	1799.72	-3.17634	0.434182	2.49463e-14	3.67731e-13
DgyrG5196	1895.41	2.55429	0.34694	2.52776e-14	3.72227e-13
DgyrG10593	1323.48	3.26852	0.446165	2.53522e-14	3.72938e-13
DgyrG11014	1070.32	2.92043	0.398115	2.53828e-14	3.73e-13
DgyrG1011	651.227	3.07033	0.419284	2.57095e-14	3.7741e-13
DgyrG11656	274.111	4.6933	0.651688	2.57811e-14	3.78069e-13
DgyrG10702	820.146	3.28385	0.448288	2.60132e-14	3.81079e-13
DgyrG11511	1607.14	3.85405	0.528537	2.67809e-14	3.9192e-13
DgyrG9706	456.948	3.87624	0.5302	2.7165e-14	3.9713e-13
DgyrG10725	2336.48	-2.73535	0.373312	2.83302e-14	4.13737e-13
DgyrG1478	7537.41	-2.28721	0.312462	2.89386e-14	4.22188e-13
DgyrG6660	2367.38	4.12328	0.567184	2.90405e-14	4.23239e-13
DgyrG853	1163	3.27678	0.449102	3.09426e-14	4.50497e-13
DgyrG6754	453.207	4.72602	0.655617	3.11936e-14	4.53219e-13
DgyrG8033	2331.38	3.13706	0.430068	3.11697e-14	4.53219e-13
DgyrG12021	256.692	6.56156	0.911234	3.15264e-14	4.57585e-13
DgyrG5431	711.283	-5.20213	0.719291	3.32795e-14	4.82536e-13
DgyrG11633	979.776	-3.82476	0.527579	3.37231e-14	4.88468e-13
DgyrG2676	25122	-2.50183	0.341799	3.44199e-14	4.97583e-13
DgyrG3607	801.511	3.7663	0.517894	3.44227e-14	4.97583e-13
DgyrG10278	2575.61	-3.00931	0.413693	3.65311e-14	5.27523e-13
DgyrG9194	1554.61	-2.73341	0.374632	3.6727e-14	5.29811e-13
DgyrG10858	5564.9	-3.24545	0.447822	3.92069e-14	5.6501e-13
DgyrG7267	3089.57	-3.54717	0.490647	3.95594e-14	5.69511e-13
DgyrG3811	352.23	3.1589	0.433681	3.97547e-14	5.71741e-13
DgyrG12	270.389	5.56968	0.775154	4.0384e-14	5.80202e-13
DgyrG7708	417.385	3.8776	0.535083	4.08439e-14	5.86215e-13
DgyrG13867	14364.5	5.49822	0.763705	4.13154e-14	5.92383e-13
DgyrG9789	3048.04	3.1039	0.427641	4.15566e-14	5.94637e-13
DgyrG9895	324.854	3.59785	0.498489	4.1525e-14	5.94637e-13
DgyrG4545	1738.8	2.51722	0.344862	4.19619e-14	5.99831e-13
DgyrG6878	1078.42	3.01636	0.415937	4.28108e-14	6.11348e-13
DgyrG5632	399.774	6.14042	0.847434	4.30359e-14	6.13945e-13
DgyrG11736	10178.3	-3.71991	0.51696	4.62377e-14	6.58957e-13
DgyrG8274	253.434	3.54246	0.490234	4.64771e-14	6.61703e-13
DgyrG5820	4488.84	-3.47439	0.481602	4.73226e-14	6.73064e-13
DgyrG10577	10826.3	-3.37198	0.467239	4.77467e-14	6.78415e-13
DgyrG9856	204.933	12.5126	3.33082	4.94622e-14	7.02086e-13
DgyrG8342	651.568	3.72303	0.517466	5.06347e-14	7.18008e-13
DgyrG2935	1092.33	11.5178	2.60959	5.11603e-14	7.24737e-13
DgyrG2844	14790.7	3.04514	0.420958	5.16288e-14	7.30643e-13
DgyrG8338	915.874	3.31468	0.459191	5.2242e-14	7.38583e-13
DgyrG4935	1730.84	2.91528	0.402745	5.24241e-14	7.4009e-13
DgyrG788	478.229	3.40577	0.471619	5.2453e-14	7.4009e-13
DgyrG3758	1082.4	2.65395	0.36575	5.30225e-14	7.47379e-13
DgyrG2979	1985.07	-3.97768	0.554486	5.35214e-14	7.53662e-13
DgyrG11360	8551.66	-3.07772	0.42702	5.45949e-14	7.68015e-13
DgyrG8571	356.86	4.13724	0.574453	5.52618e-14	7.76626e-13
DgyrG10783	2322.11	-2.57338	0.35495	5.6405e-14	7.91906e-13
DgyrG1628	628.213	3.5784	0.496556	5.74941e-14	8.06397e-13
DgyrG12854	368.831	4.12841	0.578436	5.94697e-14	8.33282e-13
DgyrG10761	5786.1	-2.56528	0.35441	5.97572e-14	8.36483e-13
DgyrG9395	1446.38	-3.05139	0.423892	6.22733e-14	8.70843e-13
DgyrG13135	395.561	4.65744	0.652857	6.24292e-14	8.72162e-13
DgyrG12071	606.672	3.58781	0.498648	6.2956e-14	8.78655e-13
DgyrG1928	1365.88	-2.71159	0.375703	6.44682e-14	8.98874e-13
DgyrG12261	834.997	4.29132	0.598264	6.46398e-14	9.00381e-13
DgyrG1363	3518.08	2.89283	0.401119	6.49078e-14	9.03226e-13
DgyrG12891	2972.09	3.39057	0.472201	6.54079e-14	9.09292e-13
DgyrG557	2289.33	-3.43474	0.479015	6.70365e-14	9.31019e-13
DgyrG1690	544.435	3.02825	0.421667	6.82516e-14	9.46966e-13
DgyrG5571	2839.17	2.49681	0.345277	6.93023e-14	9.60603e-13
DgyrG1586	215.498	4.41887	0.614381	6.98704e-14	9.67531e-13
DgyrG6151	514.018	3.32241	0.463294	7.15922e-14	9.90405e-13
DgyrG11444	38582.7	-2.83336	0.393873	7.18163e-14	9.9074e-13
DgyrG5953	666.321	3.29624	0.458318	7.17843e-14	9.9074e-13
DgyrG9209	7661.12	2.57142	0.356244	7.18262e-14	9.9074e-13
DgyrG6396	516.903	3.23043	0.449394	7.28492e-14	1.00387e-12
DgyrG12587	7248.6	-2.72454	0.378546	7.42123e-14	1.02166e-12
DgyrG12006	4605.98	2.44485	0.338247	7.55131e-14	1.03856e-12
DgyrG13430	2062.28	2.4905	0.345108	7.7889e-14	1.0702e-12
DgyrG12238	2417.99	3.38847	0.473267	7.88534e-14	1.0824e-12
DgyrG6099	259.55	6.38797	0.883296	8.0918e-14	1.10967e-12
DgyrG8659	242.055	4.44165	0.618788	8.14974e-14	1.11653e-12
DgyrG467	630.188	2.57735	0.358793	8.17026e-14	1.11826e-12
DgyrG12882	1173.26	2.7897	0.387782	8.21467e-14	1.12325e-12
DgyrG8758	506.055	3.41939	0.478454	8.43712e-14	1.15256e-12
DgyrG7759	343.494	4.26845	0.597937	8.67873e-14	1.18442e-12
DgyrG5068	169.083	4.34068	0.609616	8.7115e-14	1.18775e-12
DgyrG3030	2749.99	3.35335	0.469666	9.00483e-14	1.22656e-12
DgyrG13699	379.452	4.70307	0.66933	9.31087e-14	1.26703e-12
DgyrG229	2668.15	3.01437	0.421213	9.39333e-14	1.27702e-12
DgyrG8150	287.045	5.29946	0.727402	9.44033e-14	1.28218e-12
DgyrG1217	4585.37	-2.48868	0.347305	9.51215e-14	1.2907e-12
DgyrG1005	185.985	5.58111	0.771045	9.52783e-14	1.29159e-12
DgyrG12703	1362.96	3.31177	0.463749	9.848e-14	1.33372e-12
DgyrG6647	336.958	4.47501	0.636712	1.0712e-13	1.44934e-12
DgyrG5269	2877.38	-3.16898	0.443749	1.07902e-13	1.45853e-12
DgyrG2241	189.981	4.67157	0.664461	1.08929e-13	1.47101e-12
DgyrG6991	379.869	4.56418	0.644894	1.12039e-13	1.51157e-12
DgyrG8236	788.988	3.2686	0.458757	1.12381e-13	1.51473e-12
DgyrG12208	414.223	3.76045	0.527187	1.12533e-13	1.51534e-12
DgyrG13229	626.531	3.25225	0.457828	1.12788e-13	1.51734e-12
DgyrG13333	560.526	2.61157	0.36551	1.13988e-13	1.53203e-12
DgyrG8371	830.239	3.17783	0.446461	1.15849e-13	1.55556e-12
DgyrG12707	943.117	3.82081	0.540548	1.18814e-13	1.59387e-12
DgyrG12494	612.632	3.17025	0.446439	1.20393e-13	1.61351e-12
DgyrG4352	2289.93	-2.3594	0.329664	1.21928e-13	1.63255e-12
DgyrG6488	492.064	-3.16151	0.444973	1.22267e-13	1.63553e-12
DgyrG6044	487.901	4.78477	0.673343	1.22866e-13	1.642e-12
DgyrG12105	27856.8	-2.76918	0.388734	1.24248e-13	1.65891e-12
DgyrG2423	267.962	4.3498	0.618761	1.26083e-13	1.68182e-12
DgyrG3953	6545.09	2.92999	0.411719	1.27428e-13	1.69816e-12
DgyrG6817	11269.5	-2.68393	0.376663	1.28146e-13	1.70612e-12
DgyrG11757	458.358	4.64609	0.640311	1.29114e-13	1.7174e-12
DgyrG10060	499.004	-3.42223	0.483183	1.29391e-13	1.71947e-12
DgyrG10839	1182.03	-3.25957	0.460269	1.30499e-13	1.73257e-12
DgyrG6398	2511.44	3.50383	0.49504	1.3084e-13	1.73547e-12
DgyrG6118	4218.03	3.57113	0.504447	1.31173e-13	1.73825e-12
DgyrG12131	313.374	3.82778	0.5435	1.32468e-13	1.75378e-12
DgyrG8573	1627.95	-2.71005	0.380894	1.33783e-13	1.76953e-12
DgyrG6381	6515.93	4.14904	0.588391	1.34574e-13	1.77834e-12
DgyrG13955	2310.65	3.49046	0.492854	1.3711e-13	1.81015e-12
DgyrG1885	202.175	4.11405	0.579758	1.37888e-13	1.81704e-12
DgyrG5948	1574.45	-2.68756	0.376928	1.37789e-13	1.81704e-12
DgyrG11966	253.298	3.99863	0.564712	1.3809e-13	1.81801e-12
DgyrG10313	2069.29	-2.37494	0.332593	1.38837e-13	1.82615e-12
DgyrG9004	557.237	3.38925	0.479962	1.4037e-13	1.8446e-12
DgyrG11735	124365	-3.75431	0.532783	1.4315e-13	1.87813e-12
DgyrG1673	442.624	2.71699	0.381969	1.43186e-13	1.87813e-12
DgyrG7053	5288.22	2.75965	0.38803	1.43345e-13	1.87847e-12
DgyrG9190	2619.1	-2.86073	0.403339	1.44505e-13	1.89192e-12
DgyrG4828	1039.58	3.26731	0.462627	1.49965e-13	1.96159e-12
DgyrG5001	741.682	3.16892	0.447264	1.54781e-13	2.02272e-12
DgyrG643	9351.19	-2.70083	0.380717	1.58864e-13	2.07416e-12
DgyrG11560	13082.1	-2.45801	0.347324	1.60558e-13	2.09435e-12
DgyrG4769	14211.5	-3.25974	0.462051	1.61041e-13	2.09872e-12
DgyrG704	864.342	3.25634	0.462946	1.62414e-13	2.11466e-12
DgyrG2277	298.835	4.33189	0.616427	1.62991e-13	2.12022e-12
DgyrG11853	5203.4	2.69469	0.379692	1.68474e-13	2.18954e-12
DgyrG6777	341.528	3.5102	0.49877	1.70067e-13	2.20822e-12
DgyrG10763	501.392	4.68994	0.665138	1.70337e-13	2.20971e-12
DgyrG1992	26376.6	3.30326	0.468381	1.71593e-13	2.22396e-12
DgyrG11295	731.643	2.93572	0.41536	1.73945e-13	2.25238e-12
DgyrG4574	1090.99	2.66131	0.375493	1.7725e-13	2.29308e-12
DgyrG7725	927.43	11.1894	2.60017	1.85182e-13	2.39352e-12
DgyrG4145	504.951	-3.83197	0.548143	1.89915e-13	2.45021e-12
DgyrG7301	1130.82	-3.71782	0.531194	1.89799e-13	2.45021e-12
DgyrG11651	370.431	4.23346	0.598815	1.91677e-13	2.4707e-12
DgyrG12513	974.895	5.56688	0.800387	1.92827e-13	2.48326e-12
DgyrG6858	622.222	3.20923	0.456207	1.94811e-13	2.50653e-12
DgyrG11114	1493.21	-3.11394	0.442585	1.97673e-13	2.54105e-12
DgyrG6990	1051.69	3.38477	0.48275	1.98565e-13	2.5502e-12
DgyrG2872	278.869	3.95594	0.561121	2.06659e-13	2.65174e-12
DgyrG5093	11861.3	-3.799	0.543548	2.11163e-13	2.70709e-12
DgyrG9574	168.65	4.42257	0.630715	2.11846e-13	2.71339e-12
DgyrG5392	1110.97	-2.7768	0.393916	2.12988e-13	2.72555e-12
DgyrG2502	287.724	4.30127	0.613856	2.17045e-13	2.77497e-12
DgyrG11731	4741.77	2.75358	0.390552	2.19082e-13	2.79848e-12
DgyrG7391	4116.36	3.06739	0.436112	2.20961e-13	2.81994e-12
DgyrG149	143.686	6.12657	0.86999	2.23319e-13	2.84747e-12
DgyrG6147	539.418	3.30155	0.470714	2.28407e-13	2.90973e-12
DgyrG12915	3478.99	-2.63063	0.373959	2.29207e-13	2.91729e-12
DgyrG12805	202.811	-4.12909	0.593409	2.32948e-13	2.96225e-12
DgyrG7052	1569.42	-2.56503	0.363881	2.40421e-13	3.05454e-12
DgyrG578	331.866	4.51148	0.653178	2.44807e-13	3.10747e-12
DgyrG12927	1087.43	-3.09589	0.441879	2.45474e-13	3.11314e-12
DgyrG12168	253.957	4.93101	0.700994	2.58111e-13	3.27048e-12
DgyrG4481	749.315	-3.5017	0.502205	2.67131e-13	3.38175e-12
DgyrG99	805.659	-3.29319	0.472314	2.75621e-13	3.48611e-12
DgyrG7285	233.737	12.0759	2.86014	2.76329e-13	3.49196e-12
DgyrG10096	347.752	3.87253	0.554073	2.76773e-13	3.49445e-12
DgyrG3250	7091.05	-2.36038	0.337613	2.84337e-13	3.58675e-12
DgyrG12730	3669.61	4.86742	0.697881	2.91114e-13	3.66897e-12
DgyrG13348	2171.27	2.64211	0.377918	3.00739e-13	3.78691e-12
DgyrG2520	2835.23	-2.26558	0.321854	3.14337e-13	3.95462e-12
DgyrG12731	378.291	3.9089	0.56196	3.14966e-13	3.95901e-12
DgyrG6475	6658.94	-2.23447	0.317626	3.3265e-13	4.17759e-12
DgyrG7088	232.725	5.9253	0.863034	3.37396e-13	4.23343e-12
DgyrG10553	8693.37	3.43428	0.494048	3.38731e-13	4.24276e-12
DgyrG12685	581.555	3.60315	0.520165	3.38738e-13	4.24276e-12
DgyrG11321	2349.38	2.91094	0.416724	3.40654e-13	4.26299e-12
DgyrG7185	794.755	3.37474	0.48457	3.42907e-13	4.2874e-12
DgyrG8613	1229.32	-2.54973	0.364383	3.44031e-13	4.29766e-12
DgyrG7242	507.312	4.02661	0.580264	3.44793e-13	4.30338e-12
DgyrG787	226	4.05	0.578762	3.4761e-13	4.33472e-12
DgyrG11805	13031.6	-3.18432	0.458111	3.48312e-13	4.33965e-12
DgyrG6982	28098.2	-2.69997	0.386629	3.5356e-13	4.40116e-12
DgyrG12518	1119.69	-3.33428	0.480454	3.56131e-13	4.42928e-12
DgyrG7799	3146.36	2.81637	0.403597	3.6513e-13	4.53722e-12
DgyrG11464	839.646	3.05053	0.438328	3.73835e-13	4.64132e-12
DgyrG13495	2664.51	2.82598	0.404403	3.75294e-13	4.65535e-12
DgyrG7828	1943.99	2.94099	0.422192	3.82749e-13	4.74367e-12
DgyrG9608	169.958	4.0966	0.588341	3.93288e-13	4.87003e-12
DgyrG11087	12921.4	-3.60856	0.522223	3.96554e-13	4.90618e-12
DgyrG2993	280.404	3.69117	0.534151	4.00118e-13	4.94596e-12
DgyrG6630	1147.77	2.76299	0.396522	4.03474e-13	4.98309e-12
DgyrG1898	1511.74	2.62473	0.375941	4.06146e-13	5.01173e-12
DgyrG4602	3301.24	-2.47273	0.354919	4.18177e-13	5.1557e-12
DgyrG2252	737.971	2.96714	0.426852	4.19112e-13	5.16273e-12
DgyrG1036	874.138	4.20119	0.61181	4.27343e-13	5.25499e-12
DgyrG7707	504.821	-3.10895	0.44851	4.27135e-13	5.25499e-12
DgyrG13120	5894.04	-3.29923	0.477139	4.31652e-13	5.30337e-12
DgyrG5373	1767.35	2.76011	0.396945	4.33297e-13	5.31896e-12
DgyrG7712	206.247	4.3	0.624191	4.36496e-13	5.35359e-12
DgyrG1394	9582.53	3.04905	0.439639	4.42431e-13	5.42169e-12
DgyrG10470	9650.93	-3.52133	0.510449	4.45151e-13	5.45032e-12
DgyrG8508	316.893	4.21956	0.615352	4.49431e-13	5.49796e-12
DgyrG11704	1528.92	3.56858	0.516494	4.52805e-13	5.53446e-12
DgyrG9182	810.476	-3.6639	0.531971	4.63176e-13	5.65634e-12
DgyrG6058	806.297	-3.66376	0.53234	4.71901e-13	5.75793e-12
DgyrG4387	304.01	3.34867	0.485766	4.76521e-13	5.80929e-12
DgyrG11058	535.296	4.13369	0.6024	4.84296e-13	5.899e-12
DgyrG3702	969.153	4.42191	0.643484	4.95285e-13	6.02767e-12
DgyrG8125	5159.25	2.97763	0.429952	4.95853e-13	6.0294e-12
DgyrG8509	309.537	-2.80572	0.40493	5.07569e-13	6.16657e-12
DgyrG3438	612.913	-3.87666	0.562698	5.09442e-13	6.17873e-12
DgyrG5319	740.991	3.54741	0.51321	5.09178e-13	6.17873e-12
DgyrG2368	1318.77	-3.28664	0.476828	5.13149e-13	6.21836e-12
DgyrG9745	620.61	3.77068	0.546223	5.21559e-13	6.31488e-12
DgyrG808	1791.94	3.0979	0.44882	5.22835e-13	6.32492e-12
DgyrG9838	255.192	3.22826	0.467948	5.29806e-13	6.40378e-12
DgyrG3716	352.67	-3.34335	0.485882	5.34538e-13	6.45547e-12
DgyrG2103	1664.97	-2.83908	0.410481	5.35471e-13	6.46123e-12
DgyrG7862	3026.84	2.82588	0.408465	5.36146e-13	6.46387e-12
DgyrG13160	270.915	8.34383	1.1385	5.36964e-13	6.46822e-12
DgyrG9028	4886.76	-2.53077	0.364137	5.64064e-13	6.78889e-12
DgyrG10525	6477.71	-2.50641	0.361664	5.66466e-13	6.81201e-12
DgyrG8254	688.543	2.75171	0.398283	5.73625e-13	6.89225e-12
DgyrG8732	526.47	4.72972	0.690557	5.75029e-13	6.90327e-12
DgyrG4425	1442.4	3.24765	0.472586	5.84992e-13	7.01693e-12
DgyrG8849	1746.91	2.2544	0.323852	6.01037e-13	7.20329e-12
DgyrG8373	2687.17	2.77284	0.401201	6.13966e-13	7.35202e-12
DgyrG12967	845.415	-2.81689	0.40855	6.16483e-13	7.37592e-12
DgyrG1219	4261.76	-2.575	0.371925	6.2102e-13	7.42394e-12
DgyrG6090	3166.16	-2.1723	0.314727	6.22984e-13	7.44114e-12
DgyrG5203	324.996	3.03212	0.43935	6.28679e-13	7.50284e-12
DgyrG2115	731.549	3.36276	0.491104	6.38381e-13	7.61221e-12
DgyrG1343	2269.82	2.90364	0.420809	6.39163e-13	7.61512e-12
DgyrG112	3241.78	2.68453	0.388609	6.49085e-13	7.72684e-12
DgyrG8546	1104.33	-2.23066	0.321433	6.69755e-13	7.9662e-12
DgyrG5102	2359.94	2.72453	0.395596	6.99197e-13	8.30941e-12
DgyrG9521	2452.42	2.70229	0.391855	7.02622e-13	8.34312e-12
DgyrG620	651.27	-2.67075	0.388949	7.24725e-13	8.59837e-12
DgyrG1617	241.285	4.99004	0.738298	7.32542e-13	8.68384e-12
DgyrG5981	363.606	3.68351	0.53885	7.36358e-13	8.72178e-12
DgyrG5228	169.579	6.22981	0.897683	7.43639e-13	8.80066e-12
DgyrG388	1753.58	3.71589	0.543555	7.44675e-13	8.80557e-12
DgyrG11338	317.601	4.18198	0.614714	7.84117e-13	9.26003e-12
DgyrG6441	2532.9	2.8148	0.409694	7.84416e-13	9.26003e-12
DgyrG6030	1911.67	2.82321	0.411616	7.96536e-13	9.39527e-12
DgyrG1081	5326.82	-2.50165	0.363334	8.25386e-13	9.72747e-12
DgyrG6039	10766.2	-2.98574	0.436568	8.34051e-13	9.82142e-12
DgyrG10836	473.715	2.98883	0.43802	8.8022e-13	1.03565e-11
DgyrG8230	6927.86	4.31513	0.637675	8.86593e-13	1.04228e-11
DgyrG6848	209380	3.84905	0.566432	8.88467e-13	1.04362e-11
DgyrG2730	680.763	3.04594	0.44589	9.04695e-13	1.0618e-11
DgyrG9674	2609.02	2.73602	0.399638	9.19291e-13	1.07804e-11
DgyrG5435	576.262	2.79853	0.409584	9.28437e-13	1.08786e-11
DgyrG11044	1545.49	-2.47783	0.360316	9.31503e-13	1.09055e-11
DgyrG9002	325.67	5.68084	0.820563	9.36525e-13	1.09462e-11
DgyrG9448	1165.55	-3.078	0.4513	9.36414e-13	1.09462e-11
DgyrG2408	851.397	2.88314	0.421616	9.55714e-13	1.11613e-11
DgyrG12928	403.302	4.43244	0.649956	9.59606e-13	1.11975e-11
DgyrG10789	389.933	2.99078	0.437301	9.60771e-13	1.12019e-11
DgyrG12302	3111.84	2.52422	0.368093	9.84316e-13	1.1467e-11
DgyrG13523	302.675	5.67232	0.845165	9.89744e-13	1.1512e-11
DgyrG6100	1470.67	3.81015	0.561763	9.89811e-13	1.1512e-11
DgyrG4766	1158.73	-2.36132	0.34331	9.95401e-13	1.15676e-11
DgyrG2318	358.301	3.79753	0.55932	1.01854e-12	1.18268e-11
DgyrG2308	518.78	3.6769	0.541095	1.02987e-12	1.19485e-11
DgyrG10026	1784.27	-2.95735	0.434394	1.11756e-12	1.29553e-11
DgyrG9217	5317.43	2.80523	0.411461	1.12485e-12	1.30291e-11
DgyrG8682	393.824	3.20003	0.471656	1.19093e-12	1.37832e-11
DgyrG507	1833.74	3.3573	0.49492	1.20331e-12	1.39152e-11
DgyrG1486	688.592	3.84671	0.56938	1.21205e-12	1.40049e-11
DgyrG13529	260.96	4.4218	0.655121	1.24004e-12	1.43165e-11
DgyrG11302	577.457	3.05981	0.451726	1.2449e-12	1.4361e-11
DgyrG7463	379.871	4.6809	0.702476	1.26983e-12	1.46367e-11
DgyrG3536	1043.72	2.87351	0.422872	1.29712e-12	1.49391e-11
DgyrG12539	10600.6	4.35731	0.646453	1.30377e-12	1.50035e-11
DgyrG6519	219.825	4.55018	0.673036	1.31373e-12	1.51057e-11
DgyrG2270	2213.85	3.08559	0.455183	1.34011e-12	1.53966e-11
DgyrG10015	1909.44	4.12708	0.613397	1.35524e-12	1.55578e-11
DgyrG11027	1574.33	-2.60579	0.383453	1.37356e-12	1.57553e-11
DgyrG10465	2822.13	3.36115	0.497879	1.38229e-12	1.58427e-11
DgyrG13472	4338.64	5.00935	0.747155	1.41755e-12	1.62336e-11
DgyrG807	367.595	4.3489	0.651749	1.44871e-12	1.65771e-11
DgyrG8329	1478.08	2.37406	0.348434	1.46623e-12	1.67641e-11
DgyrG13825	389.835	3.41701	0.505481	1.47098e-12	1.68048e-11
DgyrG5916	3486.05	-2.50021	0.36791	1.47894e-12	1.68821e-11
DgyrG10958	269.103	3.772	0.557618	1.48738e-12	1.69647e-11
DgyrG1026	269.605	4.74356	0.712343	1.49668e-12	1.70543e-11
DgyrG3714	609.224	2.88245	0.425018	1.49764e-12	1.70543e-11
DgyrG10469	9297.63	-2.67882	0.395702	1.52605e-12	1.73638e-11
DgyrG3910	263.826	6.2689	0.913227	1.54829e-12	1.76028e-11
DgyrG8550	785.658	2.78969	0.411777	1.62817e-12	1.84961e-11
DgyrG12459	355.857	3.20057	0.474434	1.65081e-12	1.87383e-11
DgyrG6186	8632.2	-2.65815	0.39298	1.66319e-12	1.88636e-11
DgyrG4054	4149.76	4.04567	0.605821	1.75356e-12	1.98727e-11
DgyrG1571	2562.97	-2.89817	0.430047	1.76718e-12	2.00071e-11
DgyrG8889	204.231	4.19168	0.625667	1.76824e-12	2.00071e-11
DgyrG2036	848.79	-2.84355	0.420878	1.77998e-12	2.01078e-11
DgyrG3664	611.478	2.84935	0.421941	1.77959e-12	2.01078e-11
DgyrG9484	873.249	5.13514	0.777338	1.81667e-12	2.0506e-11
DgyrG6595	216.51	6.38579	0.970049	1.84082e-12	2.0762e-11
DgyrG12404	1515.19	-3.17239	0.472626	1.84265e-12	2.07661e-11
DgyrG3537	802.292	3.02496	0.450004	1.85799e-12	2.09223e-11
DgyrG3243	1248.37	2.77001	0.410191	1.88653e-12	2.12268e-11
DgyrG6287	1771.97	-2.46316	0.364284	1.90509e-12	2.14187e-11
DgyrG556	1031.4	-2.76617	0.410594	1.91932e-12	2.15616e-11
DgyrG9404	2611.04	-2.72827	0.405048	1.95557e-12	2.19514e-11
DgyrG12384	1195.44	-2.71124	0.402754	1.98537e-12	2.22682e-11
DgyrG9616	120.753	6.45761	0.95626	2.01547e-12	2.2588e-11
DgyrG4316	1833.59	3.18622	0.476081	2.01881e-12	2.26075e-11
DgyrG11815	5654.69	-2.36326	0.349374	2.02082e-12	2.26121e-11
DgyrG5818	845.315	-2.69649	0.400601	2.0315e-12	2.27136e-11
DgyrG3946	427.941	3.13943	0.466914	2.09637e-12	2.34204e-11
DgyrG9077	123.111	4.72858	0.702108	2.10351e-12	2.34817e-11
DgyrG8160	594.725	2.6519	0.393472	2.12096e-12	2.36579e-11
DgyrG12687	189.589	5.72812	0.835901	2.15824e-12	2.40522e-11
DgyrG13411	1901.23	-2.41988	0.358453	2.15971e-12	2.40522e-11
DgyrG2851	517.443	3.25817	0.487647	2.16357e-12	2.40764e-11
DgyrG3159	133.577	3.8746	0.580295	2.22368e-12	2.47258e-11
DgyrG1781	2580.11	-2.68102	0.398997	2.24357e-12	2.49274e-11
DgyrG8622	1076.99	2.83354	0.421827	2.32452e-12	2.58066e-11
DgyrG6074	3311.07	3.09709	0.462827	2.36131e-12	2.61944e-11
DgyrG7661	2402.97	-3.25399	0.488325	2.38065e-12	2.63884e-11
DgyrG12472	32905.6	-2.8922	0.432222	2.40607e-12	2.66493e-11
DgyrG12699	599.775	3.97086	0.595652	2.42102e-12	2.67939e-11
DgyrG1797	722.167	3.13859	0.469438	2.48832e-12	2.75172e-11
DgyrG6784	278.055	5.29594	0.787346	2.52381e-12	2.78879e-11
DgyrG12704	1790.64	3.51236	0.527214	2.55166e-12	2.81737e-11
DgyrG8260	137.777	5.92686	0.86384	2.56238e-12	2.827e-11
DgyrG4055	832.259	4.87475	0.744251	2.60347e-12	2.87009e-11
DgyrG14007	237.181	5.86293	0.873504	2.6208e-12	2.88696e-11
DgyrG11374	2764.09	-2.57348	0.383909	2.65206e-12	2.91913e-11
DgyrG11683	348.042	3.73762	0.565894	2.65765e-12	2.923e-11
DgyrG10665	2831.92	2.67221	0.398346	2.6757e-12	2.94058e-11
DgyrG4044	6796.42	-2.17917	0.323521	2.71598e-12	2.98253e-11
DgyrG12977	4602.32	-2.74941	0.413487	2.78559e-12	3.0566e-11
DgyrG7935	235.501	3.98419	0.603787	2.79144e-12	3.06065e-11
DgyrG8661	1062.65	2.60215	0.388441	2.87795e-12	3.15306e-11
DgyrG13406	807.123	3.80753	0.571868	2.92034e-12	3.19703e-11
DgyrG12417	2741	2.37479	0.353797	2.95436e-12	3.23177e-11
DgyrG10928	346.096	3.27594	0.494022	2.98754e-12	3.26303e-11
DgyrG5744	5139.56	-3.80106	0.575408	2.98666e-12	3.26303e-11
DgyrG9220	1711.37	-2.77017	0.415385	3.01507e-12	3.29057e-11
DgyrG7068	1152.29	-2.16733	0.322204	3.0526e-12	3.32895e-11
DgyrG1495	1132.12	3.37715	0.508851	3.06096e-12	3.3355e-11
DgyrG10086	1022.02	3.1712	0.476226	3.07435e-12	3.34752e-11
DgyrG8614	4287.62	-2.93898	0.441808	3.08989e-12	3.36186e-11
DgyrG3804	457.539	3.40993	0.511756	3.09566e-12	3.36555e-11
DgyrG2853	611.286	4.14378	0.625234	3.10577e-12	3.37395e-11
DgyrG10250	4005.14	2.38123	0.355264	3.20303e-12	3.47694e-11
DgyrG3999	1237.11	2.20731	0.328954	3.22579e-12	3.49668e-11
DgyrG4480	792.532	3.90745	0.591435	3.22614e-12	3.49668e-11
DgyrG1469	1832.97	4.5539	0.690896	3.24907e-12	3.51883e-11
DgyrG10440	546.802	3.97834	0.606954	3.26233e-12	3.5305e-11
DgyrG6411	1375.18	-2.13952	0.318433	3.27341e-12	3.53978e-11
DgyrG6453	12511.2	-2.28153	0.340452	3.2917e-12	3.55684e-11
DgyrG12813	1605.49	-3.57807	0.540445	3.29707e-12	3.55993e-11
DgyrG4894	150.954	5.11582	0.773531	3.31456e-12	3.57609e-11
DgyrG3958	1922.59	3.17779	0.478719	3.4015e-12	3.66709e-11
DgyrG12439	342.18	3.29017	0.497521	3.40873e-12	3.6721e-11
DgyrG7342	124.774	11.4534	3.03012	3.53573e-12	3.80601e-11
DgyrG4230	1945.55	2.39824	0.358805	3.59321e-12	3.86495e-11
DgyrG4767	1957.87	-3.12411	0.472355	3.62279e-12	3.89381e-11
DgyrG9420	759.525	-2.768	0.416722	3.64291e-12	3.91247e-11
DgyrG10370	482.635	2.89467	0.436737	3.71179e-12	3.98342e-11
DgyrG8198	1230.41	2.81195	0.424064	3.7184e-12	3.98749e-11
DgyrG2685	193.09	6.3375	0.943609	3.77333e-12	4.04028e-11
DgyrG7996	48985.1	-2.68299	0.403858	3.7725e-12	4.04028e-11
DgyrG12286	1555.69	-2.72371	0.410272	3.79675e-12	4.06229e-11
DgyrG2021	246.753	6.14822	0.920433	3.81327e-12	4.07689e-11
DgyrG4737	1931.77	-2.66224	0.400748	3.83846e-12	4.10073e-11
DgyrG4862	334.766	3.3153	0.500308	3.85659e-12	4.11699e-11
DgyrG12968	5406.97	-2.509	0.376911	3.87053e-12	4.12876e-11
DgyrG3821	261.189	4.06014	0.615533	3.92749e-12	4.18637e-11
DgyrG13324	258.788	-3.35723	0.509082	3.93311e-12	4.18921e-11
DgyrG10335	2497.13	2.3604	0.353658	3.98266e-12	4.2388e-11
DgyrG12629	760.071	3.90402	0.593115	4.02739e-12	4.28318e-11
DgyrG6524	1127.61	3.05292	0.461249	4.07487e-12	4.33043e-11
DgyrG1151	5650.78	-3.05419	0.462516	4.0797e-12	4.33231e-11
DgyrG13073	1991.7	3.1313	0.474227	4.11437e-12	4.36585e-11
DgyrG6322	1257.3	2.97388	0.449595	4.15993e-12	4.41089e-11
DgyrG12791	11478.2	3.77455	0.574035	4.17223e-12	4.42063e-11
DgyrG11296	1331.28	-2.66446	0.402237	4.30017e-12	4.55278e-11
DgyrG12453	1552.38	2.73231	0.412295	4.33771e-12	4.5891e-11
DgyrG5023	1106.23	-3.18307	0.483662	4.35154e-12	4.60029e-11
DgyrG8608	107.957	7.88003	1.12217	4.37911e-12	4.62599e-11
DgyrG1579	1434.03	3.01523	0.456224	4.43511e-12	4.68165e-11
DgyrG4456	1167.31	4.37588	0.66812	4.44793e-12	4.69169e-11
DgyrG6710	2817.07	2.64529	0.399309	4.47086e-12	4.71237e-11
DgyrG7778	1149	2.49524	0.375549	4.5293e-12	4.77041e-11
DgyrG13163	578.932	-2.74248	0.41494	4.58902e-12	4.82972e-11
DgyrG11424	1408.96	-2.7893	0.422943	4.67936e-12	4.92114e-11
DgyrG2072	746.696	-2.37703	0.358244	4.72591e-12	4.96641e-11
DgyrG3513	1728.49	2.70057	0.407597	4.75976e-12	4.99731e-11
DgyrG5799	4017.34	-2.51517	0.379904	4.76236e-12	4.99731e-11
DgyrG2854	1160.79	3.74339	0.570472	4.88375e-12	5.12089e-11
DgyrG9883	1914.44	-2.55549	0.38667	5.08073e-12	5.32349e-11
DgyrG9865	2874	-2.21315	0.332339	5.20303e-12	5.44761e-11
DgyrG12951	238.894	3.56306	0.545918	5.32371e-12	5.56984e-11
DgyrG11755	185.935	5.43115	0.819766	5.34875e-12	5.58714e-11
DgyrG1369	2925.66	4.15431	0.638872	5.35056e-12	5.58714e-11
DgyrG7228	11599.8	-2.05408	0.30857	5.35208e-12	5.58714e-11
DgyrG7054	586.772	-2.80995	0.427228	5.44949e-12	5.68464e-11
DgyrG1024	1443.75	3.90501	0.599308	5.54824e-12	5.7834e-11
DgyrG8140	494.635	3.52406	0.539979	5.6224e-12	5.85639e-11
DgyrG6635	8654.73	-2.2648	0.34201	5.65122e-12	5.88209e-11
DgyrG9491	4369.49	2.97344	0.452302	5.68677e-12	5.91474e-11
DgyrG11801	96.8679	4.90986	0.747333	5.74219e-12	5.96801e-11
DgyrG2518	5516.03	-2.24965	0.342033	5.81161e-12	6.03541e-11
DgyrG4184	2144.15	-2.4088	0.364841	5.81557e-12	6.03541e-11
DgyrG4856	921.24	-2.4595	0.371956	5.83038e-12	6.04192e-11
DgyrG9226	2313.25	2.33352	0.352234	5.82905e-12	6.04192e-11
DgyrG791	393.384	5.31222	0.832504	5.85805e-12	6.06617e-11
DgyrG4860	1576.3	2.55331	0.388111	5.88408e-12	6.08867e-11
DgyrG13397	634.54	2.70751	0.41212	6.14665e-12	6.35573e-11
DgyrG6765	624.796	3.51716	0.54332	6.15615e-12	6.36091e-11
DgyrG1689	419.37	2.99252	0.456834	6.16317e-12	6.36352e-11
DgyrG8066	2611.76	-2.42322	0.367616	6.21702e-12	6.41445e-11
DgyrG12074	109.458	5.17554	0.791977	6.23586e-12	6.42919e-11
DgyrG630	4959.29	-2.38529	0.361826	6.41067e-12	6.60463e-11
DgyrG3772	2203.38	2.27394	0.344143	6.52361e-12	6.7161e-11
DgyrG11301	1436.15	2.20441	0.333317	6.5397e-12	6.72777e-11
DgyrG3415	263.066	4.66875	0.709025	6.60671e-12	6.78193e-11
DgyrG9164	3587.49	3.27937	0.503029	6.60438e-12	6.78193e-11
DgyrG9876	950.928	-2.83937	0.434214	6.60105e-12	6.78193e-11
DgyrG2843	590.235	3.13385	0.480031	6.61771e-12	6.7883e-11
DgyrG11676	2391.03	3.73136	0.572922	6.69499e-12	6.86261e-11
DgyrG6548	843.442	2.58817	0.394119	6.70649e-12	6.86942e-11
DgyrG2171	6161.11	2.72742	0.415609	6.72135e-12	6.87967e-11
DgyrG3430	282.391	3.57244	0.544633	6.76736e-12	6.92177e-11
DgyrG3553	8445.7	-2.84009	0.434234	6.86337e-12	7.0149e-11
DgyrG4403	270.19	4.21335	0.649455	6.87332e-12	7.01494e-11
DgyrG8027	2456.21	-2.12443	0.321003	6.87299e-12	7.01494e-11
DgyrG1037	644.81	2.89036	0.441995	6.92397e-12	7.06156e-11
DgyrG5505	252.504	-3.77372	0.580009	6.94805e-12	7.08102e-11
DgyrG1141	68578.8	-3.78835	0.584915	7.10479e-12	7.23555e-11
DgyrG9729	4611.29	3.14748	0.482723	7.18681e-12	7.31382e-11
DgyrG10014	162.313	3.60548	0.553301	7.22808e-12	7.35054e-11
DgyrG4364	599.869	2.62027	0.398922	7.25821e-12	7.3706e-11
DgyrG7952	1370.42	2.69486	0.410928	7.25655e-12	7.3706e-11
DgyrG1312	25610.9	-2.30892	0.351315	7.529e-12	7.6401e-11
DgyrG6313	1141.59	-2.62394	0.40067	7.54302e-12	7.64885e-11
DgyrG849	911.9	3.99746	0.621908	7.85227e-12	7.95674e-11
DgyrG4869	776.628	3.07735	0.472703	8.07627e-12	8.17787e-11
DgyrG4301	1854.09	-2.43252	0.371354	8.12074e-12	8.21703e-11
DgyrG7833	1252.34	3.52588	0.54329	8.14294e-12	8.23361e-11
DgyrG1528	875.769	-3.35679	0.51821	8.19489e-12	8.28023e-11
DgyrG11465	3629.62	2.48117	0.378569	8.22925e-12	8.30902e-11
DgyrG9152	495.366	3.29033	0.50888	8.2764e-12	8.35067e-11
DgyrG4626	3451.25	-2.03281	0.308264	8.30744e-12	8.37603e-11
DgyrG12497	1757.77	-2.3438	0.357371	8.31841e-12	8.38113e-11
DgyrG13566	215.413	4.47068	0.693569	8.32859e-12	8.38541e-11
DgyrG6017	1539.8	2.27481	0.346252	8.4032e-12	8.45452e-11
DgyrG13112	219.418	6.14332	0.95312	8.65284e-12	8.69952e-11
DgyrG4996	610.004	2.85522	0.439819	8.68928e-12	8.72995e-11
DgyrG1593	1797.88	2.29089	0.348955	8.72302e-12	8.75764e-11
DgyrG9323	4575.96	2.66145	0.409031	8.74966e-12	8.77817e-11
DgyrG1417	1332.51	2.1768	0.330969	9.09087e-12	9.11403e-11
DgyrG11595	704.587	3.04606	0.468431	9.15195e-12	9.16877e-11
DgyrG5474	515.277	-2.67688	0.410932	9.2663e-12	9.27678e-11
DgyrG9069	2398.22	-2.38062	0.364118	9.27764e-12	9.28123e-11
DgyrG9238	3176.6	4.64554	0.723944	9.28385e-12	9.28123e-11
DgyrG347	3732.44	-2.0786	0.316279	9.31564e-12	9.30644e-11
DgyrG12211	2221.68	-2.06903	0.315693	9.43158e-12	9.41563e-11
DgyrG6137	763.499	2.60769	0.399676	9.48126e-12	9.45856e-11
DgyrG9584	284.937	4.86113	0.746064	9.54101e-12	9.51147e-11
DgyrG3173	321.369	3.88853	0.59962	9.76629e-12	9.7292e-11
DgyrG13451	1013.57	3.14773	0.486056	9.7988e-12	9.75473e-11
DgyrG10556	3031.34	2.57801	0.395938	9.8965e-12	9.84174e-11
DgyrG13100	368.813	3.18963	0.492467	9.9001e-12	9.84174e-11
DgyrG8568	4727.52	-2.15429	0.328559	9.93118e-12	9.86572e-11
DgyrG12389	132.272	4.71126	0.734687	1.01267e-11	1.00529e-10
DgyrG3026	168.71	4.91917	0.755188	1.02587e-11	1.01768e-10
DgyrG11934	1550.78	2.3291	0.356091	1.0329e-11	1.02393e-10
DgyrG4834	4605.88	3.12082	0.483104	1.07107e-11	1.06103e-10
DgyrG9676	261.056	-2.81266	0.434184	1.0754e-11	1.06458e-10
DgyrG2240	1193.8	3.75141	0.582812	1.07836e-11	1.06676e-10
DgyrG3433	161.744	5.42099	0.835382	1.09442e-11	1.0819e-10
DgyrG8158	167.9	5.53886	0.863654	1.122e-11	1.10839e-10
DgyrG12007	1213.98	3.29662	0.510965	1.13519e-11	1.11985e-10
DgyrG3688	736.941	2.36185	0.362446	1.13467e-11	1.11985e-10
DgyrG3997	574.988	4.6389	0.727434	1.13964e-11	1.12268e-10
DgyrG5892	2309.65	2.66896	0.410893	1.13914e-11	1.12268e-10
DgyrG10704	44558.8	-2.87671	0.445194	1.14186e-11	1.12408e-10
DgyrG159	1719.36	-2.71551	0.419547	1.1436e-11	1.12502e-10
DgyrG987	2384.9	2.89487	0.44728	1.14525e-11	1.12586e-10
DgyrG12642	7121.54	2.15438	0.329114	1.14724e-11	1.12703e-10
DgyrG8440	250.3	5.30873	0.81484	1.16366e-11	1.14237e-10
DgyrG13745	1132.51	10.3905	2.55143	1.1694e-11	1.14721e-10
DgyrG9213	353.142	-3.23068	0.502059	1.1741e-11	1.15103e-10
DgyrG8470	16568.9	-2.51463	0.390136	1.17888e-11	1.15491e-10
DgyrG2920	699.097	5.09345	0.792169	1.20439e-11	1.17909e-10
DgyrG409	409.692	3.0091	0.46556	1.21278e-11	1.18648e-10
DgyrG4447	5775.33	2.72331	0.421668	1.21585e-11	1.18866e-10
DgyrG10022	652.954	2.56501	0.396142	1.24219e-11	1.21274e-10
DgyrG8488	1170.5	2.15967	0.330964	1.24219e-11	1.21274e-10
DgyrG10152	361.081	2.99314	0.463904	1.24969e-11	1.21923e-10
DgyrG9398	503.303	2.93709	0.455995	1.27099e-11	1.23915e-10
DgyrG3966	1314.23	3.78291	0.59136	1.3032e-11	1.26968e-10
DgyrG3069	1844.78	2.40079	0.370192	1.32112e-11	1.28625e-10
DgyrG53	893.109	2.71917	0.421061	1.33187e-11	1.29583e-10
DgyrG9896	743.942	2.72826	0.422718	1.3466e-11	1.30926e-10
DgyrG11193	18436.8	-2.20922	0.339901	1.35277e-11	1.31435e-10
DgyrG8030	260.676	3.95255	0.623499	1.36981e-11	1.33e-10
DgyrG7091	950.791	-2.59714	0.402245	1.3836e-11	1.34247e-10
DgyrG9287	288.1	3.88313	0.604917	1.39275e-11	1.35043e-10
DgyrG13283	1198.13	2.80929	0.436032	1.42045e-11	1.37634e-10
DgyrG2474	981.24	3.28303	0.514246	1.4292e-11	1.38387e-10
DgyrG6712	830.552	2.83891	0.441175	1.47581e-11	1.42802e-10
DgyrG10068	851.517	4.40447	0.691805	1.48834e-11	1.43917e-10
DgyrG1931	1115.94	2.85552	0.444482	1.4919e-11	1.44162e-10
DgyrG4663	169.96	5.57252	0.844889	1.5619e-11	1.50824e-10
DgyrG9446	718.02	2.62227	0.407213	1.57237e-11	1.51732e-10
DgyrG5064	5809.32	-3.14516	0.492316	1.60367e-11	1.54646e-10
DgyrG10251	958.566	2.57952	0.400822	1.64772e-11	1.58787e-10
DgyrG5796	4149.37	-2.67387	0.416001	1.65589e-11	1.59465e-10
DgyrG9662	4092.03	2.61006	0.405869	1.67069e-11	1.60781e-10
DgyrG5330	1520.49	-2.70315	0.42176	1.76227e-11	1.6948e-10
DgyrG269	722.057	3.50344	0.550605	1.78228e-11	1.71288e-10
DgyrG2307	348.453	3.63556	0.570299	1.8078e-11	1.73622e-10
DgyrG11977	584.168	2.82663	0.440928	1.83752e-11	1.76357e-10
DgyrG11303	1974.15	3.73918	0.58917	1.86682e-11	1.79048e-10
DgyrG10330	1216.38	2.41368	0.375061	1.88853e-11	1.81007e-10
DgyrG101	784.445	4.04234	0.640486	1.93921e-11	1.85739e-10
DgyrG6409	2238.76	-2.19443	0.340447	1.94257e-11	1.85936e-10
DgyrG5972	127.969	4.00771	0.630814	1.97481e-11	1.88894e-10
DgyrG6082	1292.26	-2.4704	0.385392	2.05128e-11	1.96076e-10
DgyrG7750	222.251	4.31141	0.679817	2.05523e-11	1.96321e-10
DgyrG1497	207.487	3.35688	0.528669	2.06693e-11	1.97306e-10
DgyrG12222	1032.84	2.40358	0.374493	2.07274e-11	1.97727e-10
DgyrG9594	703.378	2.46462	0.3843	2.07446e-11	1.97758e-10
DgyrG1440	2955.02	-3.73935	0.589433	2.11917e-11	2.01749e-10
DgyrG5452	5988.63	-2.9026	0.456136	2.11895e-11	2.01749e-10
DgyrG8727	843.967	2.67568	0.418465	2.13736e-11	2.03344e-10
DgyrG2019	1133.57	-2.06457	0.32037	2.18652e-11	2.07881e-10
DgyrG13469	279.226	10.3741	2.61779	2.20971e-11	2.09944e-10
DgyrG3939	2636.3	2.52889	0.396754	2.23774e-11	2.12465e-10
DgyrG8677	84127	-3.62279	0.574169	2.28344e-11	2.16659e-10
DgyrG13623	1136.75	4.82378	0.771728	2.28607e-11	2.16763e-10
DgyrG11576	2934.16	2.54355	0.39802	2.31338e-11	2.19207e-10
DgyrG11337	6969.66	2.39788	0.375873	2.3645e-11	2.23901e-10
DgyrG11063	270.509	3.03112	0.477779	2.37784e-11	2.25014e-10
DgyrG4628	2145.81	-2.21278	0.345583	2.38255e-11	2.25309e-10
DgyrG11811	674.69	2.83814	0.444981	2.39633e-11	2.2646e-10
DgyrG10199	5073.46	2.67345	0.418725	2.40664e-11	2.27232e-10
DgyrG7293	1264.02	2.49305	0.389822	2.4077e-11	2.27232e-10
DgyrG3860	1073.84	-2.72317	0.428101	2.42339e-11	2.28561e-10
DgyrG8643	320.623	5.0564	0.80817	2.45467e-11	2.31356e-10
DgyrG3763	599.93	3.19845	0.505259	2.48919e-11	2.34454e-10
DgyrG3975	2925.42	-2.48248	0.389332	2.49894e-11	2.35216e-10
DgyrG2204	1794.48	-2.49948	0.392171	2.50485e-11	2.35616e-10
DgyrG12206	3618.14	-2.29058	0.358372	2.55929e-11	2.40577e-10
DgyrG9712	205.789	3.61583	0.571376	2.57074e-11	2.41493e-10
DgyrG10137	493.976	2.81161	0.441709	2.58987e-11	2.43129e-10
DgyrG10915	3235.43	2.32711	0.365565	2.59752e-11	2.43686e-10
DgyrG5546	1592.57	2.78902	0.439594	2.63972e-11	2.4748e-10
DgyrG9038	741.459	2.77349	0.437176	2.65334e-11	2.48593e-10
DgyrG8084	6874.22	-2.03408	0.316933	2.67241e-11	2.50214e-10
DgyrG6979	950.917	3.19022	0.50494	2.78892e-11	2.6095e-10
DgyrG11191	131.674	3.8653	0.615361	2.83265e-11	2.64867e-10
DgyrG8879	2846.27	-2.64769	0.417493	2.83974e-11	2.65355e-10
DgyrG14009	3094.96	10.2025	1.65117	2.96508e-11	2.76884e-10
DgyrG2777	6433.45	2.69457	0.425389	3.03792e-11	2.83499e-10
DgyrG10426	401.802	2.71326	0.428774	3.05301e-11	2.8472e-10
DgyrG12721	3917.56	2.82212	0.446789	3.05915e-11	2.85105e-10
DgyrG8211	2174.94	3.14284	0.499034	3.18152e-11	2.96314e-10
DgyrG386	1074.17	2.41616	0.380561	3.19077e-11	2.9698e-10
DgyrG847	2953.23	2.90716	0.460704	3.21943e-11	2.99452e-10
DgyrG12242	338.678	3.14782	0.501665	3.23469e-11	3.00673e-10
DgyrG10780	967.55	3.50216	0.560909	3.23831e-11	3.00812e-10
DgyrG10705	5645.08	-2.5787	0.409358	3.31678e-11	3.079e-10
DgyrG8201	3487.88	3.67102	0.586675	3.33451e-11	3.09343e-10
DgyrG1112	953.729	-2.68524	0.425381	3.34131e-11	3.09771e-10
DgyrG1015	4421.91	-1.99129	0.311803	3.40867e-11	3.15809e-10
DgyrG9943	254.616	3.39451	0.540132	3.4131e-11	3.16013e-10
DgyrG8505	2135.06	-2.505	0.395721	3.41612e-11	3.16086e-10
DgyrG10099	2760.85	2.59674	0.40939	3.43061e-11	3.17219e-10
DgyrG13422	764.728	2.21826	0.348694	3.45088e-11	3.18886e-10
DgyrG4985	2499.55	-3.7169	0.596684	3.48679e-11	3.21784e-10
DgyrG9798	530.929	2.53882	0.400524	3.48471e-11	3.21784e-10
DgyrG1577	315.086	3.06039	0.487376	3.53271e-11	3.2581e-10
DgyrG8101	525.719	3.02143	0.480505	3.58415e-11	3.30339e-10
DgyrG8113	1300.2	2.63197	0.416703	3.66192e-11	3.37287e-10
DgyrG12098	1703.65	2.34879	0.371086	3.74604e-11	3.44811e-10
DgyrG13272	2717.43	4.20238	0.679353	3.75702e-11	3.45597e-10
DgyrG3994	279.026	4.26837	0.681029	3.76068e-11	3.45709e-10
DgyrG11667	149.425	5.44502	0.884494	3.86873e-11	3.55411e-10
DgyrG11200	214.009	9.76497	1.46732	3.89519e-11	3.5761e-10
DgyrG2884	549.462	2.90413	0.46284	3.91628e-11	3.59313e-10
DgyrG8359	1582.01	2.97468	0.474624	3.93903e-11	3.61167e-10
DgyrG10864	1219.88	-2.52851	0.402172	3.95744e-11	3.6262e-10
DgyrG379	11007.9	-2.05725	0.32474	3.96359e-11	3.62949e-10
DgyrG35	482.279	3.12796	0.498879	3.98433e-11	3.64613e-10
DgyrG12487	1309.74	-2.43989	0.386931	3.99386e-11	3.65249e-10
DgyrG8258	1853.32	3.34551	0.537476	4.02591e-11	3.67943e-10
DgyrG8287	17417.9	4.58302	0.741329	4.03007e-11	3.68085e-10
DgyrG9450	1463.19	-2.40785	0.381821	4.06519e-11	3.71053e-10
DgyrG12844	440.156	-4.9414	0.772758	4.12267e-11	3.76057e-10
DgyrG4371	462.007	3.15684	0.506714	4.15818e-11	3.78808e-10
DgyrG6627	2349.35	-2.72386	0.434705	4.15662e-11	3.78808e-10
DgyrG13856	1451.84	2.45398	0.389864	4.20307e-11	3.82652e-10
DgyrG395	554.666	3.5141	0.562822	4.21522e-11	3.83512e-10
DgyrG10132	716.63	4.01378	0.647473	4.21973e-11	3.83675e-10
DgyrG12972	306.205	3.32901	0.535619	4.27228e-11	3.88205e-10
DgyrG11998	313.554	3.39741	0.544188	4.33134e-11	3.93319e-10
DgyrG361	1668.05	3.32851	0.534634	4.37139e-11	3.96702e-10
DgyrG3218	12954.1	-3.48353	0.562527	4.39553e-11	3.98382e-10
DgyrG374	3199.77	-2.07955	0.328284	4.39434e-11	3.98382e-10
DgyrG2673	420.417	3.60608	0.57841	4.46441e-11	4.04366e-10
DgyrG3327	118.567	4.7537	0.767878	4.47225e-11	4.04817e-10
DgyrG10988	1697.12	-2.34006	0.371214	4.58359e-11	4.14366e-10
DgyrG5209	2516.91	2.9758	0.476175	4.58217e-11	4.14366e-10
DgyrG5901	417.765	3.61367	0.580561	4.6162e-11	4.17048e-10
DgyrG6504	1458.98	3.76178	0.605927	4.6381e-11	4.1876e-10
DgyrG552	1021.31	3.00618	0.482093	4.65564e-11	4.20075e-10
DgyrG9127	1718.76	-3.42084	0.551838	4.71907e-11	4.25527e-10
DgyrG8667	30826.1	-2.41383	0.384246	4.76937e-11	4.2979e-10
DgyrG12781	3269.39	-2.60513	0.415947	4.78437e-11	4.30867e-10
DgyrG2354	514.962	2.75987	0.440492	4.86625e-11	4.37782e-10
DgyrG9292	1753.33	2.37997	0.379117	4.86734e-11	4.37782e-10
DgyrG1944	487.42	-3.50499	0.566123	4.89356e-11	4.39662e-10
DgyrG5511	3246.88	2.519	0.401248	4.89444e-11	4.39662e-10
DgyrG7508	952.816	3.12248	0.501356	4.91727e-11	4.41432e-10
DgyrG1598	345.961	2.99739	0.480119	4.92304e-11	4.4167e-10
DgyrG3328	47067.8	-3.49282	0.564219	4.93405e-11	4.42323e-10
DgyrG5003	510.609	4.87946	0.781089	4.93656e-11	4.42323e-10
DgyrG6220	2115.8	2.30651	0.366722	5.05076e-11	4.5227e-10
DgyrG8161	94.4812	4.88522	0.777762	5.06801e-11	4.53528e-10
DgyrG9695	4482.04	-2.01259	0.318338	5.07341e-11	4.53724e-10
DgyrG10764	2263.54	3.25794	0.52488	5.14113e-11	4.59491e-10
DgyrG12869	206.887	3.76335	0.606174	5.14649e-11	4.5968e-10
DgyrG7583	2405.04	-2.02336	0.319968	5.16961e-11	4.61453e-10
DgyrG3033	12426.4	-3.75487	0.609057	5.2237e-11	4.65741e-10
DgyrG5545	158.329	5.19183	0.819325	5.22422e-11	4.65741e-10
DgyrG401	976.281	2.51669	0.401867	5.23592e-11	4.66491e-10
DgyrG4375	2249.65	-2.36928	0.378132	5.2585e-11	4.68208e-10
DgyrG5485	1954.45	-2.40297	0.383094	5.30307e-11	4.7188e-10
DgyrG1947	1462.03	2.1409	0.339341	5.30954e-11	4.72159e-10
DgyrG12693	3178.94	3.03709	0.488282	5.33862e-11	4.74447e-10
DgyrG8931	744.881	-2.76388	0.443086	5.35633e-11	4.75722e-10
DgyrG2112	1516.57	4.75797	0.774889	5.48817e-11	4.87126e-10
DgyrG11328	348.142	3.29816	0.532375	5.5537e-11	4.92634e-10
DgyrG10513	4144.19	2.38959	0.381122	5.55847e-11	4.92749e-10
DgyrG3842	513.293	-2.72701	0.437399	5.5921e-11	4.9542e-10
DgyrG13372	20404.5	-2.32765	0.372002	5.6291e-11	4.98387e-10
DgyrG3818	5117.02	2.57037	0.412412	5.68384e-11	5.02918e-10
DgyrG12538	1851.14	3.12932	0.504274	5.7601e-11	5.09348e-10
DgyrG13381	362.415	3.71698	0.602379	5.79304e-11	5.11653e-10
DgyrG9675	749.538	-2.72247	0.437645	5.79339e-11	5.11653e-10
DgyrG8959	734.527	-4.55931	0.741379	5.90854e-11	5.21498e-10
DgyrG9686	47114.7	-2.30082	0.367523	5.94188e-11	5.24114e-10
DgyrG7363	658.048	2.5419	0.406715	6.02516e-11	5.31129e-10
DgyrG10563	2078.27	2.42922	0.388665	6.03293e-11	5.31483e-10
DgyrG7475	2009.34	-2.20181	0.351083	6.0516e-11	5.32796e-10
DgyrG13187	202.298	5.89009	0.919711	6.1563e-11	5.41678e-10
DgyrG3163	4826.63	2.57144	0.411911	6.17379e-11	5.42879e-10
DgyrG6193	1873.33	3.59548	0.583067	6.17933e-11	5.4303e-10
DgyrG3774	3182.81	2.22376	0.354414	6.18391e-11	5.43095e-10
DgyrG13266	281.474	3.42926	0.554116	6.2138e-11	5.45382e-10
DgyrG8609	1213.08	3.03933	0.49073	6.28758e-11	5.51516e-10
DgyrG4864	830.12	2.88699	0.464818	6.31476e-11	5.53557e-10
DgyrG6726	845.347	-2.35498	0.377072	6.33728e-11	5.55188e-10
DgyrG12153	240.707	5.59305	0.901253	6.51173e-11	5.70119e-10
DgyrG783	1170.46	2.36609	0.37815	6.53837e-11	5.72097e-10
DgyrG10855	2857.65	2.56438	0.412022	6.59331e-11	5.76548e-10
DgyrG5040	1050.25	-2.3966	0.384889	6.73206e-11	5.88318e-10
DgyrG10663	270.731	-4.88382	0.792493	6.777e-11	5.9188e-10
DgyrG11446	548.479	-2.83391	0.457903	6.83714e-11	5.96765e-10
DgyrG13602	198.892	4.75702	0.751813	6.84155e-11	5.96782e-10
DgyrG186	2366.34	-2.40811	0.386562	6.85227e-11	5.97349e-10
DgyrG2684	132.925	5.64921	0.927833	6.93265e-11	6.03985e-10
DgyrG3703	6623.88	2.61659	0.420176	6.97659e-11	6.07066e-10
DgyrG4695	2151.2	3.14454	0.506733	6.97602e-11	6.07066e-10
DgyrG6756	220.276	-3.70674	0.604617	7.09282e-11	6.16801e-10
DgyrG13660	454.892	3.48299	0.567355	7.14968e-11	6.21365e-10
DgyrG11652	3954.96	3.00236	0.486185	7.15924e-11	6.21813e-10
DgyrG10222	77.3916	4.97936	0.81243	7.33824e-11	6.3697e-10
DgyrG3073	1582.88	-2.50738	0.404222	7.4652e-11	6.47594e-10
DgyrG13218	436.104	2.61244	0.42121	7.49941e-11	6.50163e-10
DgyrG5633	228.678	4.35772	0.722069	7.88574e-11	6.83238e-10
DgyrG845	661.649	4.0484	0.665906	7.89392e-11	6.83528e-10
DgyrG11865	262.68	3.79988	0.618937	7.93006e-11	6.86239e-10
DgyrG7817	3085.44	-2.01905	0.322957	7.95349e-11	6.87599e-10
DgyrG9036	340.662	2.93121	0.474638	7.95549e-11	6.87599e-10
DgyrG2149	2710.32	-2.08665	0.334265	8.00682e-11	6.91613e-10
DgyrG12856	179.694	3.47126	0.566646	8.05219e-11	6.95109e-10
DgyrG6985	843.57	2.42529	0.390799	8.12633e-11	7.01081e-10
DgyrG10141	999.653	3.58791	0.586895	8.15876e-11	7.03451e-10
DgyrG7430	633.138	3.0854	0.50067	8.34302e-11	7.189e-10
DgyrG13872	38490.4	2.86532	0.466802	8.4096e-11	7.24197e-10
DgyrG9365	4709.95	-2.69971	0.439183	8.42744e-11	7.25292e-10
DgyrG9371	468.708	3.00647	0.487984	8.50417e-11	7.31451e-10
DgyrG6000	1282.15	2.23135	0.358954	8.76068e-11	7.53057e-10
DgyrG12174	538.291	3.18505	0.518073	8.84387e-11	7.59747e-10
DgyrG5173	12614.5	-2.33871	0.377636	8.90327e-11	7.63923e-10
DgyrG6585	483.786	5.11558	0.847054	8.89803e-11	7.63923e-10
DgyrG8124	420.477	2.92324	0.474883	9.17312e-11	7.8635e-10
DgyrG8166	246.124	2.75161	0.446501	9.17639e-11	7.8635e-10
DgyrG8967	1314.19	-2.94705	0.480477	9.1813e-11	7.8635e-10
DgyrG9294	233.823	4.73002	0.783732	9.21118e-11	7.88433e-10
DgyrG7613	1068.96	2.218	0.3571	9.22013e-11	7.88722e-10
DgyrG5344	1000.85	2.56842	0.415634	9.25559e-11	7.91278e-10
DgyrG11397	3091.73	-1.94726	0.312205	9.26485e-11	7.91591e-10
DgyrG134	413.135	2.72047	0.441902	9.39384e-11	8.02128e-10
DgyrG5876	864.474	-2.31741	0.374536	9.50435e-11	8.11076e-10
DgyrG4215	984.148	-2.49522	0.404652	9.53305e-11	8.13035e-10
DgyrG12025	163.722	3.97717	0.651695	9.60374e-11	8.18572e-10
DgyrG6134	2689.55	2.91935	0.476942	9.65367e-11	8.22333e-10
DgyrG2412	326.862	3.95645	0.651954	9.71144e-11	8.26317e-10
DgyrG5121	489.366	2.75323	0.447751	9.71211e-11	8.26317e-10
DgyrG1291	678.997	-2.55493	0.414924	9.73713e-11	8.27948e-10
DgyrG3408	452.889	-4.15018	0.682305	9.74557e-11	8.28169e-10
DgyrG5995	1559.06	-2.17448	0.350045	9.75617e-11	8.28572e-10
DgyrG3439	469.183	-2.72699	0.444224	9.89214e-11	8.39617e-10
DgyrG5384	616.529	2.72153	0.442357	1.00605e-10	8.53398e-10
DgyrG102	118.599	3.8702	0.634194	1.00746e-10	8.54082e-10
DgyrG4590	899.592	-2.23103	0.360684	1.01189e-10	8.57324e-10
DgyrG6191	5656.81	-2.53871	0.412766	1.01506e-10	8.5949e-10
DgyrG396	481.465	-3.75404	0.619658	1.02227e-10	8.65084e-10
DgyrG2816	3246.68	-1.86781	0.299471	1.02557e-10	8.67354e-10
DgyrG11536	3506.78	2.33563	0.378261	1.02847e-10	8.69293e-10
DgyrG7201	2975.32	2.14564	0.346333	1.03664e-10	8.75673e-10
DgyrG11991	112.492	3.89229	0.641524	1.04871e-10	8.85345e-10
DgyrG11398	1153.76	2.1616	0.348805	1.05079e-10	8.8657e-10
DgyrG3029	374.309	2.62108	0.426402	1.05617e-10	8.90575e-10
DgyrG12709	2968.85	2.12141	0.341903	1.06029e-10	8.93519e-10
DgyrG7782	262.455	4.45205	0.743148	1.06197e-10	8.94404e-10
DgyrG13285	230.27	-3.04294	0.498284	1.07587e-10	9.05576e-10
DgyrG2840	1755.68	2.13289	0.344332	1.08325e-10	9.10712e-10
DgyrG5155	6143.71	-1.86278	0.299689	1.08326e-10	9.10712e-10
DgyrG10347	34588.2	2.30943	0.373866	1.08606e-10	9.12522e-10
DgyrG13085	198.202	3.70149	0.608448	1.1061e-10	9.28809e-10
DgyrG3623	958.054	2.54258	0.414978	1.10958e-10	9.31183e-10
DgyrG4683	424.245	3.18758	0.524637	1.11916e-10	9.38666e-10
DgyrG10921	737.839	-2.55825	0.417374	1.14465e-10	9.59473e-10
DgyrG11009	393.043	2.54834	0.415421	1.17215e-10	9.81943e-10
DgyrG12045	747.071	-2.74397	0.449307	1.17525e-10	9.83958e-10
DgyrG13278	1125.69	3.23684	0.530873	1.19014e-10	9.95839e-10
DgyrG11641	4506.04	2.41845	0.393559	1.20397e-10	1.00681e-09
DgyrG12383	346.895	3.38369	0.557162	1.23048e-10	1.02838e-09
DgyrG7427	643.762	2.87985	0.470967	1.23687e-10	1.0331e-09
DgyrG391	933.083	3.31753	0.54547	1.24645e-10	1.0405e-09
DgyrG9848	256.434	3.42294	0.56373	1.25647e-10	1.04824e-09
DgyrG5271	3119.43	-2.49215	0.407034	1.26075e-10	1.05119e-09
DgyrG7687	648.684	-2.62505	0.429834	1.26596e-10	1.05491e-09
DgyrG5387	138.786	4.81941	0.783704	1.27465e-10	1.06153e-09
DgyrG10514	1288.08	3.48852	0.575771	1.28482e-10	1.06874e-09
DgyrG261	2770.5	-1.89053	0.304812	1.28453e-10	1.06874e-09
DgyrG3598	36314.9	-3.55232	0.588732	1.28686e-10	1.06981e-09
DgyrG12299	3333.99	3.02435	0.497147	1.29171e-10	1.07322e-09
DgyrG1549	1257.08	2.40451	0.39173	1.29452e-10	1.07487e-09
DgyrG7966	288.757	-3.98433	0.664702	1.29521e-10	1.07487e-09
DgyrG9934	2190.42	2.41698	0.394394	1.30093e-10	1.07898e-09
DgyrG7066	163.98	6.56838	1.03871	1.30999e-10	1.08586e-09
DgyrG13992	150.712	6.40568	1.01011	1.31863e-10	1.09175e-09
DgyrG6481	11730.9	-2.72037	0.446402	1.31828e-10	1.09175e-09
DgyrG9772	20137.3	2.31477	0.377797	1.37038e-10	1.13392e-09
DgyrG1184	91653.8	-2.67592	0.439632	1.37507e-10	1.13714e-09
DgyrG616	525.06	2.99502	0.492861	1.41554e-10	1.16993e-09
DgyrG4966	3715.23	-2.54828	0.417617	1.42074e-10	1.17354e-09
DgyrG12623	29013.6	3.66669	0.608785	1.44706e-10	1.19458e-09
DgyrG12113	349.664	3.23245	0.536628	1.45664e-10	1.20179e-09
DgyrG10756	4968.51	-2.10308	0.342286	1.4591e-10	1.20312e-09
DgyrG200	1376.54	-1.92006	0.311202	1.46507e-10	1.20734e-09
DgyrG2268	267.764	3.27895	0.542714	1.4697e-10	1.21045e-09
DgyrG4620	2918.59	2.28816	0.373401	1.47866e-10	1.21712e-09
DgyrG13939	201.357	3.89303	0.641281	1.48011e-10	1.21761e-09
DgyrG8002	2595.39	-2.05542	0.334486	1.49276e-10	1.2273e-09
DgyrG12683	1641.58	2.83229	0.466218	1.49742e-10	1.22971e-09
DgyrG8838	284.198	2.91771	0.480086	1.49678e-10	1.22971e-09
DgyrG6303	780.869	2.52533	0.414428	1.51827e-10	1.24611e-09
DgyrG1860	648.157	3.78769	0.62802	1.52159e-10	1.24811e-09
DgyrG1140	715.067	3.34998	0.554209	1.55373e-10	1.27373e-09
DgyrG9886	409.44	-2.49695	0.410248	1.55982e-10	1.27799e-09
DgyrG3843	2013.81	-2.14958	0.350963	1.58406e-10	1.2971e-09
DgyrG1599	955.131	2.85103	0.47004	1.59248e-10	1.30324e-09
DgyrG13532	424.827	4.7048	0.78666	1.597e-10	1.30611e-09
DgyrG9293	153.001	4.14722	0.696226	1.59783e-10	1.30611e-09
DgyrG12150	161.937	3.36281	0.558301	1.66203e-10	1.35781e-09
DgyrG4268	649.16	2.42519	0.39813	1.67471e-10	1.36738e-09
DgyrG7997	2169.43	2.44602	0.402433	1.67692e-10	1.36839e-09
DgyrG13331	1328.9	-3.03918	0.50446	1.68529e-10	1.37443e-09
DgyrG7428	1474.17	2.07706	0.338534	1.69333e-10	1.38019e-09
DgyrG12784	314.261	2.70032	0.445408	1.69743e-10	1.38274e-09
DgyrG8162	627.086	2.73274	0.450096	1.70857e-10	1.39101e-09
DgyrG14	785.997	2.41626	0.397375	1.74076e-10	1.41641e-09
DgyrG10204	1951	-2.37094	0.389977	1.75955e-10	1.4305e-09
DgyrG2939	399.4	3.51229	0.581011	1.7601e-10	1.4305e-09
DgyrG11436	4451.8	-1.82622	0.29668	1.7691e-10	1.43699e-09
DgyrG9631	920.078	3.08912	0.512221	1.79721e-10	1.45898e-09
DgyrG7793	147.281	4.45186	0.729764	1.80177e-10	1.46185e-09
DgyrG11451	492.085	-2.26259	0.371454	1.80734e-10	1.46553e-09
DgyrG1465	8216.93	-1.93836	0.316577	1.80973e-10	1.46663e-09
DgyrG8284	180.206	3.34355	0.554637	1.82282e-10	1.47639e-09
DgyrG726	4767.61	2.339	0.385123	1.83742e-10	1.48736e-09
DgyrG11749	315.017	3.69104	0.615269	1.9096e-10	1.54315e-09
DgyrG2266	210.491	3.9303	0.657453	1.90909e-10	1.54315e-09
DgyrG3980	4561.88	2.53397	0.418221	1.90792e-10	1.54315e-09
DgyrG11716	670.057	-2.49691	0.413425	1.93899e-10	1.56601e-09
DgyrG1117	1466.94	2.57491	0.425528	1.94036e-10	1.56622e-09
DgyrG12644	1022.94	2.65261	0.43913	1.9474e-10	1.57101e-09
DgyrG1094	30063.1	-2.41555	0.398862	1.97842e-10	1.59421e-09
DgyrG15	687.467	2.56739	0.42389	1.97785e-10	1.59421e-09
DgyrG9335	745.315	2.3508	0.387153	2.00592e-10	1.61546e-09
DgyrG14044	308.685	3.76711	0.629894	2.04894e-10	1.64916e-09
DgyrG1052	7257.44	-2.02825	0.335357	2.06994e-10	1.66512e-09
DgyrG1004	628.409	2.98595	0.496199	2.10015e-10	1.6875e-09
DgyrG1629	1178.65	4.50023	0.758737	2.09938e-10	1.6875e-09
DgyrG4865	392.888	-2.89448	0.48549	2.11653e-10	1.6997e-09
DgyrG9304	1582.09	-2.14728	0.353984	2.11894e-10	1.70067e-09
DgyrG12950	1080.26	-2.45502	0.406501	2.12352e-10	1.70338e-09
DgyrG2205	966.738	-2.5125	0.416352	2.13837e-10	1.71433e-09
DgyrG4799	237.042	4.39411	0.744281	2.14317e-10	1.71716e-09
DgyrG5336	3856.62	3.42549	0.57403	2.14433e-10	1.71716e-09
DgyrG1618	444.385	-4.41515	0.747379	2.15803e-10	1.72715e-09
DgyrG9247	5236.8	-2.80527	0.467395	2.16323e-10	1.73034e-09
DgyrG12769	3847.55	-1.98344	0.32544	2.18285e-10	1.74505e-09
DgyrG2694	1087.01	3.15318	0.527482	2.18908e-10	1.74904e-09
DgyrG11810	4617.78	-2.029	0.333256	2.19156e-10	1.75004e-09
DgyrG7642	105.562	6.61166	1.06301	2.19968e-10	1.75553e-09
DgyrG10810	1400.11	3.16801	0.528382	2.20822e-10	1.76135e-09
DgyrG6974	183.452	3.20835	0.535412	2.21267e-10	1.76391e-09
DgyrG1033	161.999	5.19524	0.854417	2.2435e-10	1.78748e-09
DgyrG280	1451.75	2.99032	0.499402	2.26902e-10	1.8068e-09
DgyrG12814	440.387	-3.31848	0.556979	2.29979e-10	1.83028e-09
DgyrG5380	1268.08	2.1627	0.356299	2.3348e-10	1.85682e-09
DgyrG9849	1246.92	2.4802	0.41078	2.33577e-10	1.85682e-09
DgyrG79	275.074	3.42866	0.573047	2.34373e-10	1.8621e-09
DgyrG934	2606.51	-2.33962	0.387492	2.34848e-10	1.86483e-09
DgyrG3326	486.199	-2.67122	0.444817	2.37055e-10	1.8813e-09
DgyrG9816	243.91	3.13872	0.526894	2.37469e-10	1.88353e-09
DgyrG8563	6068.88	2.93489	0.489606	2.38832e-10	1.89328e-09
DgyrG9072	325.109	-2.8899	0.482707	2.43246e-10	1.9272e-09
DgyrG3678	2361.02	-2.24417	0.371634	2.45278e-10	1.9422e-09
DgyrG13540	339.533	3.0038	0.501355	2.47512e-10	1.95771e-09
DgyrG13744	287.93	5.01584	0.820195	2.47388e-10	1.95771e-09
DgyrG1209	5944.42	-2.24548	0.371804	2.49739e-10	1.97422e-09
DgyrG3233	3417.45	-2.58715	0.430313	2.50157e-10	1.97642e-09
DgyrG6375	497.015	3.70679	0.621912	2.5381e-10	2.00416e-09
DgyrG11353	3024.57	2.46954	0.411767	2.5658e-10	2.02491e-09
DgyrG702	2335.77	-3.07731	0.517064	2.57498e-10	2.03102e-09
DgyrG5267	2858.25	-1.92765	0.317574	2.60535e-10	2.05384e-09
DgyrG9583	837.425	2.62135	0.435375	2.61281e-10	2.05857e-09
DgyrG11049	2623.11	-1.99449	0.329611	2.61808e-10	2.06158e-09
DgyrG11297	607.248	2.40486	0.399732	2.62389e-10	2.065e-09
DgyrG7231	782.751	4.1538	0.705728	2.63665e-10	2.07389e-09
DgyrG4285	159.44	3.37788	0.567754	2.67551e-10	2.10329e-09
DgyrG13144	159.518	7.01857	1.09955	2.70111e-10	2.12224e-09
DgyrG12745	1376.72	2.47072	0.410998	2.76545e-10	2.17158e-09
DgyrG7743	5081.06	3.23431	0.541878	2.7745e-10	2.17749e-09
DgyrG839	2362.98	2.63442	0.440058	2.81827e-10	2.21061e-09
DgyrG1280	1683.63	-2.20821	0.366556	2.8222e-10	2.21247e-09
DgyrG765	260.142	8.80273	1.35993	2.86625e-10	2.24576e-09
DgyrG9919	4044.69	2.99587	0.503546	2.87444e-10	2.25093e-09
DgyrG12759	11997	2.663	0.448272	2.87853e-10	2.25289e-09
DgyrG7845	426.28	-2.79222	0.468709	2.88988e-10	2.26052e-09
DgyrG5537	2760.09	-2.10077	0.348201	2.89725e-10	2.26504e-09
DgyrG2490	2933.65	-1.99313	0.327695	2.90438e-10	2.26936e-09
DgyrG12124	550.05	2.77987	0.464795	2.91588e-10	2.27708e-09
DgyrG801	181.003	3.36075	0.564874	2.9195e-10	2.27866e-09
DgyrG1110	279.785	2.82344	0.472705	2.95325e-10	2.30373e-09
DgyrG7478	990.074	2.29863	0.382282	2.9633e-10	2.3103e-09
DgyrG12298	1820.64	2.32638	0.387195	2.97331e-10	2.31683e-09
DgyrG10706	733.626	-3.12119	0.526245	2.99976e-10	2.33615e-09
DgyrG837	10058.2	-2.1412	0.355591	3.01836e-10	2.34935e-09
DgyrG785	347.208	2.706	0.452734	3.07394e-10	2.39129e-09
DgyrG11223	1839.29	-2.28025	0.38026	3.07702e-10	2.39238e-09
DgyrG10488	1581.37	2.62976	0.440064	3.08807e-10	2.39961e-09
DgyrG5017	19154	-2.73748	0.460042	3.08972e-10	2.39961e-09
DgyrG2226	3623.89	-2.19204	0.364643	3.0954e-10	2.40271e-09
DgyrG3810	575.948	3.17067	0.534058	3.10509e-10	2.40891e-09
DgyrG9160	962.776	3.12901	0.527117	3.1298e-10	2.42675e-09
DgyrG570	830.714	-2.13873	0.355411	3.14376e-10	2.43624e-09
DgyrG5106	642.201	2.59557	0.43455	3.15313e-10	2.44217e-09
DgyrG7423	3355.91	-2.7593	0.463802	3.18608e-10	2.46634e-09
DgyrG11737	346.963	-3.0859	0.52243	3.18991e-10	2.46795e-09
DgyrG11427	2532.58	-2.00217	0.332586	3.23683e-10	2.50152e-09
DgyrG9629	5292.64	-2.16293	0.360201	3.23599e-10	2.50152e-09
DgyrG7061	1055.91	2.66923	0.448017	3.34673e-10	2.58505e-09
DgyrG10817	613.124	-2.78602	0.469265	3.35118e-10	2.58708e-09
DgyrG11139	2028.65	2.46937	0.413912	3.43515e-10	2.65046e-09
DgyrG1723	843.361	-2.24824	0.375468	3.44682e-10	2.65801e-09
DgyrG1452	691.629	2.22483	0.370706	3.45408e-10	2.66216e-09
DgyrG12274	308.326	3.4234	0.58427	3.46696e-10	2.66965e-09
DgyrG577	244.204	2.83066	0.477452	3.46757e-10	2.66965e-09
DgyrG9622	137.768	5.814	1.00394	3.49249e-10	2.68738e-09
DgyrG7548	176.374	3.00149	0.506965	3.50024e-10	2.69188e-09
DgyrG9425	3782.29	-2.03381	0.338387	3.514e-10	2.69953e-09
DgyrG9560	6359.65	-2.13596	0.356063	3.51277e-10	2.69953e-09
DgyrG7739	6943.24	4.00672	0.683364	3.51696e-10	2.70034e-09
DgyrG13774	943.587	2.32244	0.388094	3.52854e-10	2.70776e-09
DgyrG3321	5740.14	-2.59468	0.436162	3.54204e-10	2.71665e-09
DgyrG12307	379.966	2.57636	0.43297	3.5451e-10	2.71753e-09
DgyrG11666	281.938	3.1159	0.526129	3.5477e-10	2.71805e-09
DgyrG4987	2600.77	2.65414	0.446384	3.58314e-10	2.74371e-09
DgyrG5458	2387.7	3.46575	0.590749	3.61132e-10	2.7638e-09
DgyrG11785	2463.56	-1.91924	0.31885	3.62575e-10	2.77335e-09
DgyrG6609	355.009	4.83701	0.835992	3.63788e-10	2.78113e-09
DgyrG6747	4240.92	2.60227	0.437523	3.65526e-10	2.79139e-09
DgyrG9089	1649.15	-2.42775	0.408055	3.65425e-10	2.79139e-09
DgyrG1837	5779.54	-2.30731	0.386517	3.66944e-10	2.80072e-09
DgyrG10453	732.761	3.28022	0.557093	3.72812e-10	2.84382e-09
DgyrG5171	759.843	2.37943	0.398967	3.72993e-10	2.84382e-09
DgyrG8600	640.742	2.6585	0.44829	3.88728e-10	2.9622e-09
DgyrG13439	789.233	3.33075	0.568132	3.93812e-10	2.99933e-09
DgyrG3289	1044	-2.49622	0.420208	3.96442e-10	3.01773e-09
DgyrG316	1264.92	-2.10683	0.352193	4.00204e-10	3.04473e-09
DgyrG6279	5226.19	-2.5935	0.437796	4.00698e-10	3.04685e-09
DgyrG814	4688.39	2.30652	0.388098	4.01902e-10	3.05437e-09
DgyrG7329	1439.24	-2.38143	0.402317	4.05621e-10	3.08098e-09
DgyrG2159	1888.06	-2.18563	0.366417	4.11089e-10	3.12084e-09
DgyrG8191	3748.93	3.33984	0.56984	4.12083e-10	3.12671e-09
DgyrG7897	2234.59	-1.9292	0.321467	4.12957e-10	3.13167e-09
DgyrG2672	272.458	4.70592	0.805817	4.1429e-10	3.14009e-09
DgyrG1180	893.778	-3.12349	0.53214	4.14787e-10	3.14217e-09
DgyrG2575	734.153	2.89457	0.489998	4.16609e-10	3.15429e-09
DgyrG7188	639.607	2.80607	0.475982	4.19489e-10	3.1744e-09
DgyrG2802	91.6737	4.5582	0.771781	4.24547e-10	3.21096e-09
DgyrG1388	12396.4	4.18728	0.718995	4.26483e-10	3.22389e-09
DgyrG8343	3178.75	2.96788	0.502302	4.35334e-10	3.28904e-09
DgyrG3301	81.0719	10.4988	2.86673	4.37525e-10	3.30306e-09
DgyrG3527	13755.2	-2.12405	0.356115	4.37657e-10	3.30306e-09
DgyrG6403	92.701	5.07903	0.878712	4.40496e-10	3.32272e-09
DgyrG3786	370.076	2.95682	0.50196	4.42358e-10	3.33499e-09
DgyrG13329	16060.1	-2.35953	0.397785	4.42959e-10	3.33774e-09
DgyrG12447	499.126	2.98556	0.506981	4.45723e-10	3.35678e-09
DgyrG2169	203.126	3.06608	0.523053	4.46374e-10	3.3599e-09
DgyrG12293	140.488	5.92332	0.979935	4.50289e-10	3.38757e-09
DgyrG9278	91.3414	4.38765	0.750632	4.51806e-10	3.39718e-09
DgyrG1322	96.7239	6.07668	1.01879	4.64885e-10	3.49367e-09
DgyrG4956	562.404	-2.24058	0.377404	4.67128e-10	3.50866e-09
DgyrG1496	955.228	2.23338	0.375765	4.73179e-10	3.55223e-09
DgyrG1737	425.529	-2.75594	0.468647	4.74992e-10	3.56395e-09
DgyrG889	206.478	3.15917	0.539439	4.75513e-10	3.56597e-09
DgyrG7806	7709.79	-1.98962	0.333665	4.83617e-10	3.62482e-09
DgyrG11437	269.566	2.96739	0.504845	4.9034e-10	3.67327e-09
DgyrG7675	1667.91	2.82627	0.481689	4.98311e-10	3.73101e-09
DgyrG1181	885.276	-3.90056	0.673613	5.05672e-10	3.78413e-09
DgyrG3436	503.707	-2.36849	0.400519	5.0679e-10	3.79049e-09
DgyrG11941	1788.4	-2.18283	0.367968	5.07437e-10	3.79332e-09
DgyrG9756	4922.82	2.74385	0.466958	5.08607e-10	3.80007e-09
DgyrG12852	263.398	3.75445	0.642471	5.13403e-10	3.83388e-09
DgyrG7126	605.746	2.55141	0.432895	5.16343e-10	3.8538e-09
DgyrG7942	2148.39	-2.03064	0.342856	5.29074e-10	3.94674e-09
DgyrG792	433.002	-2.64532	0.450899	5.31843e-10	3.96531e-09
DgyrG4372	774.499	2.66521	0.453107	5.32138e-10	3.96542e-09
DgyrG9710	1927.59	3.89701	0.673423	5.36029e-10	3.99232e-09
DgyrG8249	286.548	3.49592	0.597095	5.44109e-10	4.05037e-09
DgyrG11299	2152.79	4.15939	0.721635	5.45573e-10	4.05703e-09
DgyrG3214	361.182	-2.5055	0.425964	5.45577e-10	4.05703e-09
DgyrG8418	564.313	2.89213	0.49405	5.47638e-10	4.07022e-09
DgyrG13155	1040.85	3.52828	0.608248	5.49505e-10	4.08195e-09
DgyrG11426	3188.64	-2.49479	0.425193	5.50044e-10	4.08382e-09
DgyrG11030	2038.68	2.64237	0.450349	5.52315e-10	4.09853e-09
DgyrG8302	5755.59	-2.50004	0.424172	5.58081e-10	4.13915e-09
DgyrG13017	944.12	2.17098	0.366595	5.58718e-10	4.13954e-09
DgyrG7081	1430.64	-2.82291	0.48314	5.58543e-10	4.13954e-09
DgyrG5229	638.642	4.19974	0.722333	5.66052e-10	4.19168e-09
DgyrG10439	2536.33	2.09185	0.352526	5.69509e-10	4.21484e-09
DgyrG13850	190.753	4.02745	0.69132	5.69986e-10	4.21484e-09
DgyrG9546	6827.46	3.33059	0.573147	5.70072e-10	4.21484e-09
DgyrG2173	8077.77	2.95213	0.50623	5.7082e-10	4.21818e-09
DgyrG1418	420.59	3.8846	0.664972	5.73623e-10	4.23544e-09
DgyrG8296	641.756	3.07282	0.52782	5.73755e-10	4.23544e-09
DgyrG12458	2884.33	2.91	0.498895	5.78585e-10	4.26887e-09
DgyrG13265	1022.24	2.72717	0.464969	5.81717e-10	4.28975e-09
DgyrG1183	1923.54	-2.22546	0.377138	5.91671e-10	4.36088e-09
DgyrG13010	535.343	2.88713	0.493948	5.99676e-10	4.41758e-09
DgyrG5667	2828.24	-2.98895	0.514042	6.00511e-10	4.42143e-09
DgyrG4633	1129.34	-2.02392	0.341407	6.0281e-10	4.43605e-09
DgyrG44	751.045	2.3	0.390471	6.13493e-10	4.51233e-09
DgyrG1647	903.663	-2.67416	0.459071	6.1427e-10	4.51336e-09
DgyrG328	471.084	2.97939	0.510467	6.14109e-10	4.51336e-09
DgyrG10645	549.753	3.12779	0.536875	6.15343e-10	4.51889e-09
DgyrG4067	491.424	2.45499	0.417492	6.15967e-10	4.52113e-09
DgyrG12108	359.821	3.2605	0.56313	6.19238e-10	4.54279e-09
DgyrG3440	2851.46	-2.7108	0.464675	6.20363e-10	4.54869e-09
DgyrG2420	205.063	5.53941	0.98036	6.21426e-10	4.55177e-09
DgyrG9822	602.61	-2.28642	0.388579	6.21161e-10	4.55177e-09
DgyrG12850	239.535	3.34319	0.573873	6.26651e-10	4.58767e-09
DgyrG13444	1495.89	2.9496	0.505497	6.32278e-10	4.62647e-09
DgyrG11324	3765.5	2.34624	0.3998	6.33467e-10	4.63278e-09
DgyrG871	2018.56	-2.8822	0.494419	6.34179e-10	4.6356e-09
DgyrG7653	285.375	3.14938	0.540469	6.36912e-10	4.65317e-09
DgyrG5917	1976.61	2.72704	0.46651	6.3876e-10	4.66426e-09
DgyrG6419	2010.16	2.68084	0.458426	6.41447e-10	4.68147e-09
DgyrG12475	711.834	2.37505	0.403885	6.45979e-10	4.71212e-09
DgyrG6657	3624.18	2.58029	0.44176	6.51938e-10	4.75314e-09
DgyrG51	625.555	2.48774	0.424673	6.54714e-10	4.77092e-09
DgyrG6883	7248.58	2.73245	0.468266	6.60957e-10	4.81394e-09
DgyrG7713	1193.94	2.23225	0.378919	6.71903e-10	4.89115e-09
DgyrG1003	200.802	4.07589	0.711526	6.73796e-10	4.90241e-09
DgyrG7102	1496.98	-2.33988	0.399611	6.74367e-10	4.90405e-09
DgyrG1718	1812.23	-2.12014	0.359842	6.75579e-10	4.91034e-09
DgyrG4208	293.702	3.86942	0.672217	6.80809e-10	4.94581e-09
DgyrG7312	6547.89	-2.1286	0.361409	6.82958e-10	4.95889e-09
DgyrG4018	596.998	2.61661	0.447499	6.90716e-10	5.01265e-09
DgyrG12618	194.662	3.19906	0.552297	6.98741e-10	5.06732e-09
DgyrG2497	2748.85	-2.06581	0.34974	6.98966e-10	5.06732e-09
DgyrG9589	1496.7	-2.906	0.501538	7.1685e-10	5.19432e-09
DgyrG3928	468.675	2.4131	0.412401	7.21616e-10	5.22618e-09
DgyrG1777	900.649	-2.52949	0.433815	7.30147e-10	5.28526e-09
DgyrG7283	17099.6	3.34911	0.578923	7.32049e-10	5.29363e-09
DgyrG9607	529.444	3.29047	0.57134	7.31847e-10	5.29363e-09
DgyrG8455	1309.57	-2.08175	0.353809	7.39745e-10	5.34655e-09
DgyrG1557	4804.95	-2.15016	0.365128	7.43062e-10	5.36778e-09
DgyrG2807	302.296	2.62768	0.451262	7.45839e-10	5.3851e-09
DgyrG1371	310.679	3.55783	0.619656	7.51946e-10	5.42642e-09
DgyrG588	39184.1	-2.0217	0.343411	7.5724e-10	5.45651e-09
DgyrG5969	990.815	-2.67116	0.45986	7.5727e-10	5.45651e-09
DgyrG6992	2036.44	2.65092	0.455263	7.57204e-10	5.45651e-09
DgyrG6552	1542.88	-2.15347	0.367023	7.6235e-10	5.49032e-09
DgyrG6081	10119.4	-2.06707	0.351397	7.65451e-10	5.50985e-09
DgyrG12684	297.265	-2.70963	0.467041	7.75544e-10	5.57967e-09
DgyrG13729	429.959	3.27646	0.568577	7.82624e-10	5.62774e-09
DgyrG12614	5435.15	2.01175	0.341413	7.84346e-10	5.63726e-09
DgyrG12778	1960.08	2.43608	0.418241	7.84997e-10	5.63908e-09
DgyrG7282	77.6526	4.6672	0.806112	7.94948e-10	5.70767e-09
DgyrG11370	4235.91	-2.0634	0.35149	7.96022e-10	5.71249e-09
DgyrG4324	2130.79	2.2868	0.391504	8.04936e-10	5.77353e-09
DgyrG8813	1284.65	2.35808	0.404365	8.0732e-10	5.7877e-09
DgyrG4969	9341.98	-2.51231	0.432321	8.2057e-10	5.87971e-09
DgyrG7127	110.572	8.75763	1.41229	8.23166e-10	5.89534e-09
DgyrG7408	584.972	3.66526	0.638084	8.33297e-10	5.96488e-09
DgyrG8549	3785.11	2.66549	0.459608	8.44466e-10	6.04177e-09
DgyrG5322	2604.97	-2.01664	0.343738	8.51321e-10	6.08774e-09
DgyrG13045	1145.58	-3.29868	0.574402	8.55856e-10	6.11708e-09
DgyrG11304	521.993	2.93816	0.50873	8.60992e-10	6.15068e-09
DgyrG2663	587.946	2.76122	0.476238	8.71191e-10	6.22041e-09
DgyrG9535	4884.87	-2.35646	0.405154	8.76822e-10	6.25746e-09
DgyrG12583	1234.38	-2.43876	0.42001	8.89731e-10	6.34639e-09
DgyrG6445	2291.63	2.24979	0.386597	8.93474e-10	6.36988e-09
DgyrG6626	2096	-1.92498	0.327773	9.05758e-10	6.45421e-09
DgyrG13840	161.677	4.77619	0.817632	9.10593e-10	6.4854e-09
DgyrG12997	7606.06	-2.87872	0.50031	9.26298e-10	6.59062e-09
DgyrG6564	3887.87	1.85421	0.315334	9.26293e-10	6.59062e-09
DgyrG10766	981.67	3.21083	0.559464	9.45446e-10	6.72349e-09
DgyrG13037	2130.43	-2.63731	0.457344	9.50363e-10	6.75167e-09
DgyrG2847	1507.39	2.62306	0.453398	9.50145e-10	6.75167e-09
DgyrG11107	7735.39	-2.28156	0.392446	9.51925e-10	6.75938e-09
DgyrG1960	720.527	-2.56284	0.443247	9.65334e-10	6.85116e-09
DgyrG69	210.206	3.08351	0.536803	9.68246e-10	6.86839e-09
DgyrG8368	401.507	2.96453	0.514174	9.82509e-10	6.96607e-09
[truncated: 6,343 more rows]

## Sheet: Supp Data 3
Supplementary Data 3. List of differentially expressed genes between hatchling females and adult D. gyrociliatus females.
	baseMean	log2FoldChange	lfcSE	pvalue	padj
DgyrG9971	4330.68	7.27745	0.341937	1.20156e-101	1.70212e-97
DgyrG1295	9699.94	8.27573	0.409041	8.12997e-92	5.75846e-88
DgyrG4746	130581	9.62282	0.500741	1.23508e-83	5.83204e-80
DgyrG8839	12254	7.29599	0.379801	1.93885e-83	6.86644e-80
DgyrG5980	187994	8.10258	0.454082	2.04953e-72	5.80674e-69
DgyrG5888	5976.4	6.40013	0.36553	6.73375e-70	1.58984e-66
DgyrG12472	32905.6	7.34886	0.433524	5.11616e-66	1.03536e-62
DgyrG2312	1903.19	6.52569	0.394254	8.13277e-63	1.44011e-59
DgyrG9247	5236.8	7.57196	0.460226	6.0964e-62	9.59574e-59
DgyrG2291	4688.3	6.8385	0.418403	3.39122e-61	4.804e-58
DgyrG11738	36940	8.89978	0.556215	6.48792e-59	8.35526e-56
DgyrG9179	1194.19	6.30422	0.398488	1.91363e-57	2.25904e-54
DgyrG13139	1378.35	6.13462	0.389579	4.66049e-57	5.0785e-54
DgyrG5078	17664.9	5.87793	0.375698	2.32158e-56	2.34911e-53
DgyrG11735	124365	8.2467	0.527588	3.15921e-56	2.98355e-53
DgyrG3447	1015.05	8.8661	0.573346	4.10754e-54	3.63671e-51
DgyrG7063	1681.94	5.21745	0.349035	1.07519e-51	8.95949e-49
DgyrG12732	4072.22	7.11975	0.480104	6.1231e-51	4.81888e-48
DgyrG12470	11265.8	8.4557	0.572131	1.10436e-50	8.23388e-48
DgyrG3328	47067.8	8.27156	0.561597	2.05782e-50	1.45756e-47
DgyrG12130	2976.85	5.59816	0.380169	2.62443e-50	1.77036e-47
DgyrG6620	2924.14	7.69908	0.525162	6.11719e-50	3.93891e-47
DgyrG11736	10178.3	7.74525	0.528779	8.38345e-50	5.16348e-47
DgyrG402	4753.75	6.57942	0.45635	2.81978e-48	1.66437e-45
DgyrG3932	921.361	5.52288	0.386284	1.36099e-47	7.71189e-45
DgyrG12748	1269.98	6.56718	0.460799	2.20217e-47	1.19984e-44
DgyrG7267	3089.57	7.36514	0.520457	1.38288e-46	7.2555e-44
DgyrG8766	4870.15	5.93574	0.420467	2.31467e-46	1.17106e-43
DgyrG9781	9747.5	6.75059	0.479205	2.87915e-46	1.40641e-43
DgyrG3218	12954.1	7.75405	0.553862	9.31024e-46	4.39629e-43
DgyrG12609	3420.15	4.86449	0.348972	2.49733e-45	1.1412e-42
DgyrG13095	4283.07	6.75876	0.487948	8.83003e-45	3.90895e-42
DgyrG4263	6182	6.21529	0.45288	5.16533e-44	2.21733e-41
DgyrG2579	2339.39	5.89933	0.431716	1.36112e-43	5.67106e-41
DgyrG11739	14154	7.20306	0.531168	4.346e-43	1.75901e-40
DgyrG6267	63742.3	7.70551	0.569967	5.64366e-43	2.22078e-40
DgyrG13137	1123.43	6.49285	0.483343	3.1345e-42	1.20009e-39
DgyrG8677	84127	7.58008	0.565783	4.21094e-42	1.5698e-39
DgyrG3440	2851.46	6.04261	0.451323	4.61269e-42	1.67547e-39
DgyrG3598	36314.9	7.68223	0.577131	1.30857e-41	4.63429e-39
DgyrG12631	4450.23	6.60937	0.498781	2.41313e-41	8.33767e-39
DgyrG4260	4307.81	8.16892	0.616798	3.09824e-41	1.04499e-38
DgyrG905	1069.3	4.67383	0.353466	4.29591e-41	1.41525e-38
DgyrG11470	2768.6	6.28402	0.476123	6.27916e-41	2.02161e-38
DgyrG13295	1322.3	5.90997	0.449155	9.8864e-41	3.11224e-38
DgyrG5155	6143.71	4.00216	0.305345	2.1412e-40	6.59395e-38
DgyrG8267	5498.17	7.631	0.583313	2.40471e-40	7.24789e-38
DgyrG9171	13179.5	5.01585	0.383519	3.27312e-40	9.65978e-38
DgyrG9128	37318.6	8.17518	0.630741	1.22737e-39	3.54836e-37
DgyrG9482	9092.52	7.38897	0.579345	2.19895e-38	6.23005e-36
DgyrG8264	1735.76	7.52284	0.59581	1.33909e-37	3.71951e-35
DgyrG9261	1937.18	5.8571	0.46689	2.06077e-37	5.614e-35
DgyrG8888	4922.01	6.42573	0.512215	2.79178e-37	7.46195e-35
DgyrG982	1897.37	5.00657	0.403569	1.44507e-36	3.7909e-34
DgyrG9175	13479.6	9.01219	0.725903	1.54362e-36	3.97579e-34
DgyrG4173	1272.33	5.33049	0.433909	6.7006e-36	1.69501e-33
DgyrG12813	1605.49	6.19901	0.507174	1.60082e-35	3.97847e-33
DgyrG5650	792.719	6.45676	0.531199	3.21089e-35	7.84232e-33
DgyrG5963	2044.57	4.88241	0.405022	1.22683e-34	2.94564e-32
DgyrG12844	440.156	5.50574	0.457681	1.70745e-34	4.03129e-32
DgyrG10584	880.203	6.61243	0.549484	2.99136e-34	6.94682e-32
DgyrG8981	3507.27	4.88689	0.4109	8.67668e-34	1.98248e-31
DgyrG12125	8359.28	7.23841	0.609697	1.00686e-33	2.22862e-31
DgyrG8806	14584.9	6.74644	0.569368	9.96132e-34	2.22862e-31
DgyrG9127	1718.76	6.39925	0.550956	1.89085e-32	4.12089e-30
DgyrG12717	668.819	5.21917	0.449257	2.40587e-32	5.16388e-30
DgyrG9994	6667.17	3.59984	0.309652	2.6894e-32	5.68627e-30
DgyrG9174	640.7	6.64041	0.57376	5.30925e-32	1.10604e-29
DgyrG13232	5638.64	5.66782	0.492168	6.9285e-32	1.42245e-29
DgyrG253	790.273	7.20766	0.627335	1.22638e-31	2.48184e-29
DgyrG3543	1364.59	3.6122	0.314647	1.29461e-31	2.58303e-29
DgyrG9133	1053.17	5.52349	0.486503	6.51356e-31	1.28154e-28
DgyrG8733	2070.56	6.31566	0.559722	1.02756e-30	1.99404e-28
DgyrG6565	505.328	6.35541	0.564929	1.20636e-30	2.30936e-28
DgyrG12126	3319.35	5.40618	0.480647	1.60981e-30	3.0406e-28
DgyrG3438	612.913	6.46159	0.574244	2.01476e-30	3.7554e-28
DgyrG6549	1961.61	4.84256	0.431936	2.05462e-30	3.77996e-28
DgyrG3393	622.132	5.16051	0.459742	2.09077e-30	3.79716e-28
DgyrG12587	7248.6	4.27285	0.38151	2.79482e-30	5.01158e-28
DgyrG10004	4521.79	3.64431	0.325129	2.85132e-30	5.04897e-28
DgyrG8939	138292	8.33784	0.748509	3.94676e-30	6.90244e-28
DgyrG4412	17491.8	6.91599	0.622829	7.93617e-30	1.37102e-27
DgyrG8815	3751.32	6.07654	0.547686	8.32836e-30	1.42144e-27
DgyrG13045	1145.58	6.3619	0.575362	1.00133e-29	1.68867e-27
DgyrG13416	2457.87	6.34648	0.573855	1.17596e-29	1.95984e-27
DgyrG9194	1554.61	4.19029	0.378448	1.28756e-29	2.12088e-27
DgyrG4986	1532.8	5.28216	0.480961	2.69158e-29	4.38263e-27
DgyrG3357	949.499	5.25085	0.478253	2.97564e-29	4.7901e-27
DgyrG6110	944.326	5.15312	0.474117	1.15894e-28	1.84467e-26
DgyrG11737	346.963	5.88551	0.541541	1.4259e-28	2.24437e-26
DgyrG12471	5456.35	7.17769	0.665795	2.6353e-28	4.10239e-26
DgyrG8931	744.881	4.65	0.432503	4.0308e-28	6.20656e-26
DgyrG12127	57429.5	6.99774	0.660038	1.5664e-27	2.38597e-25
DgyrG5924	4790.31	6.17855	0.58475	2.02707e-27	3.05484e-25
DgyrG4985	2499.55	6.26101	0.600188	1.18195e-26	1.76247e-24
DgyrG12837	1983.97	5.65438	0.543534	1.44204e-26	2.12791e-24
DgyrG5033	16308.1	3.49635	0.335506	1.56789e-26	2.28977e-24
DgyrG398	16153.2	3.10471	0.296505	1.67053e-26	2.41477e-24
DgyrG1525	901.471	6.65329	0.639643	1.99345e-26	2.85245e-24
DgyrG1569	1316.69	4.73362	0.45545	2.09363e-26	2.96583e-24
DgyrG8842	10394.4	6.59601	0.638117	2.63318e-26	3.69323e-24
DgyrG2596	1316.31	6.41708	0.617821	3.06492e-26	4.25663e-24
DgyrG1849	323.37	5.76474	0.558638	4.01038e-26	5.51563e-24
DgyrG13285	230.27	5.11699	0.501642	1.44946e-25	1.97433e-23
DgyrG10245	575.702	5.23684	0.516648	2.3599e-25	3.18384e-23
DgyrG1526	664.48	7.43467	0.728333	2.86366e-25	3.82704e-23
DgyrG11734	10300.4	6.91499	0.684917	3.26546e-25	4.32323e-23
DgyrG4215	984.148	4.1161	0.407684	4.27686e-25	5.60982e-23
DgyrG4145	504.951	5.44468	0.540537	4.94449e-25	6.42602e-23
DgyrG3597	281.246	7.32856	0.720795	6.00382e-25	7.67198e-23
DgyrG4256	1871.41	3.69186	0.36647	6.01151e-25	7.67198e-23
DgyrG3437	993.435	4.47135	0.44513	6.92089e-25	8.75368e-23
DgyrG963	2104.76	3.64408	0.363685	9.75457e-25	1.22286e-22
DgyrG396	481.465	8.84679	0.866968	1.34987e-24	1.67739e-22
DgyrG8783	14327.5	6.12619	0.616685	1.623e-24	1.99926e-22
DgyrG6522	3159.52	6.4306	0.65083	2.79375e-24	3.41175e-22
DgyrG2772	21981.5	7.44176	0.756218	3.75274e-24	4.5437e-22
DgyrG12563	8805.78	3.49046	0.354192	5.16726e-24	6.20334e-22
DgyrG4032	2863.31	3.33014	0.338272	6.06114e-24	7.21531e-22
DgyrG1524	632.833	6.22516	0.633759	6.81722e-24	8.04772e-22
DgyrG4262	23272.3	6.31885	0.646615	1.10325e-23	1.29163e-21
DgyrG12539	10600.6	-7.25181	0.749648	1.34742e-23	1.56455e-21
DgyrG9225	749.055	5.0093	0.515669	1.51702e-23	1.74716e-21
DgyrG452	192.405	5.70336	0.584729	1.65645e-23	1.89236e-21
DgyrG11087	12921.4	5.05426	0.522357	2.23545e-23	2.53339e-21
DgyrG8855	470.472	7.75279	0.803997	6.80557e-23	7.6514e-21
DgyrG10001	1673.16	3.7391	0.390368	7.04535e-23	7.85862e-21
DgyrG8180	1505.61	4.02922	0.421743	9.18725e-23	1.01677e-20
DgyrG7482	1110.28	3.41183	0.358224	1.47999e-22	1.62523e-20
DgyrG5645	384.194	9.08341	0.915347	1.57449e-22	1.71571e-20
DgyrG11733	903.065	5.52351	0.582836	1.69917e-22	1.83743e-20
DgyrG7669	966.959	3.6786	0.389774	2.75715e-22	2.95892e-20
DgyrG7900	1250.88	3.61031	0.383535	3.65207e-22	3.88986e-20
DgyrG2098	239.913	4.9169	0.526328	5.02637e-22	5.3137e-20
DgyrG6474	5873.94	4.69598	0.502448	6.15724e-22	6.461e-20
DgyrG8959	734.527	6.84398	0.735507	7.67021e-22	7.98943e-20
DgyrG4261	23799.8	7.3497	0.789439	8.47492e-22	8.76319e-20
DgyrG10706	733.626	5.1644	0.556412	1.22868e-21	1.26127e-19
DgyrG3402	218.475	6.10884	0.656586	1.5983e-21	1.62888e-19
DgyrG3330	5074.41	4.87641	0.5278	1.66923e-21	1.68902e-19
DgyrG11346	2414.31	4.49898	0.48759	1.87881e-21	1.8876e-19
DgyrG10616	2316.07	4.15997	0.456666	5.80899e-21	5.79508e-19
DgyrG13311	8162.78	5.68505	0.627488	7.50551e-21	7.39506e-19
DgyrG3423	443.217	6.14368	0.676543	7.51721e-21	7.39506e-19
DgyrG10470	9650.93	4.61678	0.509884	8.77223e-21	8.57016e-19
DgyrG6281	16772	3.56483	0.394771	1.17713e-20	1.14213e-18
DgyrG5505	252.504	5.47172	0.607176	1.32244e-20	1.2744e-18
DgyrG7229	1145.58	3.99999	0.444378	1.59117e-20	1.523e-18
DgyrG9385	4136.19	3.81386	0.424543	2.90514e-20	2.76203e-18
DgyrG9384	944.413	4.19756	0.473113	3.91954e-20	3.70161e-18
DgyrG12404	1515.19	4.28967	0.486064	7.52896e-20	7.06326e-18
DgyrG7707	504.821	3.93564	0.447001	9.60673e-20	8.95322e-18
DgyrG5744	5139.56	5.04167	0.575333	1.20624e-19	1.11684e-17
DgyrG1362	3683.55	2.94301	0.334884	1.40766e-19	1.29487e-17
DgyrG4790	1829.29	3.81328	0.440391	3.50236e-19	3.20093e-17
DgyrG10669	1616.9	3.73871	0.43207	3.69329e-19	3.35379e-17
DgyrG5006	345.463	3.69465	0.427523	4.15767e-19	3.75144e-17
DgyrG9657	702.991	6.41544	0.744024	4.29176e-19	3.84792e-17
DgyrG8859	346.951	5.85422	0.681052	5.65917e-19	5.042e-17
DgyrG5975	575.371	3.521	0.409416	6.35623e-19	5.62765e-17
DgyrG6728	1835.25	5.59178	0.65361	7.17842e-19	6.31612e-17
DgyrG9180	27038.2	6.29204	0.736594	9.25927e-19	8.09671e-17
DgyrG13415	1172.93	5.92736	0.695135	1.06311e-18	9.23928e-17
DgyrG4997	1421.83	3.27974	0.384024	1.15815e-18	1.00039e-16
DgyrG792	433.002	4.01693	0.47217	1.28478e-18	1.10304e-16
DgyrG5269	2877.38	3.75762	0.443927	1.85356e-18	1.58178e-16
DgyrG5212	216.779	4.12134	0.487526	1.94638e-18	1.65105e-16
DgyrG9481	313.798	5.51614	0.653563	2.32159e-18	1.9576e-16
DgyrG4240	982.368	3.30113	0.392962	3.19036e-18	2.67424e-16
DgyrG8988	323.244	5.03565	0.601187	3.75655e-18	3.13031e-16
DgyrG12805	202.811	5.05635	0.609232	6.1848e-18	5.12362e-16
DgyrG12393	1206.44	4.02588	0.484289	6.73343e-18	5.54568e-16
DgyrG1528	875.769	4.33947	0.523768	7.30909e-18	5.98501e-16
DgyrG8913	1355.73	5.44142	0.658151	8.14824e-18	6.63379e-16
DgyrG13337	3473.01	4.09139	0.494197	8.31348e-18	6.72965e-16
DgyrG1440	2955.02	4.88886	0.591878	8.51339e-18	6.85231e-16
DgyrG7687	648.684	3.62527	0.43753	8.64658e-18	6.92019e-16
DgyrG8784	928.236	-3.04554	0.367917	1.07088e-17	8.52254e-16
DgyrG3962	7303.03	3.11468	0.376863	1.20721e-17	9.55383e-16
DgyrG11296	1331.28	3.36153	0.407615	1.24611e-17	9.75397e-16
DgyrG2071	1216.57	3.07455	0.371989	1.24627e-17	9.75397e-16
DgyrG9763	1246.37	3.99434	0.485505	1.30759e-17	1.01777e-15
DgyrG10544	1111.8	4.00607	0.488644	1.72049e-17	1.33183e-15
DgyrG4415	5771.78	6.00286	0.734871	1.79047e-17	1.37846e-15
DgyrG11483	955.611	2.825	0.343431	1.88019e-17	1.43972e-15
DgyrG10663	270.731	4.85206	0.593053	1.9217e-17	1.46359e-15
DgyrG6478	6766.01	4.23244	0.517734	1.9594e-17	1.48433e-15
DgyrG8779	1666.93	2.82615	0.343989	2.04472e-17	1.54072e-15
DgyrG5324	357.827	6.45057	0.78578	2.33489e-17	1.75006e-15
DgyrG8177	668.062	4.30711	0.528503	2.53721e-17	1.89169e-15
DgyrG99	805.659	3.98259	0.489157	2.58063e-17	1.91399e-15
DgyrG12786	1388.71	3.33786	0.410168	3.45703e-17	2.55064e-15
DgyrG188	7022.17	3.42923	0.424918	4.238e-17	3.11065e-15
DgyrG12241	896.971	3.51462	0.436865	7.53747e-17	5.50391e-15
DgyrG9415	2580	3.79163	0.474268	9.36373e-17	6.80239e-15
DgyrG3443	249.092	4.59334	0.577375	1.0604e-16	7.66406e-15
DgyrG5474	515.277	3.26366	0.409307	1.30678e-16	9.3969e-15
DgyrG6635	8654.73	2.74068	0.342841	1.33028e-16	9.51754e-15
DgyrG4111	1194.9	3.46617	0.435408	1.35861e-16	9.67141e-15
DgyrG9181	7369.51	6.18384	0.779354	1.38305e-16	9.79618e-15
DgyrG5330	1520.49	3.36638	0.423963	1.64461e-16	1.15908e-14
DgyrG6894	632.478	3.63112	0.45879	1.96377e-16	1.37717e-14
DgyrG12729	3133.72	5.89437	0.750156	1.98442e-16	1.38479e-14
DgyrG7355	3275.83	2.74434	0.345807	2.0564e-16	1.42799e-14
DgyrG5829	1798.7	3.33439	0.42189	2.18617e-16	1.5107e-14
DgyrG12339	317.825	3.73861	0.474523	2.72983e-16	1.87722e-14
DgyrG12528	402.114	3.83939	0.489207	2.93363e-16	2.00763e-14
DgyrG13251	2844.46	3.55868	0.451964	3.29864e-16	2.24657e-14
DgyrG3385	7901.58	2.4277	0.307421	3.44189e-16	2.33291e-14
DgyrG8546	1104.33	2.59069	0.329541	4.0774e-16	2.7505e-14
DgyrG2594	1340.42	3.6647	0.472087	6.18261e-16	4.15084e-14
DgyrG3400	373.63	4.35392	0.561557	6.45999e-16	4.31661e-14
DgyrG11762	2073.31	2.77021	0.355735	6.72823e-16	4.47475e-14
DgyrG2660	4769.78	2.89685	0.372434	6.93277e-16	4.58923e-14
DgyrG13421	521.423	4.4741	0.57944	7.74092e-16	5.10036e-14
DgyrG7962	468.059	2.98576	0.385547	8.61295e-16	5.62263e-14
DgyrG8410	600.082	3.1907	0.412368	8.58288e-16	5.62263e-14
DgyrG723	485.473	3.19673	0.413737	9.01706e-16	5.85943e-14
DgyrG12384	1195.44	3.14932	0.407786	9.45333e-16	6.11488e-14
DgyrG5431	711.283	5.54745	0.726038	1.172e-15	7.54663e-14
DgyrG1390	20449.9	2.65512	0.343861	1.17969e-15	7.56178e-14
DgyrG7048	1308.87	3.7149	0.484535	1.2628e-15	8.05805e-14
DgyrG12718	926.043	4.18328	0.546677	1.38276e-15	8.78396e-14
DgyrG7996	48985.1	3.09091	0.406035	1.58065e-15	9.99622e-14
DgyrG5944	3230.08	3.16205	0.415296	2.22665e-15	1.4019e-13
DgyrG4819	230.696	-4.26699	0.563499	2.28185e-15	1.4303e-13
DgyrG8965	527.972	4.37629	0.578729	2.48082e-15	1.54816e-13
DgyrG5780	13851.2	2.55713	0.335771	2.59678e-15	1.61342e-13
DgyrG1533	241.967	3.89202	0.513431	2.79931e-15	1.73166e-13
DgyrG12810	123.816	6.40355	0.851256	3.40051e-15	2.09442e-13
DgyrG9069	2398.22	2.78189	0.367715	3.55092e-15	2.17759e-13
DgyrG8961	370.873	3.60706	0.479793	4.24163e-15	2.58995e-13
DgyrG2295	2515.71	2.91323	0.387244	4.87486e-15	2.95117e-13
DgyrG8735	780.777	4.67601	0.626035	4.85572e-15	2.95117e-13
DgyrG2578	3184.96	2.46948	0.327779	5.2294e-15	3.15233e-13
DgyrG7966	288.757	4.94064	0.663685	5.27324e-15	3.16528e-13
DgyrG11089	373.558	3.34414	0.448872	7.70875e-15	4.60769e-13
DgyrG11937	1851.08	2.7925	0.379218	1.73695e-14	1.03385e-12
DgyrG10704	44558.8	3.27632	0.443824	1.88995e-14	1.12021e-12
DgyrG9016	1146.89	3.62506	0.495543	1.90859e-14	1.12655e-12
DgyrG11990	290.551	4.58691	0.630206	1.98039e-14	1.16408e-12
DgyrG3842	513.293	3.30935	0.454712	2.59241e-14	1.51752e-12
DgyrG6295	182.52	4.24997	0.586367	2.78677e-14	1.62458e-12
DgyrG7081	1430.64	3.51854	0.484134	2.80009e-14	1.62566e-12
DgyrG13449	816.568	4.86319	0.676602	3.62603e-14	2.09658e-12
DgyrG6521	278.508	4.63013	0.642852	3.75793e-14	2.16402e-12
DgyrG702	2335.77	3.77151	0.524365	4.32686e-14	2.48155e-12
DgyrG3200	1525.95	2.54118	0.35054	4.54337e-14	2.59522e-12
DgyrG8181	807.915	4.4049	0.615751	5.59302e-14	3.18195e-12
DgyrG13808	385.424	4.93845	0.692414	5.95484e-14	3.37425e-12
DgyrG6862	3093.32	2.86546	0.398699	6.15598e-14	3.47433e-12
DgyrG10622	3848.47	2.72921	0.378058	6.21218e-14	3.49214e-12
DgyrG4878	8471.3	2.99242	0.416766	6.43701e-14	3.60422e-12
DgyrG557	2289.33	3.47686	0.48646	6.6894e-14	3.73079e-12
DgyrG6497	366.371	2.89944	0.40436	6.94855e-14	3.86012e-12
DgyrG5489	1482.71	2.74555	0.383956	8.47468e-14	4.68955e-12
DgyrG8967	1314.19	3.42953	0.482822	9.54798e-14	5.26291e-12
DgyrG4767	1957.87	3.41762	0.481772	9.96358e-14	5.4707e-12
DgyrG12136	11199.5	2.67826	0.376707	1.11796e-13	6.11469e-12
DgyrG521	953.312	2.56062	0.359645	1.13738e-13	6.19696e-12
DgyrG12540	12355.8	-12.4217	3.28658	1.29983e-13	7.05495e-12
DgyrG5370	1128.86	4.22453	0.601484	1.32856e-13	7.18336e-12
DgyrG13417	147.902	7.03045	0.973355	1.63169e-13	8.78878e-12
DgyrG2504	6074.15	2.46885	0.349042	1.79498e-13	9.63172e-12
DgyrG12836	220.115	6.79982	0.978438	2.04799e-13	1.09479e-11
DgyrG9001	626.765	5.20507	0.755673	3.37661e-13	1.79824e-11
DgyrG4049	20851.3	-3.0442	0.439672	3.55194e-13	1.88453e-11
DgyrG2470	1545.86	2.65899	0.382398	3.63706e-13	1.92249e-11
DgyrG2388	1105.29	2.61948	0.378115	4.97569e-13	2.62028e-11
DgyrG12793	780.897	3.68462	0.539822	5.86343e-13	3.07635e-11
DgyrG6081	10119.4	2.43957	0.353429	5.9755e-13	3.12358e-11
DgyrG8960	167.918	6.39903	0.934997	6.18884e-13	3.2232e-11
DgyrG14032	2387.83	3.44203	0.505372	7.51234e-13	3.89816e-11
DgyrG3408	452.889	4.53144	0.670143	8.20735e-13	4.24326e-11
DgyrG5977	6408.77	2.26373	0.330283	9.03339e-13	4.65335e-11
DgyrG9390	277.743	3.19544	0.470258	9.25478e-13	4.75011e-11
DgyrG10357	4351.81	5.12138	0.76353	1.10014e-12	5.6262e-11
DgyrG11157	521.099	2.7848	0.410265	1.12399e-12	5.72751e-11
DgyrG10249	799.636	2.66619	0.393026	1.14248e-12	5.80085e-11
DgyrG6498	802.189	3.31441	0.490758	1.16287e-12	5.8833e-11
DgyrG7699	11284.9	2.3041	0.336577	1.1687e-12	5.89176e-11
DgyrG3772	2203.38	-2.29889	0.337886	1.18617e-12	5.95863e-11
DgyrG11832	1986.34	-4.0124	0.597351	1.26012e-12	6.30771e-11
DgyrG6756	220.276	4.00055	0.594727	1.27271e-12	6.34833e-11
DgyrG8753	480.765	3.45567	0.513991	1.40251e-12	6.97122e-11
DgyrG3366	5375.13	3.06315	0.456373	1.61298e-12	7.98933e-11
DgyrG9440	274.815	3.7753	0.565729	1.8396e-12	9.08008e-11
DgyrG2019	1133.57	2.18239	0.324177	2.33e-12	1.14607e-10
DgyrG5162	12051.7	2.54257	0.379894	2.4584e-12	1.20504e-10
DgyrG7428	1474.17	-2.29563	0.342858	2.58742e-12	1.26391e-10
DgyrG5818	845.315	2.69348	0.404441	2.61078e-12	1.2668e-10
DgyrG7806	7709.79	2.24256	0.335759	2.61122e-12	1.2668e-10
DgyrG9404	2611.04	2.71725	0.408575	2.68189e-12	1.29664e-10
DgyrG1239	2328.04	2.78598	0.41926	2.80361e-12	1.35088e-10
DgyrG12337	210.282	2.96662	0.447339	2.99311e-12	1.4373e-10
DgyrG12557	13252.5	-2.64394	0.398938	3.25729e-12	1.55888e-10
DgyrG10064	1327.17	2.60161	0.392933	3.52924e-12	1.68334e-10
DgyrG5713	952.41	2.55764	0.386354	3.80161e-12	1.80717e-10
DgyrG4508	1808.09	2.42908	0.366488	3.86242e-12	1.82993e-10
DgyrG966	2699.62	-2.41968	0.365608	3.95176e-12	1.86602e-10
DgyrG3485	8377.67	2.265	0.341635	4.46975e-12	2.1036e-10
DgyrG9692	506.688	2.64499	0.401478	4.50322e-12	2.11234e-10
DgyrG11131	1922.34	4.60691	0.709544	5.02934e-12	2.35134e-10
DgyrG13448	4383.63	4.46592	0.690713	6.39325e-12	2.97917e-10
DgyrG4481	749.315	3.34046	0.514308	6.61484e-12	3.07232e-10
DgyrG10288	503.853	3.3234	0.51287	6.86521e-12	3.17819e-10
DgyrG9200	464.014	2.6293	0.403183	6.96413e-12	3.21348e-10
DgyrG2701	13418.4	-2.35038	0.361377	8.79558e-12	4.04539e-10
DgyrG3465	89.1629	5.04086	0.7884	1.06155e-11	4.86663e-10
DgyrG3404	144.056	3.96715	0.620027	1.08546e-11	4.94427e-10
DgyrG6600	6187.38	-2.66858	0.413961	1.08232e-11	4.94427e-10
DgyrG1294	306.168	2.6743	0.41558	1.23361e-11	5.60108e-10
DgyrG12927	1087.43	2.84358	0.443254	1.30137e-11	5.88985e-10
DgyrG3926	1659.5	2.43831	0.379037	1.38747e-11	6.2595e-10
DgyrG3445	380.586	2.88719	0.452284	1.55519e-11	6.9939e-10
DgyrG13035	883.643	2.29411	0.357098	1.60826e-11	7.20967e-10
DgyrG11430	7356.07	2.5457	0.398274	1.74475e-11	7.7969e-10
DgyrG10254	4205.64	2.27287	0.354529	1.7667e-11	7.87013e-10
DgyrG10313	2069.29	2.15676	0.336146	1.91582e-11	8.50766e-10
DgyrG12038	1149.73	2.29497	0.358996	1.94058e-11	8.59072e-10
DgyrG11391	1799.72	2.76523	0.435324	2.08344e-11	9.1944e-10
DgyrG13257	1225.85	3.99067	0.633326	2.31687e-11	1.01928e-09
DgyrG1771	2517.1	2.49244	0.392963	2.43976e-11	1.07002e-09
DgyrG777	594.991	2.84624	0.450584	2.46401e-11	1.07732e-09
DgyrG12814	440.387	3.45294	0.550499	2.66859e-11	1.16318e-09
DgyrG9589	1496.7	3.13682	0.498729	2.67748e-11	1.16347e-09
DgyrG1928	1365.88	2.40702	0.379609	2.98914e-11	1.29493e-09
DgyrG12964	111.249	6.34544	1.01027	3.09714e-11	1.33762e-09
DgyrG7972	118.201	4.8999	0.789062	3.28184e-11	1.41309e-09
DgyrG3141	2571.07	2.19012	0.346365	3.37153e-11	1.44731e-09
DgyrG9833	824.598	2.14322	0.340231	4.05232e-11	1.73429e-09
DgyrG6385	8432.69	2.3261	0.37062	4.14326e-11	1.76787e-09
DgyrG9870	879.663	2.57355	0.412527	4.58506e-11	1.95051e-09
DgyrG8560	1228.7	2.56187	0.410026	4.64569e-11	1.97038e-09
DgyrG3343	876.894	2.71409	0.436352	4.84788e-11	2.05e-09
DgyrG5428	1855.22	-2.50575	0.402681	4.92722e-11	2.07735e-09
DgyrG3848	1029.65	2.68528	0.432622	4.97679e-11	2.09202e-09
DgyrG970	8497.63	2.0571	0.328945	5.64036e-11	2.36395e-09
DgyrG10761	5786.1	2.22025	0.3561	5.73721e-11	2.39744e-09
DgyrG7602	2063.34	2.26502	0.36316	5.88569e-11	2.45226e-09
DgyrG7870	333.4	3.3266	0.540591	6.05681e-11	2.51615e-09
DgyrG12211	2221.68	1.98512	0.318475	6.70677e-11	2.77802e-09
DgyrG12715	152.856	4.8738	0.800283	6.82908e-11	2.82043e-09
DgyrG13121	13570.4	2.51225	0.406695	6.8628e-11	2.82612e-09
DgyrG820	19137.4	-3.40099	0.557434	7.28509e-11	2.99132e-09
DgyrG11493	984.467	-2.40917	0.390529	7.33415e-11	3.00276e-09
DgyrG12711	134.618	5.566	0.91437	8.17368e-11	3.33684e-09
DgyrG12967	845.415	2.55574	0.416639	8.86124e-11	3.60713e-09
DgyrG4453	2319.01	-2.12365	0.345109	9.88003e-11	4.01033e-09
DgyrG10842	816.696	3.38267	0.559092	1.07824e-10	4.36412e-09
DgyrG7881	834.101	2.87963	0.475156	1.14506e-10	4.62135e-09
DgyrG3439	469.183	2.80553	0.462507	1.20701e-10	4.85752e-09
DgyrG10043	1331.22	2.6667	0.43895	1.21837e-10	4.88937e-09
DgyrG7847	836.848	2.21971	0.362917	1.23214e-10	4.93067e-09
DgyrG13113	371.968	3.69306	0.616727	1.37136e-10	5.464e-09
DgyrG5207	3814.5	2.11141	0.345264	1.37314e-10	5.464e-09
DgyrG5488	1225.33	2.59966	0.429963	1.48232e-10	5.86553e-09
DgyrG5675	5997.13	-2.08153	0.341759	1.47946e-10	5.86553e-09
DgyrG3386	88.493	8.11054	1.28875	1.58071e-10	6.23742e-09
DgyrG5029	3602.71	1.97604	0.324991	1.67299e-10	6.58321e-09
DgyrG10684	355.769	2.94401	0.491906	1.83703e-10	7.20871e-09
DgyrG11259	848.729	2.44372	0.407387	1.85934e-10	7.2761e-09
DgyrG9177	293.171	3.90433	0.658054	1.94981e-10	7.60911e-09
DgyrG380	1007.51	2.58564	0.431477	2.06991e-10	8.0556e-09
DgyrG2600	1766.9	-3.31258	0.558021	2.08214e-10	8.08097e-09
DgyrG11207	466.738	2.64463	0.442429	2.21495e-10	8.57294e-09
DgyrG8984	3318.38	2.39567	0.400129	2.25637e-10	8.70947e-09
DgyrG2149	2710.32	2.02322	0.335311	2.37612e-10	9.14677e-09
DgyrG9072	325.109	2.66677	0.447225	2.43222e-10	9.33736e-09
DgyrG10637	6079.49	2.24368	0.373976	2.48168e-10	9.50149e-09
DgyrG11306	1598.93	-2.616	0.439435	2.51857e-10	9.61673e-09
DgyrG11444	38582.7	2.37601	0.394953	2.56176e-10	9.75535e-09
DgyrG10060	499.004	3.04955	0.514687	2.67664e-10	1.01655e-08
DgyrG1647	903.663	2.76187	0.466305	2.94174e-10	1.11424e-08
DgyrG9876	950.928	2.59211	0.4367	3.01159e-10	1.13766e-08
DgyrG3321	5740.14	2.60458	0.439408	3.09172e-10	1.16482e-08
DgyrG2191	1147.41	-2.23178	0.374784	3.12918e-10	1.17581e-08
DgyrG4649	927.862	2.08178	0.348218	3.15961e-10	1.1841e-08
DgyrG1571	2562.97	2.56519	0.433378	3.34012e-10	1.24845e-08
DgyrG11258	329.591	2.80479	0.47534	3.37083e-10	1.25661e-08
DgyrG8737	361.188	4.81944	0.834556	3.55712e-10	1.32258e-08
DgyrG12411	6409.91	2.16305	0.364388	3.77203e-10	1.39881e-08
DgyrG4230	1945.55	-2.13162	0.359325	3.89708e-10	1.44141e-08
DgyrG11446	548.479	2.70308	0.460615	4.14449e-10	1.52893e-08
DgyrG1834	3460.97	1.82306	0.305721	4.25385e-10	1.5652e-08
DgyrG12589	4485.4	2.84261	0.485818	4.38267e-10	1.60842e-08
DgyrG2203	3466.17	2.51119	0.427411	4.41522e-10	1.61617e-08
DgyrG4466	3572.01	1.91884	0.322519	4.6121e-10	1.68389e-08
DgyrG9379	289.016	2.7358	0.467856	4.69905e-10	1.71123e-08
DgyrG3035	469.265	2.23332	0.379586	4.99737e-10	1.8152e-08
DgyrG4903	171.368	3.35895	0.579422	5.20884e-10	1.88717e-08
DgyrG10323	5102.26	-2.58093	0.444144	5.44214e-10	1.96667e-08
DgyrG10790	1493.83	2.43526	0.416662	5.59915e-10	2.01826e-08
DgyrG7039	4841	2.126	0.361534	5.62088e-10	2.02095e-08
DgyrG7423	3355.91	2.7164	0.467495	6.04848e-10	2.16918e-08
DgyrG4604	123.297	-3.87146	0.677517	6.45557e-10	2.30933e-08
DgyrG6584	671.895	2.25144	0.385863	6.75858e-10	2.41164e-08
DgyrG3390	290.724	5.02852	0.880489	6.79094e-10	2.4171e-08
DgyrG7827	332.323	2.42587	0.417404	6.89481e-10	2.44792e-08
DgyrG7758	300.473	2.44173	0.42261	8.25982e-10	2.92521e-08
DgyrG11074	1179.77	2.43577	0.423212	9.20534e-10	3.24385e-08
DgyrG9182	810.476	3.0318	0.530468	9.19588e-10	3.24385e-08
DgyrG5962	2062.2	2.11009	0.364505	9.35965e-10	3.29004e-08
DgyrG11769	7879.69	-2.70864	0.474406	1.00347e-09	3.51859e-08
DgyrG11954	14253.9	-2.17937	0.378066	1.00964e-09	3.53151e-08
DgyrG10193	1516.88	-2.43963	0.426553	1.03012e-09	3.59424e-08
DgyrG9197	2137.48	1.93181	0.333186	1.04189e-09	3.6264e-08
DgyrG7401	598.117	2.05557	0.3557	1.06909e-09	3.71194e-08
DgyrG1504	613.123	2.39283	0.417825	1.16181e-09	4.02402e-08
DgyrG4673	2905.91	1.80104	0.312394	1.19246e-09	4.1201e-08
DgyrG10347	34588.2	-2.154	0.375384	1.19934e-09	4.13379e-08
DgyrG9386	300.478	2.92407	0.51669	1.29481e-09	4.45201e-08
DgyrG5641	483.931	3.43491	0.610422	1.35938e-09	4.66271e-08
DgyrG12503	10273.5	-2.71095	0.480928	1.5304e-09	5.23662e-08
DgyrG12487	1309.74	2.22932	0.391564	1.54517e-09	5.27441e-08
DgyrG6571	3298.26	2.57361	0.455687	1.62491e-09	5.53037e-08
DgyrG9726	8307.34	2.01619	0.353008	1.62796e-09	5.53037e-08
DgyrG3250	7091.05	1.93477	0.338893	1.64669e-09	5.58063e-08
DgyrG2494	2031.76	-2.64262	0.470945	1.86424e-09	6.30284e-08
DgyrG8308	1041.92	2.00699	0.353113	1.95146e-09	6.58201e-08
DgyrG4352	2289.93	1.89167	0.332542	2.03631e-09	6.85188e-08
DgyrG12338	80.5208	4.09438	0.739604	2.11367e-09	7.09533e-08
DgyrG7722	428.298	-2.70744	0.484858	2.26058e-09	7.57052e-08
DgyrG2946	629.292	-3.55943	0.646352	2.33258e-09	7.79323e-08
DgyrG3214	361.182	2.47652	0.442586	2.44299e-09	8.14292e-08
DgyrG13318	417.907	4.07341	0.741572	2.45107e-09	8.15068e-08
DgyrG6781	908.303	-3.13148	0.568141	2.49399e-09	8.27397e-08
DgyrG1522	411.151	4.19103	0.76364	2.51808e-09	8.33437e-08
DgyrG10947	4102.14	1.73505	0.306554	2.79152e-09	9.21788e-08
DgyrG2010	2255.18	-2.07208	0.369628	2.79996e-09	9.22423e-08
DgyrG2243	3324.86	-2.96835	0.538482	2.82839e-09	9.29629e-08
DgyrG8731	187.776	3.38625	0.616755	2.97877e-09	9.76788e-08
DgyrG12550	118.857	4.25928	0.779938	3.05753e-09	1.0003e-07
DgyrG4938	3699.97	2.08329	0.373465	3.19314e-09	1.04226e-07
DgyrG10817	613.124	2.60284	0.470879	3.23395e-09	1.05292e-07
DgyrG13244	12934.1	-1.90207	0.339656	3.2481e-09	1.05292e-07
DgyrG13357	1019.66	-1.86266	0.331956	3.24144e-09	1.05292e-07
DgyrG13418	671.115	3.31668	0.607982	3.63188e-09	1.17464e-07
DgyrG11907	915.12	2.22053	0.401026	3.83434e-09	1.23729e-07
DgyrG7436	2223.01	2.05562	0.369752	3.85456e-09	1.24099e-07
DgyrG2838	1118.44	-2.17455	0.393669	3.97946e-09	1.2783e-07
DgyrG2826	147.486	5.22154	0.966823	4.12292e-09	1.32139e-07
DgyrG4924	2146.24	2.27365	0.413269	4.2992e-09	1.37477e-07
DgyrG8086	787.594	-2.01252	0.363398	4.32199e-09	1.37895e-07
DgyrG7725	927.43	-2.38078	0.434461	4.46694e-09	1.42199e-07
DgyrG4719	381.315	3.17254	0.585287	4.7192e-09	1.49893e-07
DgyrG3160	3434.15	2.0528	0.372225	4.79817e-09	1.5206e-07
DgyrG12289	953.666	-2.57018	0.471625	4.86343e-09	1.53784e-07
DgyrG11527	2019.28	2.15212	0.391294	5.1215e-09	1.61225e-07
DgyrG2610	4146.07	2.24387	0.409959	5.11486e-09	1.61225e-07
DgyrG4506	484.529	-2.27708	0.416715	5.37792e-09	1.68921e-07
DgyrG6978	1157.77	-2.02362	0.368168	5.50377e-09	1.72492e-07
DgyrG11453	3213.49	2.09003	0.38047	5.59805e-09	1.75059e-07
DgyrG11145	306.25	2.74741	0.506986	5.71455e-09	1.78309e-07
DgyrG6734	1579.81	2.0224	0.367754	5.76715e-09	1.79555e-07
DgyrG1881	1753.28	-2.03195	0.371459	5.80105e-09	1.80214e-07
DgyrG640	156.493	5.1743	0.978166	6.27012e-09	1.9436e-07
DgyrG12564	346.872	2.50524	0.46235	6.36053e-09	1.96732e-07
DgyrG6890	1072.89	1.94025	0.354092	6.5959e-09	2.03568e-07
DgyrG12807	145.683	9.15826	1.58333	6.68773e-09	2.05953e-07
DgyrG623	2215.66	2.25113	0.415479	7.01028e-09	2.15418e-07
DgyrG2068	7856.78	1.84252	0.336719	7.19085e-09	2.20488e-07
DgyrG9203	1033.99	2.48774	0.461831	7.46887e-09	2.28519e-07
DgyrG686	3446.14	1.74507	0.31924	7.73801e-09	2.36243e-07
DgyrG8338	915.874	-2.43871	0.454041	7.84093e-09	2.3887e-07
DgyrG2691	641.346	2.17171	0.40072	7.86057e-09	2.38954e-07
DgyrG8004	672.09	2.25021	0.417179	8.35978e-09	2.53586e-07
DgyrG6313	1141.59	2.22039	0.411781	8.43831e-09	2.55421e-07
DgyrG7052	1569.42	1.9848	0.367183	9.4046e-09	2.84063e-07
DgyrG9732	1918.34	1.84639	0.340277	9.78044e-09	2.94787e-07
DgyrG7965	211.688	3.96751	0.757182	9.83938e-09	2.95933e-07
DgyrG11941	1788.4	1.9989	0.370814	1.03667e-08	3.11132e-07
DgyrG11789	1390.82	2.19191	0.408879	1.04412e-08	3.12685e-07
DgyrG2108	1025.72	2.47504	0.464236	1.04626e-08	3.12685e-07
DgyrG9599	1804.18	1.97565	0.367177	1.05017e-08	3.13193e-07
DgyrG6659	6052.22	-1.89233	0.351513	1.12863e-08	3.35886e-07
DgyrG11699	3102.66	1.85752	0.344351	1.15187e-08	3.42084e-07
DgyrG4956	562.404	2.07579	0.388111	1.17183e-08	3.47283e-07
DgyrG10807	848.786	2.02434	0.379089	1.37099e-08	4.05458e-07
DgyrG9572	582.449	2.55851	0.485453	1.38035e-08	4.07377e-07
DgyrG933	6856.42	2.01569	0.378671	1.4827e-08	4.36671e-07
DgyrG5876	864.474	2.00228	0.376484	1.49393e-08	4.39067e-07
DgyrG1716	534.644	2.31748	0.439573	1.59617e-08	4.67176e-07
DgyrG6908	1400.74	2.41621	0.461088	1.5947e-08	4.67176e-07
DgyrG8605	158.065	5.09593	0.993692	1.61336e-08	4.71236e-07
DgyrG9229	1881.68	2.05614	0.38906	1.61762e-08	4.71505e-07
DgyrG6420	10552.1	3.29928	0.636986	1.65043e-08	4.80081e-07
DgyrG3775	1603.3	-1.77818	0.334133	1.77964e-08	5.16607e-07
DgyrG6009	673.707	2.41356	0.461564	1.85375e-08	5.3702e-07
DgyrG9448	1165.55	2.38614	0.456323	1.85775e-08	5.37079e-07
DgyrG5313	1022.25	2.18971	0.416742	1.86498e-08	5.38071e-07
DgyrG5323	231.419	2.84314	0.548622	1.89834e-08	5.46583e-07
DgyrG13368	814.471	-2.18282	0.417101	2.0034e-08	5.75662e-07
DgyrG4394	584.457	-2.85114	0.553181	2.11521e-08	6.0656e-07
DgyrG12588	503.647	2.25138	0.431981	2.24684e-08	6.40417e-07
DgyrG6630	1147.77	-2.06519	0.395426	2.24552e-08	6.40417e-07
DgyrG8727	843.967	-2.15302	0.412785	2.24066e-08	6.40417e-07
DgyrG11839	382.091	-2.34958	0.451705	2.29868e-08	6.53877e-07
DgyrG11027	1574.33	2.03148	0.388163	2.30603e-08	6.54653e-07
DgyrG10915	3235.43	-1.91971	0.365846	2.36077e-08	6.68853e-07
DgyrG4562	2129.04	2.14053	0.410206	2.39601e-08	6.77483e-07
DgyrG11647	392.173	2.56787	0.49751	2.42524e-08	6.8438e-07
DgyrG1373	4631.62	-1.77418	0.336441	2.45408e-08	6.91144e-07
DgyrG461	230.235	3.16019	0.618597	2.49663e-08	7.01731e-07
DgyrG12161	12835.6	-1.80805	0.345494	2.64257e-08	7.4128e-07
DgyrG7934	1412.49	1.86735	0.356612	2.66874e-08	7.47142e-07
DgyrG10870	1383.32	2.23583	0.431954	2.71717e-08	7.58782e-07
DgyrG5201	1282.72	2.10133	0.404364	2.72103e-08	7.58782e-07
DgyrG4821	1093.24	2.06672	0.398193	2.82325e-08	7.85739e-07
DgyrG2111	5151.23	-2.48185	0.480828	2.88682e-08	8.01857e-07
DgyrG5411	537.594	-2.02665	0.391384	3.10901e-08	8.61884e-07
DgyrG11174	322.967	3.55432	0.705085	3.16697e-08	8.76236e-07
DgyrG10737	1071.1	1.85783	0.357812	3.39989e-08	9.38847e-07
DgyrG6714	6053.19	1.65808	0.317306	3.49239e-08	9.62515e-07
DgyrG89	434.441	3.09794	0.614043	3.50261e-08	9.63456e-07
DgyrG4288	1236.39	1.70109	0.326474	3.59392e-08	9.86655e-07
DgyrG11269	5136.77	2.29238	0.452003	3.77452e-08	1.03423e-06
DgyrG13158	1963.37	-1.88806	0.3657	3.84885e-08	1.05256e-06
DgyrG2438	349.012	-2.40862	0.47498	4.10236e-08	1.11973e-06
DgyrG4596	2930.5	1.52588	0.292311	4.14631e-08	1.12955e-06
DgyrG7734	1696.07	-1.71444	0.331113	4.17292e-08	1.13462e-06
DgyrG7118	1019.64	2.04433	0.399335	4.20281e-08	1.14056e-06
DgyrG9636	8593.22	-1.55951	0.299747	4.21235e-08	1.14096e-06
DgyrG8801	3825.84	1.69359	0.326908	4.27233e-08	1.155e-06
DgyrG12619	705	-2.01945	0.392822	4.28465e-08	1.15612e-06
DgyrG13134	346.704	-2.27467	0.447656	4.3134e-08	1.16167e-06
DgyrG11618	2774.96	2.23306	0.439521	4.41541e-08	1.18688e-06
DgyrG13996	6331.81	2.84212	0.567148	4.80831e-08	1.29005e-06
DgyrG2176	2659.67	-2.52432	0.501453	4.93053e-08	1.32034e-06
DgyrG12665	5333	1.6642	0.322868	4.96522e-08	1.32712e-06
DgyrG4348	631.87	1.83585	0.358243	5.00167e-08	1.33434e-06
DgyrG1092	5537.38	-1.78725	0.348459	5.01621e-08	1.33571e-06
DgyrG3541	2334.52	1.77067	0.344791	5.09336e-08	1.3537e-06
DgyrG7998	1571.92	1.80529	0.352526	5.13175e-08	1.36135e-06
DgyrG13499	1015.45	-1.97719	0.388916	5.18724e-08	1.3735e-06
DgyrG6968	4252.47	1.93746	0.379932	5.25142e-08	1.3879e-06
DgyrG10685	4107.84	1.82422	0.356278	5.27019e-08	1.39027e-06
DgyrG9948	113.188	3.85617	0.783567	5.2896e-08	1.3928e-06
DgyrG9498	2076.73	2.17837	0.433759	5.30728e-08	1.39486e-06
DgyrG2683	681.677	-1.86886	0.367035	5.34674e-08	1.40263e-06
DgyrG7465	2440.08	-2.19153	0.434486	5.36724e-08	1.4054e-06
DgyrG8613	1229.32	1.8664	0.3658	5.48225e-08	1.43287e-06
DgyrG7179	1393.47	-1.68018	0.327634	5.49905e-08	1.43461e-06
DgyrG2361	249.498	2.6407	0.529225	5.77497e-08	1.50383e-06
DgyrG3403	196.114	3.15502	0.638438	5.86125e-08	1.5235e-06
DgyrG5742	3035.26	2.05698	0.406469	5.95501e-08	1.54503e-06
DgyrG12348	2957.24	2.18071	0.433033	5.98292e-08	1.54943e-06
DgyrG12968	5406.97	1.92642	0.379924	6.25259e-08	1.61632e-06
DgyrG5392	1110.97	2.00459	0.397385	6.4189e-08	1.65629e-06
DgyrG12101	343.318	-2.21002	0.441594	6.46565e-08	1.66532e-06
DgyrG1329	1197.64	-1.8525	0.366004	6.695e-08	1.72126e-06
DgyrG9334	1467.24	1.77166	0.348669	6.78256e-08	1.74061e-06
DgyrG7631	2369.45	1.65401	0.324484	6.83832e-08	1.75175e-06
DgyrG9301	551.97	-1.84727	0.365332	6.93066e-08	1.7722e-06
DgyrG4964	731.114	2.35238	0.472716	7.16573e-08	1.829e-06
DgyrG11628	457.525	-2.10983	0.423274	7.25981e-08	1.84968e-06
DgyrG9520	6756.73	1.83159	0.361858	7.30851e-08	1.85875e-06
DgyrG11567	281.974	2.59557	0.52547	7.41759e-08	1.88311e-06
DgyrG6082	1292.26	1.95315	0.388672	7.52693e-08	1.90745e-06
DgyrG8066	2611.76	-1.90689	0.379218	7.58764e-08	1.9194e-06
DgyrG7876	2318.9	1.77477	0.351426	7.60267e-08	1.91978e-06
DgyrG11193	18436.8	1.71493	0.341771	7.67252e-08	1.93397e-06
DgyrG7657	250.22	2.66231	0.539978	7.76834e-08	1.95261e-06
DgyrG9938	1394.36	1.98955	0.396844	7.77406e-08	1.95261e-06
DgyrG12686	787.273	-2.10145	0.421365	7.85633e-08	1.96978e-06
DgyrG5656	325.55	-2.46903	0.500469	8.3524e-08	2.09046e-06
DgyrG9433	781.812	2.11283	0.424769	8.52779e-08	2.13059e-06
DgyrG743	1610.7	2.18522	0.441405	8.61146e-08	2.14771e-06
DgyrG12443	1812.84	-1.67212	0.331877	8.88022e-08	2.21085e-06
DgyrG7239	788.274	2.33742	0.474182	8.98717e-08	2.23355e-06
DgyrG10592	2860.48	2.4362	0.495396	9.03524e-08	2.24156e-06
DgyrG796	97.0157	-3.85055	0.80175	9.20298e-08	2.27919e-06
DgyrG4071	2479.86	-1.74715	0.349375	9.69741e-08	2.39744e-06
DgyrG11182	387.84	2.1531	0.435536	9.76573e-08	2.41013e-06
DgyrG586	119.016	3.49037	0.722736	1.00724e-07	2.48149e-06
DgyrG8271	3570.61	2.16448	0.438556	1.01652e-07	2.5e-06
DgyrG7745	332.971	-2.58141	0.530993	1.0529e-07	2.585e-06
DgyrG12457	1533.47	-2.09155	0.424358	1.06596e-07	2.61252e-06
DgyrG11308	1110.83	-2.21653	0.451948	1.09591e-07	2.67708e-06
DgyrG1805	701.98	-2.28983	0.468207	1.09745e-07	2.67708e-06
DgyrG1907	1550.06	1.82667	0.367058	1.09797e-07	2.67708e-06
DgyrG6798	1893.12	1.86324	0.375411	1.1122e-07	2.70711e-06
DgyrG1867	843.39	-1.74746	0.351243	1.15267e-07	2.80082e-06
DgyrG7322	1602.49	2.29095	0.469297	1.18619e-07	2.87731e-06
DgyrG3551	99.0964	-4.31601	0.914914	1.21178e-07	2.93436e-06
DgyrG4400	414.957	-2.13529	0.436522	1.2563e-07	3.03698e-06
DgyrG11533	3815.61	1.89176	0.383811	1.28125e-07	3.09203e-06
DgyrG10010	483.164	2.00011	0.407295	1.30657e-07	3.14776e-06
DgyrG2680	784.933	-1.90292	0.387228	1.30909e-07	3.14848e-06
DgyrG13816	1917.13	-1.70721	0.344802	1.31836e-07	3.1654e-06
DgyrG12238	2417.99	-2.30559	0.475393	1.35284e-07	3.24269e-06
DgyrG4431	678.035	2.19586	0.45088	1.36115e-07	3.25711e-06
DgyrG3387	64.4601	7.86724	1.49402	1.37624e-07	3.28766e-06
DgyrG3501	386.743	2.49187	0.515573	1.38685e-07	3.30743e-06
DgyrG13875	11741.1	2.21059	0.455777	1.42045e-07	3.37053e-06
DgyrG4569	1130.37	1.82996	0.37167	1.41899e-07	3.37053e-06
DgyrG8710	532.579	-2.27474	0.470369	1.41712e-07	3.37053e-06
DgyrG11916	1307.7	2.05751	0.421008	1.4275e-07	3.38159e-06
DgyrG3542	696.198	2.1826	0.448726	1.43152e-07	3.38547e-06
DgyrG5801	4739.46	-1.7052	0.345673	1.46562e-07	3.46032e-06
DgyrG10803	195.826	2.83808	0.593685	1.47599e-07	3.479e-06
DgyrG2795	3192.27	1.86651	0.3803	1.50274e-07	3.53618e-06
DgyrG3755	2757.3	-1.96547	0.405352	1.51035e-07	3.54818e-06
DgyrG79	275.074	-2.65531	0.553733	1.52323e-07	3.57254e-06
DgyrG10426	401.802	-2.06832	0.425782	1.54669e-07	3.62155e-06
DgyrG6957	727.38	-2.06585	0.427277	1.66469e-07	3.89142e-06
DgyrG8351	1236.61	-1.7051	0.347588	1.67401e-07	3.90677e-06
DgyrG1368	4092.43	1.60843	0.32699	1.69424e-07	3.94292e-06
DgyrG2072	746.696	1.7596	0.35912	1.69565e-07	3.94292e-06
DgyrG5961	1439.29	1.96437	0.405074	1.69785e-07	3.94292e-06
DgyrG12862	877.229	-1.94271	0.400996	1.74282e-07	4.04072e-06
DgyrG14174	451.898	2.93431	0.619629	1.75167e-07	4.05459e-06
DgyrG11340	1071.93	-1.75235	0.358396	1.78517e-07	4.11868e-06
DgyrG5106	642.201	-2.08942	0.432994	1.78438e-07	4.11868e-06
DgyrG9452	436.492	-2.15391	0.447822	1.84323e-07	4.24572e-06
DgyrG2288	6554.8	2.02422	0.418794	1.84793e-07	4.24963e-06
DgyrG475	685.336	2.34877	0.491187	1.9087e-07	4.38227e-06
DgyrG12290	4195.42	-2.03421	0.422376	1.9303e-07	4.42469e-06
DgyrG486	2278.25	1.88337	0.387554	1.95766e-07	4.48017e-06
DgyrG1011	651.227	-1.98593	0.412811	2.03914e-07	4.65911e-06
DgyrG7772	1180.52	-1.60265	0.327805	2.05314e-07	4.68353e-06
DgyrG3736	181.955	-2.46724	0.52003	2.06206e-07	4.69632e-06
DgyrG3083	5004.05	2.1126	0.441507	2.10856e-07	4.79453e-06
DgyrG13354	2598.42	3.18	0.678796	2.12499e-07	4.82413e-06
DgyrG4995	542.796	-1.76073	0.363377	2.16817e-07	4.91428e-06
DgyrG13411	1901.23	1.74966	0.360611	2.2089e-07	4.99861e-06
DgyrG237	680.984	1.80943	0.373945	2.21389e-07	5.00191e-06
DgyrG12841	110.571	3.30419	0.709659	2.24941e-07	5.07407e-06
DgyrG12787	73.9458	4.68932	1.01952	2.31371e-07	5.20254e-06
DgyrG13331	1328.9	2.43493	0.513997	2.3108e-07	5.20254e-06
DgyrG562	1884.24	1.85009	0.383856	2.33585e-07	5.24399e-06
DgyrG10756	4968.51	1.66812	0.343956	2.35724e-07	5.28366e-06
DgyrG5002	210.975	2.72543	0.580431	2.39451e-07	5.35025e-06
DgyrG9152	495.366	-2.31165	0.488432	2.39361e-07	5.35025e-06
DgyrG7569	810.499	-1.9834	0.414011	2.43814e-07	5.43917e-06
DgyrG4739	3688.45	-2.05231	0.431877	2.57455e-07	5.73445e-06
DgyrG1635	22437.8	-1.84772	0.385894	2.61384e-07	5.81281e-06
DgyrG11046	23507.9	2.02978	0.42556	2.62012e-07	5.81765e-06
DgyrG8288	2618.91	-1.74769	0.36361	2.66564e-07	5.90946e-06
DgyrG2421	2140.16	-2.42121	0.517265	2.67164e-07	5.91352e-06
DgyrG5772	1217.43	-1.76596	0.368499	2.72839e-07	6.02969e-06
DgyrG2381	3461.27	-1.80657	0.377488	2.73351e-07	6.03161e-06
DgyrG9325	115.552	-3.07037	0.663786	2.79563e-07	6.15909e-06
DgyrG9028	4886.76	1.75983	0.366118	2.80412e-07	6.1682e-06
DgyrG9256	8638.56	1.9199	0.404046	2.87382e-07	6.31171e-06
DgyrG12946	1386.39	1.64542	0.341498	2.88058e-07	6.31339e-06
DgyrG9793	26842.5	2.11867	0.44963	2.8835e-07	6.31339e-06
DgyrG12434	280.284	-2.04768	0.432526	2.92042e-07	6.38436e-06
DgyrG11510	1441.92	-2.5422	0.546189	2.94902e-07	6.40734e-06
DgyrG2427	669.855	-2.15774	0.458744	2.93857e-07	6.40734e-06
DgyrG3563	5248.89	2.04348	0.43175	2.94449e-07	6.40734e-06
DgyrG5107	1207.01	-1.7608	0.366691	2.9451e-07	6.40734e-06
DgyrG1445	1336.13	-1.78712	0.374332	3.01827e-07	6.54775e-06
DgyrG4535	1596.15	2.04716	0.432753	3.11512e-07	6.74752e-06
DgyrG288	2471.06	1.596	0.331686	3.12828e-07	6.76567e-06
DgyrG9089	1649.15	1.95505	0.412682	3.19324e-07	6.89565e-06
DgyrG913	1073.42	-2.09142	0.444526	3.22471e-07	6.95301e-06
DgyrG1795	512.93	-2.04811	0.43536	3.32365e-07	7.15544e-06
DgyrG7846	1021.26	1.92877	0.407651	3.37078e-07	7.24589e-06
DgyrG13541	1014.81	-3.06303	0.670003	3.40669e-07	7.312e-06
DgyrG12812	353.313	2.86342	0.622315	3.48503e-07	7.46882e-06
DgyrG6726	845.347	1.79406	0.378468	3.55982e-07	7.61759e-06
DgyrG10772	4118.13	1.67707	0.352789	3.86351e-07	8.25497e-06
DgyrG7714	3771.18	-1.78825	0.379146	3.86955e-07	8.25543e-06
DgyrG10587	3752.4	1.69552	0.357089	4.07087e-07	8.67186e-06
DgyrG11322	129.005	-2.98053	0.650845	4.11916e-07	8.74052e-06
DgyrG11456	1686.79	1.7763	0.375489	4.11479e-07	8.74052e-06
DgyrG7070	411.66	1.96817	0.42036	4.12161e-07	8.74052e-06
DgyrG8073	2560.48	1.60944	0.338953	4.13565e-07	8.7572e-06
DgyrG9061	1641.2	-1.75634	0.372666	4.18315e-07	8.84455e-06
DgyrG9809	2019.62	-1.9634	0.421283	4.22481e-07	8.91933e-06
DgyrG3737	550.446	-2.11561	0.456805	4.43072e-07	9.33959e-06
DgyrG9388	136.348	2.57347	0.561541	4.43706e-07	9.33959e-06
DgyrG5412	3363.44	-1.63709	0.347503	4.72928e-07	9.93991e-06
DgyrG11013	489.101	-2.17802	0.471447	4.74552e-07	9.95925e-06
DgyrG11795	284.063	2.30417	0.501262	4.7788e-07	1.00143e-05
DgyrG12593	968.059	-2.68201	0.592187	4.8806e-07	1.02125e-05
DgyrG12017	1226.66	1.66328	0.353563	4.91304e-07	1.02652e-05
DgyrG260	732.339	-2.06232	0.446408	4.95227e-07	1.03319e-05
DgyrG11492	657.359	-1.81877	0.390066	4.97436e-07	1.03628e-05
DgyrG2234	719.6	1.67217	0.355768	5.01421e-07	1.04151e-05
DgyrG5820	4488.84	2.24413	0.488396	5.01305e-07	1.04151e-05
DgyrG2518	5516.03	1.60965	0.34284	5.05806e-07	1.04909e-05
DgyrG8529	7859.7	-1.89832	0.409809	5.19605e-07	1.07613e-05
DgyrG4856	921.24	1.76476	0.378301	5.27549e-07	1.09099e-05
DgyrG11035	3832.25	1.53667	0.325911	5.29251e-07	1.09291e-05
DgyrG6213	906.336	-2.08421	0.453309	5.38088e-07	1.10954e-05
DgyrG10707	450.103	2.01535	0.437774	5.65929e-07	1.16525e-05
DgyrG3587	450.988	1.82208	0.392417	5.66833e-07	1.16542e-05
DgyrG7213	7159.19	2.05782	0.447711	5.71216e-07	1.17273e-05
DgyrG4241	886.093	1.71879	0.368223	5.7445e-07	1.17766e-05
DgyrG6006	1112.37	-2.13737	0.468131	5.92453e-07	1.21282e-05
DgyrG12157	18780.1	-1.72399	0.371313	5.98196e-07	1.22264e-05
DgyrG4259	249.141	-3.57969	0.799263	5.98976e-07	1.22264e-05
DgyrG13943	122.901	-4.31104	0.986496	6.05241e-07	1.23365e-05
DgyrG8400	1962.02	1.95805	0.427383	6.14721e-07	1.25117e-05
DgyrG10863	1676.02	-1.79874	0.392476	6.23347e-07	1.26509e-05
DgyrG480	320.621	1.93708	0.420933	6.22629e-07	1.26509e-05
DgyrG5019	30892	1.57145	0.336822	6.64029e-07	1.34573e-05
DgyrG5156	11702.9	2.09512	0.459797	6.70221e-07	1.35634e-05
DgyrG1979	3963.06	1.74535	0.377372	6.83208e-07	1.38064e-05
DgyrG8159	1072.52	-1.7859	0.387903	6.86064e-07	1.38444e-05
DgyrG12950	1080.26	1.87017	0.407706	7.12569e-07	1.43588e-05
DgyrG1233	550.643	1.75943	0.381858	7.23076e-07	1.45499e-05
DgyrG4848	885.482	1.90068	0.415436	7.34961e-07	1.4768e-05
DgyrG7801	1340.79	1.93506	0.423762	7.38495e-07	1.4818e-05
DgyrG1600	4527.35	-1.8477	0.404514	7.50118e-07	1.50299e-05
DgyrG4766	1158.73	1.60269	0.347048	7.80839e-07	1.56234e-05
DgyrG7380	255.505	2.24534	0.498668	7.83199e-07	1.56485e-05
DgyrG13510	8874.33	-1.80676	0.395648	7.86186e-07	1.56861e-05
DgyrG6552	1542.88	-1.72966	0.376794	7.89338e-07	1.57268e-05
DgyrG12501	778.763	2.13627	0.473466	8.06566e-07	1.60475e-05
DgyrG7709	574.363	2.4976	0.560916	8.08459e-07	1.60626e-05
DgyrG5180	1076.52	1.74199	0.379839	8.15035e-07	1.61706e-05
DgyrG1607	802.928	-2.14001	0.476092	8.20264e-07	1.62516e-05
DgyrG357	4818.75	1.78841	0.391899	8.27144e-07	1.6365e-05
DgyrG7299	1154.74	1.83559	0.403279	8.6045e-07	1.70002e-05
DgyrG5948	1574.45	1.74267	0.381024	8.68841e-07	1.71421e-05
DgyrG11664	447.597	2.74415	0.621681	8.74696e-07	1.72336e-05
DgyrG7659	4224.89	1.47392	0.321496	8.81966e-07	1.73527e-05
DgyrG3540	1405.52	1.75526	0.385236	8.90073e-07	1.74879e-05
DgyrG12045	747.071	2.05631	0.457134	9.05723e-07	1.77707e-05
DgyrG53	893.109	-1.89755	0.421132	9.07239e-07	1.77759e-05
DgyrG7027	236.523	2.10215	0.468515	9.13024e-07	1.78645e-05
DgyrG8568	4727.52	1.51522	0.330207	9.80124e-07	1.9151e-05
DgyrG11718	816.645	-1.86987	0.415833	9.87465e-07	1.92665e-05
DgyrG13358	568.989	-1.97167	0.439153	9.88757e-07	1.92665e-05
DgyrG1675	2628.19	-1.64383	0.361359	9.97631e-07	1.94127e-05
DgyrG7906	369.376	2.10945	0.471462	1.00358e-06	1.95016e-05
DgyrG13112	219.418	-8.12431	2.88989	1.04819e-06	2.03406e-05
DgyrG9963	539.805	2.57546	0.586187	1.05988e-06	2.05394e-05
DgyrG4364	599.869	-1.7545	0.38837	1.06477e-06	2.06058e-05
DgyrG11314	1518.47	-1.6487	0.363056	1.07267e-06	2.07023e-05
DgyrG9823	1822.07	2.01993	0.452616	1.07134e-06	2.07023e-05
DgyrG1488	753.51	-1.67357	0.367781	1.09456e-06	2.10959e-05
DgyrG7413	1955.69	1.45786	0.319124	1.1893e-06	2.28908e-05
DgyrG5409	629.299	-2.45447	0.561066	1.2214e-06	2.34766e-05
DgyrG13573	158.669	-3.36581	0.789022	1.22375e-06	2.34901e-05
DgyrG8237	4525.71	-1.56366	0.345519	1.23116e-06	2.36002e-05
DgyrG1985	10302.2	1.76715	0.393145	1.24278e-06	2.37907e-05
DgyrG10640	2448.88	-1.84003	0.412033	1.24482e-06	2.37978e-05
DgyrG8970	2037.46	1.78924	0.399835	1.29231e-06	2.46723e-05
DgyrG879	885.017	1.57357	0.347726	1.30915e-06	2.49601e-05
DgyrG12133	2154.78	1.87638	0.421005	1.32845e-06	2.52942e-05
DgyrG6203	4422.72	1.58209	0.350124	1.33912e-06	2.54603e-05
DgyrG9123	424.459	2.64317	0.608862	1.34077e-06	2.54603e-05
DgyrG12654	6249.88	1.49498	0.330258	1.36395e-06	2.58657e-05
DgyrG8952	1771.51	2.36807	0.541266	1.3727e-06	2.59968e-05
DgyrG7708	417.385	-2.28828	0.525054	1.37795e-06	2.60614e-05
DgyrG6685	14864.6	-2.09093	0.47593	1.38009e-06	2.60672e-05
DgyrG1959	8260.27	-1.95874	0.443412	1.38306e-06	2.60884e-05
DgyrG11009	393.043	-1.79798	0.404159	1.40041e-06	2.63806e-05
DgyrG11786	4921.77	1.53129	0.3391	1.4315e-06	2.69305e-05
DgyrG11702	2104.42	-2.13658	0.488291	1.43548e-06	2.69695e-05
DgyrG5778	1263.18	1.96807	0.445533	1.44182e-06	2.70527e-05
DgyrG2553	443.504	1.9673	0.446057	1.4624e-06	2.73664e-05
DgyrG7523	2244.67	2.0946	0.476985	1.46214e-06	2.73664e-05
DgyrG10573	3012.42	1.54585	0.344004	1.52856e-06	2.85668e-05
DgyrG11024	1012.68	2.05215	0.467744	1.54368e-06	2.88114e-05
DgyrG10565	1461.29	1.66325	0.372699	1.56163e-06	2.9108e-05
DgyrG245	390.576	1.89176	0.428622	1.56429e-06	2.91193e-05
DgyrG4697	2947.16	-2.14487	0.492968	1.57341e-06	2.92505e-05
DgyrG6109	1161.76	-1.68988	0.380082	1.58002e-06	2.9335e-05
DgyrG415	552.871	-2.10305	0.481467	1.58777e-06	2.94402e-05
DgyrG7189	2057.27	1.68249	0.378319	1.64662e-06	3.04915e-05
DgyrG7326	2072.2	-1.53409	0.343328	1.68202e-06	3.11063e-05
DgyrG11183	334.761	1.85918	0.422083	1.68616e-06	3.11423e-05
DgyrG9562	747.14	1.88009	0.427506	1.69381e-06	3.12429e-05
DgyrG3315	5761.52	1.86351	0.425733	1.74041e-06	3.20607e-05
DgyrG8212	510.578	-2.21616	0.513712	1.76665e-06	3.25018e-05
DgyrG425	595.115	2.01413	0.461946	1.77155e-06	3.25496e-05
DgyrG6936	1240.57	-1.65801	0.37439	1.77855e-06	3.26359e-05
DgyrG2891	805.054	-1.89989	0.433197	1.82168e-06	3.33842e-05
DgyrG6905	606.092	2.02751	0.465344	1.83017e-06	3.34963e-05
DgyrG2943	2796.29	-1.78833	0.407402	1.84937e-06	3.38042e-05
DgyrG9329	1216.76	-1.80157	0.411237	1.85767e-06	3.3912e-05
DgyrG7594	12753.2	1.35938	0.302618	1.87496e-06	3.41837e-05
DgyrG35	482.279	-2.03933	0.470829	1.88623e-06	3.43449e-05
DgyrG5127	507.279	-1.92303	0.441519	1.88905e-06	3.43521e-05
DgyrG6138	609.397	-1.89925	0.435585	1.89358e-06	3.43903e-05
DgyrG1747	886.015	1.5643	0.352683	1.908e-06	3.46079e-05
DgyrG8087	395.738	-2.11332	0.489317	1.91318e-06	3.46574e-05
DgyrG10899	388.898	-2.03544	0.46992	1.92448e-06	3.48176e-05
DgyrG387	2356.04	1.44549	0.32348	1.92842e-06	3.48443e-05
DgyrG1166	488.502	-1.84118	0.42145	1.94453e-06	3.50461e-05
DgyrG12286	1555.69	1.80706	0.412125	1.94287e-06	3.50461e-05
DgyrG3466	46.3157	7.50508	1.64733	1.96632e-06	3.53937e-05
DgyrG1919	971.161	1.43189	0.320994	1.97403e-06	3.54537e-05
DgyrG2528	3935.96	1.88101	0.431595	1.97644e-06	3.54537e-05
DgyrG3326	486.199	1.9229	0.441507	1.97716e-06	3.54537e-05
DgyrG5592	1288.14	-1.45985	0.327882	2.0158e-06	3.61009e-05
DgyrG5814	3797.99	-1.45962	0.328453	2.04017e-06	3.64912e-05
DgyrG12649	1704.92	1.70795	0.388191	2.05254e-06	3.66644e-05
DgyrG6682	1873.84	1.3985	0.315349	2.05503e-06	3.66644e-05
DgyrG4628	2145.81	1.53686	0.347083	2.06178e-06	3.67385e-05
DgyrG11422	440.311	-1.98843	0.45987	2.079e-06	3.69853e-05
DgyrG5429	2377.48	1.68963	0.38364	2.08085e-06	3.69853e-05
DgyrG10456	1677.3	-1.82877	0.420512	2.13808e-06	3.7955e-05
DgyrG6736	1435.04	1.76655	0.404132	2.14893e-06	3.80998e-05
DgyrG6312	5362.38	1.64056	0.373218	2.16827e-06	3.83947e-05
DgyrG10026	1784.27	1.89534	0.437256	2.20334e-06	3.89669e-05
DgyrG842	365.272	-1.92791	0.446319	2.21611e-06	3.9144e-05
DgyrG7017	328.301	1.91029	0.441127	2.23142e-06	3.93653e-05
DgyrG7237	4369.57	1.67041	0.381878	2.29311e-06	4.04032e-05
DgyrG9816	243.91	-2.17052	0.508484	2.30039e-06	4.04812e-05
DgyrG7174	460.171	1.87701	0.433194	2.30993e-06	4.05985e-05
DgyrG13153	402.905	-2.05216	0.479521	2.3303e-06	4.09058e-05
DgyrG1757	1030.95	-1.81055	0.418145	2.36852e-06	4.15254e-05
DgyrG12612	17642.9	1.57854	0.359281	2.37971e-06	4.16699e-05
DgyrG4328	1053.72	1.5151	0.343907	2.38409e-06	4.1695e-05
DgyrG318	425.482	2.29517	0.541231	2.38803e-06	4.17124e-05
DgyrG5783	922.738	-1.84635	0.427414	2.39856e-06	4.18448e-05
DgyrG8693	4671.5	1.59877	0.364872	2.44487e-06	4.26003e-05
DgyrG9427	236.105	-2.37657	0.562575	2.44791e-06	4.26009e-05
DgyrG1007	288.779	-2.20978	0.521839	2.47397e-06	4.30015e-05
DgyrG9463	9816.92	-1.48962	0.338896	2.49392e-06	4.32953e-05
DgyrG4039	8651.57	-1.77458	0.410379	2.51486e-06	4.36053e-05
DgyrG3784	326.95	-2.02601	0.473461	2.54553e-06	4.40831e-05
DgyrG11374	2764.09	1.68056	0.386189	2.57744e-06	4.45434e-05
DgyrG13396	626.483	1.75584	0.405115	2.5784e-06	4.45434e-05
DgyrG6702	3294.07	1.57784	0.360636	2.58203e-06	4.45518e-05
DgyrG5420	1784.19	1.54622	0.35376	2.61932e-06	4.51403e-05
DgyrG7780	854.136	-1.79959	0.418138	2.6441e-06	4.55119e-05
DgyrG12081	291.982	1.76265	0.407978	2.65423e-06	4.56308e-05
DgyrG13395	928.822	-1.86963	0.435279	2.66305e-06	4.5727e-05
DgyrG8311	335.901	-2.01966	0.47444	2.67089e-06	4.58061e-05
DgyrG1008	9716.26	-1.43604	0.32891	2.71048e-06	4.64289e-05
DgyrG3839	303.775	1.74753	0.404404	2.7216e-06	4.65069e-05
DgyrG808	1791.94	-1.72022	0.400027	2.72139e-06	4.65069e-05
DgyrG7784	2113.2	1.66143	0.382555	2.75539e-06	4.70276e-05
DgyrG1941	889.722	-1.93577	0.453673	2.77884e-06	4.73707e-05
DgyrG29	2105.56	-1.905	0.447376	2.79903e-06	4.76575e-05
DgyrG11044	1545.49	1.585	0.363594	2.81472e-06	4.78672e-05
DgyrG10267	1255.04	1.52361	0.349283	2.86197e-06	4.8526e-05
DgyrG11882	304.931	-1.94287	0.455894	2.85936e-06	4.8526e-05
DgyrG2554	942.366	1.64337	0.378836	2.8709e-06	4.8526e-05
DgyrG3504	323.969	2.02566	0.4768	2.86572e-06	4.8526e-05
DgyrG4828	1039.58	-1.93795	0.457432	2.87084e-06	4.8526e-05
DgyrG6544	297.799	-2.13967	0.506861	2.87402e-06	4.8526e-05
DgyrG12003	1489.4	-1.53848	0.35355	2.89632e-06	4.88443e-05
DgyrG4879	1666.98	1.64116	0.378799	2.94403e-06	4.959e-05
DgyrG11158	138.378	2.23411	0.53042	3.03852e-06	5.11207e-05
DgyrG3029	374.309	-1.74084	0.40579	3.05028e-06	5.12577e-05
DgyrG1501	777.11	1.80328	0.421272	3.08256e-06	5.17388e-05
DgyrG6428	1421.87	1.61422	0.373167	3.09039e-06	5.18088e-05
DgyrG1480	1517.39	-1.71697	0.400725	3.09946e-06	5.18995e-05
DgyrG4952	640.137	1.54514	0.356175	3.12887e-06	5.233e-05
DgyrG10627	1990.97	1.48377	0.340962	3.16262e-06	5.28322e-05
DgyrG1112	953.729	1.83612	0.430679	3.18716e-06	5.31794e-05
DgyrG6057	873.76	-1.46683	0.338041	3.23011e-06	5.38327e-05
DgyrG7929	1494.51	-2.01319	0.478428	3.25795e-06	5.42328e-05
DgyrG12479	1998.59	-1.54376	0.355918	3.37234e-06	5.60711e-05
DgyrG7527	2304.93	1.53606	0.35445	3.39697e-06	5.64145e-05
DgyrG8345	979.529	2.18487	0.520711	3.42673e-06	5.6842e-05
DgyrG7068	1152.29	1.40917	0.323444	3.45105e-06	5.71784e-05
DgyrG7112	7258.85	1.65402	0.385428	3.47029e-06	5.743e-05
DgyrG2348	295.52	-1.96659	0.468643	3.52065e-06	5.81955e-05
DgyrG3788	682.342	-1.64836	0.385941	3.57286e-06	5.89897e-05
DgyrG1714	1164.8	1.62409	0.378599	3.59822e-06	5.93392e-05
DgyrG12752	10437	1.8026	0.425606	3.63634e-06	5.98981e-05
DgyrG12137	304.158	-2.25451	0.544732	3.64142e-06	5.99122e-05
DgyrG11538	2741.17	2.56578	0.625351	3.65934e-06	6.01372e-05
DgyrG10380	1719.42	-1.68084	0.394589	3.68285e-06	6.04534e-05
DgyrG13004	7360.07	1.59882	0.371935	3.68961e-06	6.04943e-05
DgyrG11932	861.879	-1.91259	0.455061	3.74297e-06	6.12982e-05
DgyrG12585	976.961	-1.55515	0.36336	3.79607e-06	6.2096e-05
DgyrG7192	3106.81	2.18474	0.526042	3.823e-06	6.24643e-05
DgyrG7919	1093.14	-1.62465	0.381248	3.83052e-06	6.25151e-05
DgyrG11290	3490.48	-1.73706	0.410256	3.83854e-06	6.25739e-05
DgyrG2574	443.126	-2.18692	0.526887	3.84465e-06	6.26014e-05
DgyrG8598	17036.2	1.91874	0.456112	3.91759e-06	6.37159e-05
DgyrG3712	297.623	2.50547	0.611374	3.93012e-06	6.38465e-05
DgyrG11198	2437.6	1.52543	0.355725	3.95231e-06	6.41193e-05
DgyrG9958	4905.15	1.3582	0.312494	3.95597e-06	6.41193e-05
DgyrG3221	666.936	1.56379	0.365342	3.96184e-06	6.41411e-05
DgyrG11254	1071.4	2.20081	0.530898	3.97103e-06	6.42164e-05
DgyrG6278	2231.86	1.72124	0.405221	3.98707e-06	6.44024e-05
DgyrG1257	2793.45	1.6817	0.395304	4.00977e-06	6.46952e-05
DgyrG5750	2062.33	1.45103	0.336922	4.13385e-06	6.66213e-05
DgyrG4290	100.8	3.78675	0.942817	4.1448e-06	6.67219e-05
DgyrG5500	4974.76	1.4425	0.336076	4.16374e-06	6.69507e-05
DgyrG4683	424.245	-2.13222	0.516306	4.23945e-06	6.80358e-05
DgyrG7244	2701.94	1.56825	0.367777	4.24083e-06	6.80358e-05
DgyrG1029	4389.15	-1.88195	0.450422	4.28819e-06	6.87178e-05
DgyrG1093	1761.3	-1.84921	0.441853	4.30233e-06	6.88665e-05
DgyrG7456	3430.43	1.61534	0.379855	4.30851e-06	6.88876e-05
DgyrG10564	1494.75	1.58065	0.371774	4.36778e-06	6.97564e-05
DgyrG3358	2437.01	-1.29301	0.298739	4.37374e-06	6.97729e-05
DgyrG1309	3697.27	1.44688	0.337415	4.41239e-06	7.03104e-05
DgyrG12808	499.759	1.85307	0.442373	4.4593e-06	7.0978e-05
DgyrG10008	521.228	1.78648	0.425826	4.47167e-06	7.10394e-05
DgyrG4446	8219.62	1.61113	0.379363	4.47319e-06	7.10394e-05
DgyrG1219	4261.76	1.59811	0.376898	4.51638e-06	7.16451e-05
DgyrG2678	2491.3	-2.14806	0.524795	4.59942e-06	7.28808e-05
DgyrG7058	1783.65	1.48508	0.348182	4.67483e-06	7.39356e-05
DgyrG9100	418.338	1.92526	0.463154	4.67643e-06	7.39356e-05
DgyrG4860	1576.3	-1.6267	0.386109	4.69444e-06	7.41377e-05
DgyrG7447	331.449	1.84161	0.44219	4.86571e-06	7.66951e-05
DgyrG876	439.737	-2.25921	0.55327	4.86721e-06	7.66951e-05
DgyrG1419	55452.4	4.97611	1.28009	4.92505e-06	7.75203e-05
DgyrG9988	1007.69	-1.79282	0.430421	4.93897e-06	7.76531e-05
DgyrG1363	3518.08	-1.67561	0.399896	4.99857e-06	7.85031e-05
DgyrG6776	611.704	-1.59255	0.377984	5.05755e-06	7.93414e-05
DgyrG5507	9066.68	1.49308	0.352036	5.09985e-06	7.99165e-05
DgyrG9969	1785.33	1.36979	0.320087	5.14605e-06	8.05513e-05
DgyrG956	1264.01	1.63309	0.388584	5.18495e-06	8.10707e-05
DgyrG9455	1318.96	-1.65086	0.394585	5.24954e-06	8.199e-05
DgyrG9416	916.194	1.59328	0.378807	5.25711e-06	8.20179e-05
DgyrG10636	1682.51	1.68787	0.40328	5.30653e-06	8.26978e-05
DgyrG11337	6969.66	-1.57534	0.375114	5.37332e-06	8.36466e-05
DgyrG972	188.123	-2.53758	0.630858	5.38071e-06	8.36698e-05
DgyrG2205	966.738	1.75136	0.421412	5.62203e-06	8.72307e-05
DgyrG2487	25299.6	-1.67076	0.401281	5.62084e-06	8.72307e-05
DgyrG1796	388.539	-1.88403	0.458093	5.64024e-06	8.74175e-05
DgyrG441	3293.39	-1.66444	0.400846	5.67903e-06	8.78266e-05
DgyrG476	2711.27	1.54016	0.366625	5.67804e-06	8.78266e-05
DgyrG11304	521.993	-2.06191	0.505793	5.71036e-06	8.82147e-05
DgyrG6751	301.6	-2.45698	0.61381	5.73869e-06	8.85558e-05
DgyrG5373	1767.35	-1.6476	0.395516	5.76182e-06	8.8816e-05
DgyrG12855	2096.74	-1.76	0.424549	5.79975e-06	8.93036e-05
DgyrG8572	2583.56	1.57705	0.374425	5.85759e-06	9.00963e-05
DgyrG10209	1167.59	-1.96284	0.480272	5.88997e-06	9.0496e-05
DgyrG1914	2870.89	1.75098	0.422696	5.92584e-06	9.09484e-05
DgyrG4725	629.963	-1.97021	0.482555	5.93679e-06	9.1018e-05
DgyrG8645	1623.3	-1.62551	0.390276	5.98177e-06	9.16084e-05
DgyrG2754	2689.89	1.56297	0.372877	6.02594e-06	9.21851e-05
DgyrG1898	1511.74	-1.56594	0.373585	6.06429e-06	9.26717e-05
DgyrG7036	337.864	1.7931	0.434368	6.13011e-06	9.35767e-05
DgyrG12459	355.857	-1.78873	0.434607	6.18806e-06	9.43596e-05
DgyrG12822	305.765	2.45913	0.614923	6.27045e-06	9.55131e-05
DgyrG1183	1923.54	1.57826	0.379008	6.40744e-06	9.74949e-05
DgyrG6098	589.753	-1.68676	0.408485	6.46668e-06	9.82908e-05
DgyrG6396	516.903	-1.80754	0.441029	6.48781e-06	9.85063e-05
DgyrG6207	452.872	-6.74638	2.61046	6.49809e-06	9.85566e-05
DgyrG3095	554.778	-2.15517	0.533886	6.51972e-06	9.8779e-05
DgyrG7426	1532.93	1.35886	0.321799	6.56979e-06	9.94313e-05
DgyrG1227	2326.2	-1.33866	0.317284	6.65103e-06	0.000100513
DgyrG3167	1469.62	1.59645	0.384611	6.65544e-06	0.000100513
DgyrG12744	1920.58	-2.03725	0.50442	6.66698e-06	0.00010058
DgyrG932	2732.33	2.21075	0.551627	6.73582e-06	0.00010151
DgyrG2436	1093.65	-2.08894	0.518822	6.81329e-06	0.000102569
DgyrG12995	713.562	-1.78239	0.43489	6.84311e-06	0.000102908
DgyrG3175	549.05	1.93991	0.477468	6.90198e-06	0.000103683
DgyrG5879	138.293	2.25863	0.565241	6.96138e-06	0.000104465
DgyrG9678	8767.3	1.7812	0.434469	7.01121e-06	0.000105101
DgyrG1878	797.176	-2.15952	0.54045	7.03608e-06	0.000105363
DgyrG4464	574.716	2.3783	0.598007	7.07317e-06	0.000105806
DgyrG3783	743.695	-1.88493	0.464047	7.10233e-06	0.00010613
DgyrG2177	375.351	-1.85382	0.455446	7.13061e-06	0.000106441
DgyrG2628	1541.85	1.52725	0.367804	7.1876e-06	0.000107178
DgyrG12076	1886.26	-1.69612	0.414213	7.29144e-06	0.000108613
DgyrG11297	607.248	-1.63315	0.396697	7.3126e-06	0.000108813
DgyrG7778	1149	-1.54139	0.372514	7.35568e-06	0.00010934
DgyrG5826	3068.1	-1.73331	0.424587	7.41433e-06	0.000110096
DgyrG56	1711.07	-2.01792	0.504094	7.50149e-06	0.000111273
DgyrG3525	1374.74	1.43389	0.344424	7.73061e-06	0.000114552
DgyrG4324	2130.79	-1.59763	0.390522	7.86675e-06	0.000116448
DgyrG7688	1806.59	1.45156	0.349535	7.96081e-06	0.000117717
DgyrG1234	354.337	-3.09506	0.781104	8.00051e-06	0.000118181
DgyrG4184	2144.15	1.51487	0.366489	8.05002e-06	0.000118788
DgyrG4164	2585.62	-1.8491	0.463193	8.12981e-06	0.000119828
DgyrG5591	1380.3	-1.44706	0.348588	8.1374e-06	0.000119828
DgyrG7528	844.952	1.40278	0.337191	8.1694e-06	0.000120174
DgyrG1942	536.008	-2.01798	0.504822	8.20791e-06	0.000120615
DgyrG8487	1818.84	1.55834	0.379139	8.23027e-06	0.000120819
DgyrG9785	964.848	1.49906	0.362382	8.25163e-06	0.000121007
DgyrG11451	492.085	1.5703	0.382744	8.48175e-06	0.000124253
DgyrG10278	2575.61	1.69825	0.41727	8.54914e-06	0.000124981
DgyrG3944	415.517	1.63277	0.399692	8.54755e-06	0.000124981
DgyrG5043	672.321	1.60579	0.39218	8.57469e-06	0.000125226
DgyrG8254	688.543	-1.59694	0.390916	8.59242e-06	0.000125356
DgyrG11512	3192.88	1.46639	0.355886	8.61023e-06	0.000125357
DgyrG9190	2619.1	1.65777	0.407201	8.6054e-06	0.000125357
DgyrG8117	2335.38	-2.32056	0.593724	9.01832e-06	0.000131164
DgyrG492	6763.35	1.5799	0.386483	9.04526e-06	0.000131421
DgyrG9973	350.46	2.42427	0.62119	9.13068e-06	0.000132526
DgyrG7651	2311.83	-1.35494	0.327361	9.15181e-06	0.000132697
DgyrG3432	105.422	2.60165	0.670111	9.24191e-06	0.000133866
DgyrG10065	2109.45	1.30735	0.314445	9.38116e-06	0.000135744
DgyrG1268	1744.25	1.45806	0.354321	9.45196e-06	0.000136629
DgyrG152	501.648	-6.56998	2.60086	9.59998e-06	0.000138627
DgyrG8407	3269.3	-1.53779	0.378774	9.69168e-06	0.000139809
DgyrG1991	1623.6	-1.54385	0.379486	9.84038e-06	0.00014181
DgyrG11607	624.198	1.67982	0.41565	9.87308e-06	0.000142136
DgyrG6320	1390.86	1.44698	0.353074	9.90062e-06	0.000142388
DgyrG10957	2086.05	-1.60067	0.395807	9.9816e-06	0.000143407
DgyrG4337	5148.63	1.52412	0.377536	1.00168e-05	0.000143768
DgyrG5058	430.333	1.77142	0.441475	1.00831e-05	0.000144572
DgyrG12400	2096.26	1.41241	0.343807	1.0114e-05	0.000144868
DgyrG10724	4758.32	1.76586	0.440263	1.02479e-05	0.000146638
DgyrG8946	172.697	-2.44014	0.630652	1.02867e-05	0.000147045
DgyrG5311	6359.42	1.61493	0.401962	1.036e-05	0.000147943
DgyrG10439	2536.33	-1.43682	0.351571	1.03936e-05	0.000148274
DgyrG2412	326.862	-2.47862	0.643054	1.04049e-05	0.000148286
DgyrG10705	5645.08	1.64875	0.41049	1.0523e-05	0.000149668
DgyrG2840	1755.68	-1.39857	0.341454	1.05163e-05	0.000149668
DgyrG11302	577.457	-1.7541	0.440181	1.06435e-05	0.000151033
DgyrG11316	173.562	3.43429	0.917326	1.06617e-05	0.000151033
DgyrG1188	355.106	1.85532	0.466181	1.06608e-05	0.000151033
DgyrG12514	399.616	-2.05756	0.524084	1.06444e-05	0.000151033
DgyrG63	5777.74	-1.8159	0.455959	1.07796e-05	0.000152551
DgyrG5640	439.739	2.01047	0.51001	1.08507e-05	0.000153404
DgyrG10848	771.368	1.54611	0.380986	1.08631e-05	0.000153427
DgyrG8406	628.964	2.27992	0.587549	1.10314e-05	0.000155648
DgyrG3419	568.804	6.26153	1.78605	1.12133e-05	0.000158057
DgyrG590	90.2176	-2.54101	0.663907	1.12794e-05	0.000158831
DgyrG592	1627.44	1.79945	0.455438	1.13089e-05	0.000159089
DgyrG6192	3012.09	1.26004	0.305624	1.13263e-05	0.000159174
DgyrG4220	1317.97	1.47646	0.363447	1.14228e-05	0.000160372
DgyrG9637	820.908	1.49249	0.368055	1.14601e-05	0.000160736
DgyrG2226	3623.89	1.48233	0.365622	1.16561e-05	0.000163324
DgyrG2074	757.563	1.7119	0.428811	1.17381e-05	0.00016431
DgyrG4434	470.776	1.46894	0.36226	1.17842e-05	0.000164792
DgyrG3940	1516.72	-1.81834	0.460053	1.19303e-05	0.000166607
DgyrG6496	134.446	2.294	0.593375	1.19375e-05	0.000166607
DgyrG1104	264.726	-1.77336	0.447247	1.20596e-05	0.000168044
DgyrG12417	2741	-1.4256	0.351026	1.20642e-05	0.000168044
DgyrG7718	746.484	-1.61944	0.404982	1.21679e-05	0.000169323
DgyrG10468	1778.49	-1.58817	0.398142	1.28901e-05	0.000179196
DgyrG11763	1931.3	1.90274	0.486217	1.30092e-05	0.000180498
DgyrG3444	194.048	2.16479	0.559576	1.30004e-05	0.000180498
DgyrG5068	169.083	-2.12743	0.550754	1.31126e-05	0.000181754
DgyrG11096	342.583	-1.934	0.49711	1.31448e-05	0.000182015
DgyrG1392	2382.01	-1.6354	0.411781	1.31571e-05	0.000182015
DgyrG10674	271.703	-2.07481	0.536816	1.31796e-05	0.000182149
DgyrG11723	2162.41	1.76738	0.44903	1.32922e-05	0.000183526
DgyrG12682	1856.55	-1.84874	0.473994	1.34305e-05	0.000185254
DgyrG13288	833.658	1.891	0.482089	1.34571e-05	0.000185441
DgyrG1512	5837.71	2.16194	0.561668	1.36098e-05	0.000187363
DgyrG9752	1555.18	-2.96443	0.781366	1.3626e-05	0.000187404
DgyrG10861	1072.58	1.52188	0.380425	1.42615e-05	0.000195954
DgyrG3916	1737.12	1.59878	0.403379	1.45902e-05	0.000200277
DgyrG8018	861.143	1.59803	0.403028	1.49812e-05	0.000205445
DgyrG7037	3524.95	1.41751	0.353085	1.50392e-05	0.00020604
DgyrG73	843.484	-1.81654	0.466629	1.50651e-05	0.000206196
DgyrG507	1833.74	-1.92137	0.497524	1.52604e-05	0.000208466
DgyrG839	2362.98	-1.7237	0.440544	1.52495e-05	0.000208466
DgyrG5375	1462.91	-1.44893	0.36433	1.53989e-05	0.000210155
DgyrG11604	593.159	-1.56656	0.397278	1.55685e-05	0.000212265
DgyrG11561	3529.04	1.37131	0.340843	1.56137e-05	0.000212677
DgyrG11703	3059.74	-1.61386	0.412602	1.56596e-05	0.000213097
DgyrG5278	904.444	1.4968	0.376263	1.57082e-05	0.000213553
DgyrG570	830.714	1.44097	0.360908	1.57266e-05	0.000213598
DgyrG841	1241.92	-1.77024	0.455608	1.5776e-05	0.000214064
DgyrG7412	389.054	1.52759	0.385145	1.58755e-05	0.000215208
DgyrG13910	6242.34	-1.60217	0.407247	1.59297e-05	0.000215736
DgyrG12463	936.132	-2.46538	0.658088	1.5974e-05	0.000216129
DgyrG2865	512.556	-2.02311	0.526861	1.63682e-05	0.000221251
DgyrG11237	2366.56	1.65044	0.420879	1.65481e-05	0.00022347
DgyrG6202	438.097	-1.58633	0.403473	1.65703e-05	0.000223557
DgyrG9545	3627.61	-1.42537	0.358438	1.67048e-05	0.000225157
DgyrG12269	1514.77	-1.82505	0.472844	1.6837e-05	0.000226294
DgyrG5529	1024.92	1.5121	0.381978	1.68289e-05	0.000226294
DgyrG7783	392.098	-1.7976	0.464712	1.68246e-05	0.000226294
DgyrG2816	3246.68	1.21165	0.299001	1.68835e-05	0.000226639
DgyrG9286	175.515	1.85131	0.477956	1.68948e-05	0.000226639
DgyrG11191	131.674	2.46813	0.655887	1.69376e-05	0.000226999
DgyrG13266	281.474	-2.0619	0.541755	1.70822e-05	0.00022872
DgyrG11599	1206.33	-1.82003	0.470442	1.72482e-05	0.000230725
DgyrG12689	493.606	-1.74918	0.451655	1.74372e-05	0.000233034
DgyrG7176	895.584	1.51583	0.383792	1.74684e-05	0.00023323
DgyrG2244	3866.76	-2.54015	0.684906	1.75979e-05	0.000234738
DgyrG3434	221.362	2.7081	0.733394	1.77695e-05	0.000236804
DgyrG9176	8153.86	7.30456	2.2404	1.78506e-05	0.000237662
DgyrG1670	2404.76	-1.79083	0.463046	1.80263e-05	0.000239776
DgyrG9889	3534.87	1.63107	0.422	1.81456e-05	0.000241136
DgyrG2989	51.555	3.26086	0.892136	1.8189e-05	0.000241263
DgyrG6797	1324.46	-1.64517	0.423544	1.81892e-05	0.000241263
DgyrG6863	1287.42	1.31815	0.329475	1.82917e-05	0.000242394
DgyrG6411	1375.18	1.28315	0.319926	1.83924e-05	0.000243501
DgyrG13133	1433.36	-1.75996	0.456685	1.84146e-05	0.000243567
DgyrG12643	4647.37	1.4469	0.365326	1.8441e-05	0.000243689
DgyrG6649	3584.67	-2.18613	0.582331	1.84843e-05	0.000244034
DgyrG6257	219.131	1.96902	0.516979	1.88016e-05	0.000247762
DgyrG9533	251.94	1.9426	0.508409	1.87961e-05	0.000247762
DgyrG8623	595.863	-1.74946	0.455192	1.907e-05	0.000251064
DgyrG5847	606.057	-1.6262	0.417563	1.91098e-05	0.000251355
DgyrG12526	4282.17	1.64539	0.425837	1.9625e-05	0.000257882
DgyrG4580	5725.5	1.45183	0.369557	1.96424e-05	0.000257882
DgyrG4774	797.509	-1.57133	0.403703	1.97314e-05	0.00025881
DgyrG8365	356.615	-1.54814	0.397259	1.98032e-05	0.000259511
DgyrG11293	5486.86	-1.40566	0.356792	1.99378e-05	0.000261034
DgyrG11998	313.554	-2.00443	0.530327	2.00013e-05	0.000261623
DgyrG7987	2851.53	-1.38542	0.350509	2.01984e-05	0.000263958
DgyrG9437	1509.06	1.9563	0.515545	2.02428e-05	0.000264295
DgyrG7550	101.263	2.4509	0.660841	2.03744e-05	0.000265767
DgyrG11323	269.905	-1.90285	0.501434	2.05243e-05	0.000267458
DgyrG8049	669.591	1.5498	0.397348	2.05417e-05	0.000267458
DgyrG12174	538.291	-1.94456	0.515693	2.06263e-05	0.000268164
DgyrG7388	2614.64	1.38786	0.351527	2.06338e-05	0.000268164
DgyrG6850	147.375	1.9124	0.503653	2.10178e-05	0.000272903
DgyrG13280	342.87	1.69405	0.439778	2.10693e-05	0.000273098
DgyrG13377	1367.68	-1.63551	0.423928	2.10713e-05	0.000273098
DgyrG4325	1038.46	-2.68374	0.739552	2.12288e-05	0.000274888
DgyrG5185	3657.01	1.46185	0.373006	2.13817e-05	0.000276615
DgyrG10207	352.127	-1.96506	0.52167	2.16487e-05	0.000279814
DgyrG6585	483.786	3.26319	0.914196	2.18081e-05	0.000281617
DgyrG14031	4946.19	2.27593	0.610329	2.18578e-05	0.000282001
DgyrG642	3137.74	1.78057	0.467538	2.22624e-05	0.000286959
DgyrG6690	701.05	-1.46856	0.377626	2.22881e-05	0.00028703
DgyrG8644	338.417	-1.83107	0.482994	2.23288e-05	0.000287293
DgyrG13195	828.323	2.29836	0.622229	2.25574e-05	0.000289971
DgyrG2354	514.962	-1.67129	0.436185	2.26481e-05	0.000290874
DgyrG4045	3675.63	-1.45056	0.372899	2.27605e-05	0.000292051
DgyrG3963	3210.11	1.58829	0.411017	2.28929e-05	0.000292955
DgyrG5407	1307.14	1.45051	0.370081	2.28844e-05	0.000292955
DgyrG8540	2876.91	-1.39196	0.355813	2.28792e-05	0.000292955
DgyrG3675	2653.18	1.52256	0.391372	2.30176e-05	0.000294285
DgyrG11291	2330.72	-1.59886	0.415399	2.3114e-05	0.000295251
DgyrG1278	1056.31	1.47074	0.377703	2.3232e-05	0.000295769
DgyrG4872	378.376	1.7959	0.473181	2.32059e-05	0.000295769
DgyrG7556	2630.94	1.67281	0.436862	2.32381e-05	0.000295769
DgyrG8464	1548.43	-1.7962	0.476174	2.31941e-05	0.000295769
DgyrG1710	303.312	-1.7958	0.474915	2.33181e-05	0.00029652
DgyrG7848	3798.28	1.46429	0.376084	2.33892e-05	0.000297158
DgyrG1165	1551.27	-1.82728	0.483742	2.35926e-05	0.000299206
DgyrG9861	482.269	1.58459	0.411026	2.35849e-05	0.000299206
DgyrG2647	1710.6	-1.50938	0.390556	2.38412e-05	0.000301818
DgyrG8042	1360.58	1.29914	0.329706	2.38404e-05	0.000301818
DgyrG8664	2622.38	1.22265	0.30995	2.38925e-05	0.000302198
DgyrG13929	113.228	-2.60844	0.722727	2.39821e-05	0.000303056
DgyrG1579	1434.03	-1.72009	0.454383	2.40032e-05	0.000303056
DgyrG12206	3618.14	1.39963	0.358865	2.4212e-05	0.00030542
DgyrG10677	761.614	1.37318	0.35129	2.4279e-05	0.000305993
DgyrG6524	1127.61	-1.73587	0.459517	2.45353e-05	0.000308948
DgyrG11098	555.861	-1.49692	0.387242	2.45675e-05	0.000309079
DgyrG8493	1744.85	1.28921	0.327512	2.46081e-05	0.000309315
DgyrG10490	2607.47	-2.23674	0.610957	2.50351e-05	0.000314027
DgyrG1629	1178.65	-2.76762	0.773946	2.50495e-05	0.000314027
DgyrG5144	2823.64	-1.52254	0.396744	2.50336e-05	0.000314027
DgyrG2859	1151.68	-1.86859	0.498799	2.51133e-05	0.000314549
DgyrG3537	802.292	-1.6696	0.442181	2.53878e-05	0.000317706
DgyrG10838	673.383	1.42922	0.368002	2.56023e-05	0.000320107
DgyrG13001	1665.08	1.58343	0.413096	2.56783e-05	0.000320775
DgyrG3078	3228.2	-1.40669	0.362839	2.586e-05	0.00032276
DgyrG10887	2180.99	1.70057	0.448313	2.61424e-05	0.000325632
DgyrG2575	734.153	-1.82646	0.490081	2.6159e-05	0.000325632
DgyrG5561	3967.69	1.18414	0.302878	2.61234e-05	0.000325632
DgyrG5548	655.427	-1.84372	0.491456	2.65655e-05	0.000330401
DgyrG11301	1436.15	-1.28665	0.32924	2.66711e-05	0.000331424
DgyrG9753	3009.4	-1.48568	0.386488	2.72435e-05	0.000338239
DgyrG7175	654.603	1.66485	0.438243	2.73588e-05	0.000339373
DgyrG8920	2454.05	1.42506	0.368323	2.74557e-05	0.000340277
DgyrG12330	21054.1	-1.5699	0.412419	2.78087e-05	0.000344351
DgyrG5125	943.557	-1.57022	0.412023	2.79115e-05	0.000345323
DgyrG12856	179.694	-2.00318	0.543784	2.8082e-05	0.000347128
DgyrG2830	3678.63	1.50923	0.394366	2.82208e-05	0.000348541
DgyrG556	1031.4	1.57772	0.41415	2.8406e-05	0.000350336
DgyrG6368	695.274	1.50655	0.393217	2.84157e-05	0.000350336
DgyrG3837	4188.84	1.35993	0.350456	2.8531e-05	0.000351452
DgyrG4301	1854.09	1.43526	0.372539	2.86261e-05	0.000352317
DgyrG6802	7121.55	-2.31158	0.641638	2.86658e-05	0.000352499
DgyrG37	671.815	-1.66698	0.444309	2.86986e-05	0.000352597
DgyrG1289	895.673	1.67106	0.44195	2.88756e-05	0.000354464
DgyrG5848	836.625	-1.84873	0.498172	2.89508e-05	0.00035508
DgyrG10214	465.627	-1.66205	0.441109	2.94844e-05	0.000360845
DgyrG4647	4846.39	1.3605	0.351639	2.94773e-05	0.000360845
DgyrG6495	241.701	2.19209	0.601472	2.94973e-05	0.000360845
DgyrG11589	1585.72	-1.38662	0.360025	2.95391e-05	0.000361045
DgyrG12663	2952.77	-1.403	0.366051	2.96332e-05	0.00036161
DgyrG12707	943.117	-1.97672	0.538748	2.96364e-05	0.00036161
DgyrG3818	5117.02	-1.56184	0.41187	2.97179e-05	0.000362292
DgyrG3430	282.391	-1.79338	0.482106	2.97933e-05	0.000362899
DgyrG2204	1794.48	1.50853	0.395783	2.98571e-05	0.000363364
DgyrG2394	1687.97	1.65902	0.439021	2.99483e-05	0.000364161
DgyrG9099	560.927	1.5087	0.395747	3.03199e-05	0.000368364
DgyrG9049	377.497	2.01074	0.546394	3.0361e-05	0.000368547
DgyrG1498	738.808	-1.66575	0.444238	3.055e-05	0.000370524
DgyrG10275	1631.68	-1.53462	0.404853	3.14662e-05	0.000381105
DgyrG783	1170.46	1.34384	0.347923	3.14763e-05	0.000381105
DgyrG1879	402.382	-1.62467	0.431072	3.1781e-05	0.000384231
DgyrG3460	55.9123	2.65626	0.748342	3.17928e-05	0.000384231
DgyrG3552	659.126	-1.51819	0.402549	3.18158e-05	0.000384231
DgyrG1567	4225.72	1.28309	0.3312	3.18605e-05	0.000384443
DgyrG5842	2884.28	-1.69265	0.453427	3.19062e-05	0.000384666
DgyrG10204	1951	1.49221	0.391305	3.21265e-05	0.000386664
DgyrG12320	579.241	-2.03731	0.558114	3.21009e-05	0.000386664
DgyrG8236	788.988	-1.6848	0.451269	3.25517e-05	0.000391449
DgyrG9749	2292.01	-1.26586	0.327421	3.28291e-05	0.00039445
DgyrG3630	345.951	2.48921	0.697428	3.30184e-05	0.000396388
DgyrG4605	897.647	1.48903	0.392194	3.33057e-05	0.0003995
DgyrG4606	251.937	1.87637	0.509184	3.35438e-05	0.000402015
DgyrG13165	952.14	-1.72332	0.463052	3.37078e-05	0.000403298
DgyrG800	940.636	-1.95142	0.534402	3.36934e-05	0.000403298
DgyrG3733	2728.55	-1.51246	0.401927	3.40573e-05	0.000407136
DgyrG10589	2573.19	1.53164	0.405928	3.41382e-05	0.000407435
DgyrG11469	200.12	2.04454	0.56161	3.41398e-05	0.000407435
DgyrG10878	1926.54	1.27433	0.331655	3.43475e-05	0.000409567
DgyrG4416	1426.11	1.50551	0.396133	3.48124e-05	0.000414763
DgyrG9425	3782.29	1.29541	0.33783	3.48438e-05	0.000414787
DgyrG9395	1446.38	1.60829	0.42884	3.5059e-05	0.000416999
DgyrG2239	1648.81	1.51319	0.402562	3.51734e-05	0.000418009
DgyrG13073	1991.7	-1.73279	0.472104	3.52999e-05	0.000419161
DgyrG2417	170.066	-2.79143	0.798889	3.55296e-05	0.000421534
DgyrG10487	6136.69	-1.72566	0.466941	3.59991e-05	0.000426748
DgyrG4009	553.983	1.58118	0.421757	3.60606e-05	0.000427119
DgyrG12642	7121.54	-1.26315	0.327574	3.61522e-05	0.000427846
DgyrG12952	2538.35	1.30383	0.339838	3.65575e-05	0.000432281
DgyrG5473	2458	-1.72214	0.466878	3.6672e-05	0.000433274
DgyrG10708	1189.51	-2.12131	0.591181	3.67595e-05	0.000433946
DgyrG9845	5948.18	1.46991	0.386516	3.68247e-05	0.000434353
DgyrG2047	487.082	-1.62215	0.436678	3.69726e-05	0.000435736
DgyrG12335	308.573	-1.96408	0.542143	3.75825e-05	0.000442555
DgyrG1781	2580.11	1.51823	0.404901	3.79036e-05	0.000445966
DgyrG7013	1742.82	1.63554	0.43937	3.796e-05	0.000446258
DgyrG6151	514.018	-1.66849	0.451197	3.82731e-05	0.000449566
DgyrG1673	442.624	-1.40253	0.371104	3.86149e-05	0.000453205
DgyrG10498	3712.32	-1.46191	0.389107	3.86606e-05	0.000453366
DgyrG3003	1557.92	-1.43814	0.379024	3.87453e-05	0.000453608
DgyrG7082	4673.21	-1.70479	0.463007	3.87439e-05	0.000453608
DgyrG5916	3486.05	1.39836	0.369754	3.91488e-05	0.000457954
DgyrG10451	202.364	-1.91138	0.525135	3.9244e-05	0.000458682
DgyrG1174	5303.46	-1.31829	0.347788	3.92758e-05	0.000458682
DgyrG6537	5419.2	-1.70722	0.466251	3.97278e-05	0.000463578
DgyrG1163	5129.39	-1.27348	0.333102	4.01196e-05	0.000467764
DgyrG10480	1419.57	1.80976	0.495537	4.0167e-05	0.000467933
DgyrG9743	459.025	-1.53799	0.413029	4.02106e-05	0.000468055
DgyrG12229	393.783	-1.74137	0.474797	4.04304e-05	0.000470228
DgyrG7652	1032.46	-1.68713	0.458714	4.05845e-05	0.0004713
DgyrG8835	1504.77	1.52101	0.407324	4.06224e-05	0.0004713
DgyrG9676	261.056	1.68729	0.458393	4.05924e-05	0.0004713
DgyrG13472	4338.64	-2.6808	0.775779	4.08158e-05	0.000473156
DgyrG11315	242.339	2.87676	0.836093	4.11295e-05	0.000476403
DgyrG2095	1497.14	-1.39136	0.368913	4.11756e-05	0.000476511
DgyrG4274	22882.2	1.17598	0.305591	4.12061e-05	0.000476511
DgyrG11802	738.724	-1.40699	0.374451	4.13109e-05	0.000477333
DgyrG7896	4920.17	1.49362	0.399504	4.18633e-05	0.000483321
DgyrG12369	757.342	1.37657	0.36522	4.19506e-05	0.000483935
DgyrG13450	483.735	2.13445	0.598323	4.2422e-05	0.000488975
DgyrG5141	12998.7	-1.62015	0.440086	4.25529e-05	0.000490085
DgyrG3007	434.181	-1.77948	0.490111	4.37198e-05	0.000503116
DgyrG7137	763.756	1.51543	0.4077	4.38009e-05	0.00050364
DgyrG6760	2727.37	-1.26811	0.33495	4.39526e-05	0.000504564
DgyrG7626	1282.93	-1.39843	0.373	4.3917e-05	0.000504564
DgyrG7974	2287.93	1.44777	0.387144	4.40819e-05	0.000505639
DgyrG9186	1361.34	1.26095	0.332083	4.41319e-05	0.000505803
DgyrG12237	369.916	-2.31289	0.660885	4.42361e-05	0.000506588
DgyrG1870	2043.5	-1.58099	0.429109	4.44609e-05	0.000508751
DgyrG8597	1090.04	1.3472	0.357632	4.45027e-05	0.000508817
DgyrG10988	1697.12	1.39539	0.372876	4.51119e-05	0.000515367
DgyrG1116	2515.47	-1.34132	0.358404	4.53495e-05	0.000517664
DgyrG10778	3721.4	1.45759	0.390657	4.5745e-05	0.000521759
DgyrG3803	4636.5	-2.29471	0.658117	4.58765e-05	0.000522837
DgyrG11826	1739.16	1.72923	0.475258	4.59143e-05	0.000522848
DgyrG4104	6417.39	-1.28455	0.338626	4.59849e-05	0.000523231
DgyrG7492	6474.12	1.57492	0.428676	4.6263e-05	0.000525972
DgyrG9450	1463.19	1.43609	0.386718	4.75459e-05	0.000540125
DgyrG11140	1394.99	1.26804	0.335478	4.78197e-05	0.000542799
DgyrG44	751.045	-1.43568	0.3872	4.79177e-05	0.000543476
DgyrG8691	128.504	-2.5495	0.742648	4.81957e-05	0.000546192
DgyrG3828	128.888	-2.96212	0.870554	4.83876e-05	0.000547929
DgyrG6555	201.753	-2.29599	0.656348	4.85999e-05	0.000549894
DgyrG2307	348.453	-1.99368	0.564255	4.88238e-05	0.000551986
DgyrG4420	2452.88	1.20899	0.318707	4.89604e-05	0.000553089
DgyrG13037	2130.43	1.66296	0.457753	4.92446e-05	0.000555856
DgyrG2378	1114.75	1.33048	0.354619	4.93283e-05	0.000556358
DgyrG10582	3194.24	1.32663	0.353599	4.96146e-05	0.000559141
DgyrG5791	17919.3	1.17828	0.310329	5.00231e-05	0.000563297
DgyrG8761	152.691	2.17557	0.619688	5.01273e-05	0.000564022
DgyrG11592	919.02	-2.20013	0.628442	5.03352e-05	0.000565912
DgyrG4236	925.699	-1.36802	0.368373	5.05832e-05	0.000568249
DgyrG10269	1135.73	1.55724	0.425428	5.07694e-05	0.000569438
DgyrG5612	2663.03	1.57199	0.430011	5.07587e-05	0.000569438
DgyrG10580	4036.27	1.31648	0.351441	5.08748e-05	0.000570168
DgyrG6629	6037.14	-1.2661	0.336844	5.09867e-05	0.000570971
DgyrG10987	1228.54	1.52608	0.415203	5.14282e-05	0.000575459
DgyrG3448	188.071	1.88465	0.527642	5.17586e-05	0.000578699
DgyrG2899	650.055	-1.86661	0.525827	5.21108e-05	0.000582178
DgyrG8263	417.02	-1.67277	0.461949	5.22734e-05	0.000583534
DgyrG7921	424.52	1.99257	0.56383	5.26328e-05	0.000587084
DgyrG4033	751.517	1.5952	0.437189	5.28283e-05	0.000588801
DgyrG12287	642.428	-1.56597	0.430055	5.34804e-05	0.000595133
DgyrG2031	290.807	-1.70162	0.472759	5.34744e-05	0.000595133
DgyrG6242	89.5402	2.69868	0.793169	5.39517e-05	0.000599906
DgyrG8359	1582.01	-1.7016	0.474212	5.4263e-05	0.000602894
DgyrG9398	503.303	-1.61646	0.445933	5.47907e-05	0.000608279
DgyrG6436	1624.03	-1.35161	0.364979	5.50389e-05	0.000610557
DgyrG5990	914.115	1.64317	0.45483	5.56819e-05	0.000616724
DgyrG7258	763.998	1.38213	0.37379	5.56595e-05	0.000616724
DgyrG3877	999.318	-1.82435	0.515093	5.73836e-05	0.000635075
DgyrG10976	723.307	-1.37432	0.372841	5.7564e-05	0.000636574
DgyrG10452	1918.6	-1.60522	0.444864	5.77996e-05	0.000638183
DgyrG3519	1193.88	-1.60915	0.446132	5.77572e-05	0.000638183
DgyrG10061	3202.97	1.50441	0.413425	5.78871e-05	0.000638652
DgyrG4044	6796.42	-1.21181	0.323384	5.81631e-05	0.000641198
DgyrG3413	62.3428	2.64207	0.779686	5.82934e-05	0.000642014
DgyrG6990	1051.69	-1.71817	0.48307	5.83278e-05	0.000642014
DgyrG3518	977.955	2.07221	0.592093	5.84945e-05	0.000643349
DgyrG5731	424.363	-1.62741	0.450232	5.86863e-05	0.000644958
DgyrG7519	792.319	1.59753	0.442413	5.88577e-05	0.00064634
DgyrG5560	483.878	1.51982	0.417857	5.91279e-05	0.000648804
DgyrG6409	2238.76	1.26953	0.341139	5.95641e-05	0.000653085
DgyrG3670	4571.28	-1.36063	0.370084	5.96357e-05	0.000653364
DgyrG5918	1012.22	-1.36367	0.370968	5.98055e-05	0.000654718
DgyrG6142	1179.97	1.34786	0.36445	6.00663e-05	0.000657065
DgyrG10896	2810.61	1.28502	0.345935	6.10381e-05	0.000666665
DgyrG3229	380.729	-4.21509	1.1472	6.10166e-05	0.000666665
DgyrG7182	4792.91	1.20567	0.322592	6.11466e-05	0.000667315
DgyrG9493	837.469	-1.61541	0.450067	6.11917e-05	0.000667315
DgyrG7752	612.36	-2.46428	0.730214	6.13218e-05	0.000668219
DgyrG3148	863.112	-1.49832	0.413325	6.16055e-05	0.000670794
DgyrG9356	618.274	1.34255	0.364002	6.1653e-05	0.000670796
DgyrG3739	9759.77	1.72065	0.48382	6.18993e-05	0.000672959
DgyrG1765	261.837	1.78482	0.50346	6.19834e-05	0.000673356
DgyrG1761	2963.66	-1.33873	0.363711	6.25581e-05	0.000679079
DgyrG1024	1443.75	-2.08292	0.603782	6.26795e-05	0.000679876
DgyrG685	319.015	1.90703	0.544277	6.36381e-05	0.000689746
DgyrG4351	1259.32	1.6353	0.457613	6.38339e-05	0.000691339
DgyrG11333	1316.17	-1.5558	0.432808	6.49472e-05	0.000702859
DgyrG10545	2085.48	1.38174	0.377852	6.51931e-05	0.000704981
DgyrG3889	3820.1	-1.74375	0.493702	6.5357e-05	0.000706187
DgyrG4852	1215.07	1.40946	0.385098	6.54043e-05	0.000706187
DgyrG12685	581.555	-1.78564	0.507433	6.55824e-05	0.000707571
DgyrG6112	3139.85	-1.43576	0.396136	6.58762e-05	0.000710199
DgyrG10795	6392.96	1.38426	0.377544	6.6084e-05	0.000711699
DgyrG669	476.559	1.5013	0.415694	6.61157e-05	0.000711699
DgyrG12864	311.101	-1.61372	0.452377	6.7099e-05	0.000721522
DgyrG5844	1500.68	1.32935	0.361637	6.71301e-05	0.000721522
DgyrG12218	678.583	-1.85242	0.534034	6.732e-05	0.000722466
DgyrG8846	7079.89	1.64227	0.46114	6.73066e-05	0.000722466
DgyrG5787	2339.21	1.11273	0.297326	6.76136e-05	0.000725068
DgyrG5905	3654.09	1.26627	0.342233	6.78646e-05	0.000727209
DgyrG1775	2505.81	-1.27451	0.343957	6.83291e-05	0.000731632
DgyrG10776	4472.21	-1.7308	0.492017	6.92612e-05	0.000741053
DgyrG12165	558.767	-1.56241	0.438133	6.96214e-05	0.000744345
DgyrG1291	678.997	1.49988	0.421441	7.04205e-05	0.000752321
DgyrG8376	402.173	-1.59384	0.448786	7.06049e-05	0.000753722
DgyrG13324	258.788	1.74169	0.493762	7.07924e-05	0.000755155
DgyrG4883	2216.58	-1.18279	0.31967	7.0933e-05	0.000756085
DgyrG464	1239.05	1.37726	0.378618	7.15107e-05	0.000761669
DgyrG8692	1839.5	-1.29252	0.353713	7.15719e-05	0.000761749
DgyrG8357	275.489	-1.7491	0.499099	7.18732e-05	0.000764382
DgyrG10370	482.635	-1.50401	0.422429	7.19275e-05	0.000764385
DgyrG7879	2213.1	1.68566	0.478643	7.19868e-05	0.000764441
DgyrG13002	4771.32	1.29309	0.352971	7.20772e-05	0.000764828
DgyrG311	2396.69	1.1782	0.318258	7.27301e-05	0.000771178
DgyrG9067	724.692	-1.30079	0.356367	7.30419e-05	0.000773905
DgyrG2850	163.473	-2.70471	0.822199	7.3645e-05	0.000779129
DgyrG515	71.0735	3.59673	1.07452	7.36376e-05	0.000779129
DgyrG13070	117.936	3.37655	1.04509	7.38118e-05	0.000780312
DgyrG13703	419.174	-1.59466	0.449347	7.40286e-05	0.00078202
DgyrG7457	557.57	1.68341	0.477301	7.41677e-05	0.000782905
DgyrG3928	468.675	-1.44916	0.402974	7.43303e-05	0.000784038
DgyrG11320	158.221	-2.21009	0.652945	7.44548e-05	0.000784767
DgyrG11186	452.507	1.50977	0.422011	7.46182e-05	0.000785721
DgyrG13164	700.229	-1.59738	0.451466	7.46931e-05	0.000785721
DgyrG6979	950.917	-1.75794	0.503508	7.47117e-05	0.000785721
DgyrG13051	790.757	1.463	0.407008	7.49308e-05	0.00078744
DgyrG9768	1804.36	-1.57689	0.443179	7.52311e-05	0.00079001
DgyrG9745	620.61	-1.81204	0.522395	7.52949e-05	0.000790095
DgyrG679	648.438	1.40776	0.390091	7.59778e-05	0.00079667
DgyrG6761	2493.66	-1.42489	0.400791	7.64704e-05	0.000801243
DgyrG9359	368.442	1.59559	0.450331	7.66935e-05	0.000802986
DgyrG10463	7319.03	-1.41857	0.394941	7.70418e-05	0.000806037
DgyrG9038	741.459	-1.52702	0.429647	7.73157e-05	0.000808306
DgyrG10532	1415.89	1.80322	0.518093	7.7574e-05	0.000810408
DgyrG1003	200.802	-2.21118	0.658282	7.86505e-05	0.000821048
DgyrG3014	3361.66	-1.69817	0.492295	7.88923e-05	0.000822966
DgyrG3024	3090.63	-1.31419	0.364311	7.95313e-05	0.000829022
DgyrG914	1328.69	-1.59419	0.452518	7.96701e-05	0.000829857
DgyrG1279	207.796	1.97135	0.576576	8.03837e-05	0.000836675
DgyrG9886	409.44	1.48898	0.418236	8.10031e-05	0.000842504
DgyrG11820	1309.14	1.17674	0.320236	8.13272e-05	0.000845253
DgyrG8650	3740.4	1.82883	0.529975	8.15525e-05	0.000846974
DgyrG1955	124.959	-1.92004	0.560314	8.23727e-05	0.000854866
DgyrG644	624.869	-1.72652	0.498121	8.28089e-05	0.000858763
DgyrG5287	1623.53	-1.31636	0.364753	8.2921e-05	0.000859297
DgyrG10612	1772.39	-1.6154	0.460348	8.30626e-05	0.000860135
DgyrG11057	1832.71	1.45102	0.406697	8.33131e-05	0.000862099
DgyrG11339	949.582	-1.52189	0.429765	8.35556e-05	0.000863977
DgyrG12759	11997	-1.57571	0.448345	8.40916e-05	0.000868886
DgyrG1101	2455.03	-1.57288	0.451011	8.45269e-05	0.000872746
DgyrG3317	5356.38	-1.84195	0.537196	8.48265e-05	0.000875202
DgyrG100	795.241	-1.43413	0.40216	8.49124e-05	0.00087545
DgyrG9380	168.804	1.79053	0.518294	8.50323e-05	0.000876049
DgyrG3763	599.93	-1.72147	0.496406	8.54186e-05	0.00087939
DgyrG10221	1648.75	-3.37478	1.00196	8.55334e-05	0.000879932
DgyrG11231	3971.76	1.43622	0.402945	8.67966e-05	0.000892279
DgyrG9807	2622.02	1.29027	0.35656	8.72463e-05	0.000896251
DgyrG6264	515.107	-1.54312	0.438562	8.74342e-05	0.000897532
DgyrG12276	1125.85	-1.58688	0.453041	8.75325e-05	0.00089789
DgyrG4576	3633.34	-1.32095	0.36926	8.78589e-05	0.000900585
DgyrG6277	4915.54	-1.41791	0.400251	8.85411e-05	0.000906922
DgyrG11208	1251.78	-1.42158	0.399612	8.88688e-05	0.000909588
DgyrG4484	2800.67	1.2667	0.350524	8.89298e-05	0.000909588
DgyrG3936	393.207	-1.59488	0.456167	8.92187e-05	0.000911885
DgyrG11114	1493.21	1.56811	0.446433	9.01478e-05	0.000920716
DgyrG170	195.02	-2.16272	0.648848	9.1052e-05	0.000927278
DgyrG5549	453.033	-2.28973	0.688875	9.0903e-05	0.000927278
DgyrG5770	5028.14	1.13905	0.311346	9.10082e-05	0.000927278
DgyrG7089	385.209	1.78809	0.520139	9.09477e-05	0.000927278
DgyrG2663	587.946	-1.62549	0.468667	9.15659e-05	0.000931841
DgyrG281	1029.95	1.36885	0.383335	9.24628e-05	0.000940293
DgyrG5190	167.906	-1.85113	0.543795	9.27698e-05	0.000942738
DgyrG8202	474.09	-1.51514	0.432404	9.3844e-05	0.000952971
DgyrG10140	1508.13	-1.57555	0.45246	9.41984e-05	0.000955884
DgyrG12415	129.444	-2.0647	0.617429	9.44116e-05	0.000957362
DgyrG8601	4073.85	1.55974	0.447512	9.46486e-05	0.000959078
DgyrG8257	806.497	-2.62611	0.777324	9.48215e-05	0.000959711
DgyrG8384	1617.05	1.66803	0.481158	9.48465e-05	0.000959711
DgyrG8371	830.239	-1.52924	0.438145	9.54095e-05	0.000964718
DgyrG3786	370.076	-1.75269	0.510107	9.56856e-05	0.00096682
DgyrG1938	5688.21	1.39277	0.392468	9.58184e-05	0.000967472
DgyrG11164	61.843	-2.47046	0.758614	9.63351e-05	0.000971996
DgyrG263	530.896	1.86468	0.548221	9.64106e-05	0.000972065
DgyrG13229	626.531	-1.57079	0.451459	9.73751e-05	0.000981092
DgyrG10921	737.839	1.47986	0.422827	9.74926e-05	0.000981578
DgyrG11711	1613.21	1.20241	0.331759	9.77236e-05	0.000983204
DgyrG6918	21565.4	4.94073	1.64393	9.78793e-05	0.000984073
DgyrG13090	1900.55	-1.88133	0.55738	9.89769e-05	0.000994265
DgyrG9594	703.378	-1.32882	0.373788	9.90334e-05	0.000994265
DgyrG12455	626.238	-1.57153	0.454304	9.99446e-05	0.0010027
DgyrG10120	3027.24	-1.1879	0.328979	0.000100441	0.0010067
DgyrG3498	428.769	1.44922	0.4121	0.000100485	0.0010067
DgyrG8085	161.797	-1.92247	0.56993	0.000100617	0.00100731
DgyrG6316	587.194	-1.39122	0.393944	0.000100918	0.00100961
DgyrG8444	8495.01	-1.63247	0.473606	0.000101292	0.00101263
DgyrG419	817.261	-1.53723	0.442068	0.000101749	0.00101649
DgyrG9871	426.459	2.07796	0.624469	0.000102519	0.00102346
DgyrG4891	2057.2	-2.04606	0.61342	0.00010356	0.00103312
DgyrG10137	493.976	-1.47147	0.421325	0.000103991	0.00103669
DgyrG7814	1951.76	1.11114	0.305627	0.00010438	0.0010391
DgyrG8022	252.603	1.54663	0.445095	0.000104345	0.0010391
DgyrG6929	324.817	-1.39765	0.39731	0.000105665	0.00105116
DgyrG2428	398.767	-2.30828	0.708579	0.000105873	0.00105249
DgyrG8804	2365.96	1.25665	0.350407	0.000105951	0.00105253
DgyrG11348	1517.17	-1.16774	0.324299	0.000106702	0.00105925
DgyrG4172	5750.29	-1.71872	0.505456	0.000107598	0.00106739
DgyrG9142	2817.72	-1.46816	0.42331	0.000108122	0.00107184
DgyrG12522	730.778	1.71859	0.504506	0.000108515	0.00107447
DgyrG1750	2633.31	1.24096	0.347012	0.00010861	0.00107447
DgyrG7621	857.467	-1.66165	0.487554	0.000108615	0.00107447
DgyrG11853	5203.4	-1.32966	0.376619	0.000108847	0.00107526
DgyrG12756	1433.79	1.30196	0.366519	0.000108843	0.00107526
DgyrG1624	360.26	-1.60809	0.473058	0.00010895	0.00107553
DgyrG5995	1559.06	1.2483	0.349996	0.000109338	0.00107861
DgyrG8008	1684.6	1.23223	0.344479	0.000109439	0.00107886
DgyrG1073	2401.56	-1.43029	0.408352	0.000109683	0.0010805
DgyrG790	1155.43	1.32554	0.374373	0.000109993	0.00108281
DgyrG8927	1737.56	1.5699	0.455198	0.000110236	0.00108444
DgyrG12260	4284.49	1.39308	0.396292	0.000110713	0.00108735
DgyrG13391	12020.4	1.5884	0.460597	0.000110643	0.00108735
DgyrG4797	53.7538	-2.84402	0.897892	0.000110762	0.00108735
DgyrG11363	1154.07	-1.45876	0.419989	0.000110857	0.00108753
DgyrG1004	628.409	-1.65592	0.487605	0.000111215	0.00108956
DgyrG2674	332.822	1.60778	0.470094	0.000111217	0.00108956
DgyrG420	212.124	-1.87493	0.561106	0.000112886	0.00110515
DgyrG11243	1128.88	1.30496	0.368753	0.000113102	0.00110649
DgyrG6627	2349.35	1.51129	0.436423	0.000113274	0.00110741
DgyrG5873	231.293	-1.67532	0.494126	0.000113809	0.00111187
DgyrG4482	943.248	1.61191	0.47042	0.000114605	0.00111888
DgyrG12453	1552.38	-1.41902	0.407372	0.000115242	0.00112355
DgyrG2013	1093.4	-1.18187	0.330963	0.000115227	0.00112355
DgyrG5792	609.68	1.36965	0.39074	0.000115614	0.0011264
DgyrG6667	1046.36	-2.11657	0.648096	0.000115881	0.00112822
DgyrG11163	15624	-1.24258	0.350386	0.000116024	0.00112864
DgyrG11982	1862.71	1.40196	0.399569	0.00011615	0.00112864
DgyrG5969	990.815	1.60402	0.468569	0.000116163	0.00112864
DgyrG8872	2105.28	1.2409	0.348664	0.000116292	0.00112913
DgyrG51	625.555	-1.45405	0.419346	0.000116679	0.00113211
DgyrG7961	185.066	1.93318	0.579529	0.000116802	0.00113252
DgyrG3605	287.639	-1.50638	0.43651	0.000117888	0.00114185
DgyrG8469	18877.8	1.51873	0.439544	0.000117926	0.00114185
DgyrG10593	1323.48	-1.4828	0.428671	0.000118753	0.00114867
DgyrG5485	1954.45	1.34077	0.38131	0.000118791	0.00114867
DgyrG1908	598.677	-1.30969	0.372793	0.00011947	0.00115401
DgyrG2938	218.122	1.87359	0.560895	0.000119507	0.00115401
DgyrG553	2483.1	1.11216	0.310108	0.000119625	0.00115436
DgyrG5139	8524.07	-1.593	0.467175	0.000119914	0.00115636
DgyrG3125	3294.26	1.39473	0.402439	0.000120427	0.00116052
DgyrG3677	534.334	-1.4984	0.43622	0.000120656	0.00116115
DgyrG6961	1545.65	-1.15113	0.322145	0.000120615	0.00116115
DgyrG6383	367.28	1.54925	0.451249	0.000120873	0.00116245
DgyrG3539	574.632	1.71307	0.507258	0.000121427	0.00116698
DgyrG13424	99.6866	3.27011	1.06968	0.000121965	0.00117136
DgyrG832	487.057	-1.91091	0.577878	0.000123318	0.00118355
DgyrG11050	2256.96	1.16354	0.326226	0.00012341	0.00118363
DgyrG7147	57.8041	3.6337	1.15198	0.000123812	0.00118668
DgyrG6388	209.215	1.71815	0.509357	0.000125061	0.00119785
DgyrG12592	1774.66	-1.66412	0.4929	0.000125943	0.00120517
DgyrG3152	833.6	-1.34395	0.385107	0.000125996	0.00120517
DgyrG6758	477.662	-1.79011	0.537472	0.000126504	0.00120921
DgyrG338	3279.6	-1.4509	0.419817	0.000126616	0.00120946
DgyrG11558	2565.4	1.2535	0.354644	0.000127146	0.00121371
DgyrG10619	1481.49	-1.26978	0.361207	0.000127362	0.00121386
DgyrG2887	498.286	-1.96664	0.598698	0.000127412	0.00121386
DgyrG5121	489.366	-1.50222	0.438787	0.000127418	0.00121386
DgyrG12167	385.303	-1.89038	0.569309	0.000127721	0.00121408
DgyrG3941	2055.69	1.1826	0.333639	0.000127662	0.00121408
DgyrG4142	1559.69	1.17219	0.329617	0.000127609	0.00121408
DgyrG9443	478.149	1.70509	0.506659	0.000127785	0.00121408
DgyrG10282	224.459	-1.96254	0.597609	0.000128154	0.00121678
DgyrG13464	103.385	-3.23046	1.06997	0.000128735	0.00122148
DgyrG10762	2400.7	1.30554	0.372569	0.00012905	0.00122365
DgyrG7216	998.416	-1.75957	0.527409	0.000129573	0.00122696
DgyrG9825	1364.68	-1.56211	0.459203	0.00012955	0.00122696
DgyrG1017	912.36	-1.28793	0.367714	0.000129853	0.00122715
DgyrG10671	2451.76	1.2944	0.368694	0.000129682	0.00122715
DgyrG12402	921.76	-1.8431	0.555452	0.000129797	0.00122715
DgyrG6185	290.121	1.66471	0.49393	0.000130122	0.00122887
DgyrG4214	247.484	2.11497	0.651588	0.00013105	0.00123599
DgyrG9813	890.635	-1.43489	0.416755	0.000130985	0.00123599
DgyrG11617	4344.03	-1.23739	0.352271	0.000131296	0.00123614
DgyrG1164	2782.45	-1.66489	0.495501	0.000131266	0.00123614
DgyrG12697	215.377	-1.97744	0.605009	0.000131328	0.00123614
DgyrG7773	949.576	-1.16054	0.32722	0.000131638	0.00123823
DgyrG11016	3465.7	1.2216	0.345972	0.000132312	0.00124375
DgyrG7617	12470.6	-2.50885	0.799471	0.000133037	0.00124974
DgyrG7925	806.57	-1.38035	0.39909	0.00013348	0.00125306
DgyrG10119	312.229	-1.83204	0.553885	0.000133783	0.00125508
DgyrG7409	78.4137	-2.71197	0.86901	0.00013429	0.001259
DgyrG13056	1918.04	-1.99719	0.614861	0.000134941	0.00126427
DgyrG6216	1697.14	-1.58903	0.470886	0.000135178	0.00126565
DgyrG6480	1252.59	-1.31488	0.378277	0.000135515	0.00126797
DgyrG11704	1528.92	-1.71331	0.514752	0.000135672	0.0012686
DgyrG12558	990.844	-1.58803	0.470227	0.000136172	0.00127243
DgyrG13469	279.226	-1.85237	0.563421	0.000136888	0.0012766
DgyrG7071	1788.01	1.24053	0.353474	0.000136833	0.0012766
DgyrG7295	671.51	-1.84398	0.558504	0.000136761	0.0012766
DgyrG13013	753.635	-1.3473	0.387843	0.000137295	0.00127871
DgyrG143	1167.04	1.37386	0.39688	0.000137224	0.00127871
DgyrG4169	2806.7	-1.39898	0.408202	0.000137978	0.00128423
DgyrG2581	702.163	-1.43763	0.419176	0.000138943	0.00129236
DgyrG1862	1290.48	-2.04425	0.632194	0.000140156	0.00130232
DgyrG2159	1888.06	1.28114	0.366917	0.000140197	0.00130232
DgyrG3005	512.51	-1.94056	0.595272	0.00014133	0.00131198
DgyrG11782	1724.07	-1.2058	0.346139	0.000141612	0.00131374
DgyrG5831	527.055	1.44779	0.422578	0.00014184	0.00131499
DgyrG8393	3307.33	-1.98776	0.614669	0.000144279	0.00133672
DgyrG6371	5907.05	1.25121	0.35725	0.000144651	0.0013393
DgyrG984	277.888	-1.66363	0.498339	0.000145639	0.00134757
DgyrG1244	1696.05	-1.14266	0.323996	0.000145833	0.00134848
DgyrG1407	612.008	1.75208	0.528974	0.00014621	0.00135109
DgyrG7796	2763.33	-1.14543	0.325223	0.000146315	0.00135117
DgyrG8217	2379.72	1.3318	0.384848	0.000146679	0.00135365
DgyrG13317	1399.83	1.1027	0.30926	0.000147528	0.0013606
DgyrG10305	2379.21	1.09953	0.310832	0.0001477	0.0013613
DgyrG4371	462.007	1.57173	0.465902	0.000148013	0.00136211
DgyrG6648	1779.5	1.15425	0.327349	0.000147936	0.00136211
DgyrG9164	3587.49	-1.65143	0.502274	0.000148077	0.00136211
DgyrG6976	459.806	-1.73243	0.525377	0.00014826	0.00136292
DgyrG2851	517.443	-1.5858	0.47285	0.000148462	0.00136389
DgyrG4139	3739.1	1.35392	0.393054	0.000149612	0.00137356
DgyrG12894	378.539	-1.61317	0.482322	0.000149778	0.0013742
DgyrG10912	1193.22	1.224	0.349845	0.000150364	0.00137868
DgyrG2315	7592.34	-1.4736	0.434871	0.000151101	0.00138365
DgyrG3899	3508.48	-1.91685	0.592635	0.000151005	0.00138365
DgyrG2103	1664.97	1.41056	0.412561	0.000152587	0.00139569
DgyrG7641	364.513	-2.1161	0.664542	0.000152713	0.00139569
DgyrG8221	817.369	-1.43276	0.420892	0.000152691	0.00139569
DgyrG11895	1432.58	1.45066	0.426536	0.000153025	0.00139765
DgyrG3662	1143.24	-1.87951	0.578899	0.000153172	0.00139809
DgyrG11319	1644.05	-1.92011	0.593496	0.000156096	0.00142209
DgyrG2212	281.23	-2.1113	0.662934	0.000155911	0.00142209
DgyrG5199	2582.57	1.13091	0.321351	0.000156167	0.00142209
DgyrG7525	1471.97	1.18561	0.338125	0.000156203	0.00142209
DgyrG7597	5626.58	1.20387	0.344947	0.000156555	0.00142438
DgyrG11379	652.617	1.26029	0.363029	0.000157068	0.00142813
DgyrG11550	5018.61	1.31631	0.381856	0.00015741	0.00143032
DgyrG9863	838.78	1.33965	0.390335	0.00015806	0.00143531
DgyrG6356	4278.43	1.49429	0.443422	0.000159005	0.00144296
DgyrG3613	1779.06	-1.80299	0.545164	0.000159918	0.00144944
DgyrG9495	4130.26	1.38718	0.406194	0.000159924	0.00144944
DgyrG5938	7595.45	1.13706	0.325514	0.000160452	0.0014533
DgyrG334	745.433	1.63242	0.490891	0.000161102	0.00145826
DgyrG8868	216.881	2.07559	0.650493	0.000162437	0.0014694
DgyrG11742	280.759	-1.70925	0.521517	0.000163504	0.00147811
DgyrG13186	5771.47	-1.42357	0.423282	0.000163823	0.00148005
DgyrG11368	1435.36	1.08273	0.311793	0.000164551	0.00148568
DgyrG3365	588.193	-1.83006	0.564379	0.00016497	0.00148851
DgyrG5895	1205.61	-1.33031	0.389169	0.000165535	0.00149266
DgyrG6273	3175.95	-1.10667	0.315632	0.000166399	0.0014995
DgyrG8282	565.739	-1.82026	0.56236	0.000166933	0.00150335
DgyrG8831	1947.33	1.34396	0.392753	0.000167387	0.00150648
DgyrG1671	1922.96	-1.33996	0.393267	0.000167548	0.00150697
DgyrG1006	552.527	-1.48167	0.441174	0.000167716	0.00150753
DgyrG10837	6645.86	-2.06678	0.652358	0.000168703	0.00151544
DgyrG7166	2966.49	1.30613	0.381138	0.000169064	0.00151772
DgyrG4403	270.19	-2.00056	0.625006	0.000169454	0.00152026
DgyrG6801	4547.5	-1.64114	0.498322	0.000169758	0.00152202
DgyrG9709	1839.76	-1.46734	0.438669	0.000170913	0.0015314
DgyrG11541	689.34	1.1904	0.34295	0.000171051	0.00153168
DgyrG7208	1606.24	-1.74636	0.536525	0.000171626	0.00153585
DgyrG2673	420.417	-1.73366	0.532032	0.000172979	0.00154503
DgyrG6999	976.211	1.48505	0.443045	0.000172893	0.00154503
DgyrG9706	456.948	-1.66035	0.505372	0.000172779	0.00154503
DgyrG8228	1318.24	-1.3143	0.3856	0.000173205	0.00154607
DgyrG2694	1087.01	-1.70035	0.521326	0.000173509	0.00154781
DgyrG7146	1936.87	1.12776	0.322815	0.000174035	0.00155153
DgyrG1999	56.2885	-3.59261	1.24969	0.000174512	0.0015548
DgyrG2836	188.693	-1.8016	0.556244	0.00017487	0.00155701
DgyrG4996	610.004	-1.45034	0.432483	0.000175362	0.00156041
DgyrG11394	1121.5	1.18871	0.343254	0.000176188	0.0015658
DgyrG1631	587.853	-1.28017	0.374586	0.000176098	0.0015658
DgyrG2595	2668.95	1.44309	0.431833	0.000176378	0.0015665
DgyrG1217	4585.37	1.18636	0.345943	0.000177182	0.00157266
DgyrG11271	2588.89	1.38907	0.410652	0.000177587	0.00157527
DgyrG12099	2373.79	1.12002	0.317897	0.000178025	0.00157637
DgyrG13612	1196.78	-1.63017	0.496899	0.000177996	0.00157637
DgyrG4785	2942.2	-1.21468	0.352182	0.000178045	0.00157637
DgyrG1877	260.587	-1.61576	0.49127	0.000179117	0.00158487
DgyrG364	984.868	-1.55987	0.472093	0.000182423	0.00161311
DgyrG2195	1616.49	1.15401	0.332829	0.000183386	0.00162061
DgyrG13856	1451.84	-1.29892	0.383031	0.000183557	0.00162111
DgyrG10725	2336.48	1.28343	0.37639	0.000184995	0.0016328
DgyrG12504	9607.31	-2.24989	0.731327	0.000187144	0.00165073
DgyrG6906	856.927	1.67272	0.51194	0.00018743	0.00165223
DgyrG8269	4718.16	-1.13638	0.329929	0.000189049	0.00166546
DgyrG10187	439.974	-1.87236	0.587233	0.000189665	0.00166985
DgyrG12145	2419.63	1.22551	0.356013	0.000190312	0.0016745
DgyrG1608	500.695	-1.54182	0.468695	0.000191043	0.0016799
DgyrG3467	28.6472	4.46119	1.53829	0.000191847	0.00168592
DgyrG9446	718.02	-1.33763	0.39686	0.000192103	0.00168713
DgyrG6310	127.149	1.98732	0.62809	0.000194632	0.00170828
DgyrG7283	17099.6	-1.86122	0.586184	0.000196893	0.00172705
DgyrG13166	7833.82	-1.36717	0.40796	0.000197286	0.00172942
DgyrG5816	3028.25	1.3211	0.390261	0.000197652	0.00173156
DgyrG8121	1062.12	1.35943	0.40371	0.000197891	0.00173258
DgyrG6784	278.055	-2.17171	0.702536	0.000198546	0.00173724
DgyrG6655	6520.29	-1.0995	0.317502	0.000199712	0.00174637
DgyrG10839	1182.03	1.5202	0.461279	0.000201873	0.00176418
DgyrG4417	421.87	1.35739	0.403989	0.000202977	0.00177273
DgyrG445	321.345	1.43228	0.430206	0.000204135	0.00178175
DgyrG12520	534.692	-1.51353	0.460658	0.000205103	0.00178799
DgyrG6217	374.28	1.44285	0.434193	0.000205009	0.00178799
DgyrG12740	419.774	-1.34218	0.400281	0.000205457	0.00178998
DgyrG5588	315.131	-1.80853	0.565202	0.000206862	0.00180111
DgyrG11048	1974.37	-1.23869	0.365426	0.000207347	0.00180312
DgyrG959	4075.57	-1.08426	0.312746	0.000207221	0.00180312
DgyrG11879	2931.99	1.18261	0.345701	0.000208845	0.00181503
DgyrG11602	5131.14	-1.54569	0.473018	0.000209573	0.00182024
DgyrG5602	3523.11	1.42264	0.428749	0.000209753	0.00182068
DgyrG5586	126.191	1.87671	0.591775	0.000210228	0.0018237
DgyrG4845	293.404	-1.97008	0.631789	0.000211327	0.00183211
DgyrG6536	2328.36	4.19397	1.55921	0.000212318	0.00183957
DgyrG1249	391.27	1.64677	0.508226	0.00021258	0.00184071
DgyrG9979	2146.97	-1.17602	0.344036	0.000214063	0.00185242
DgyrG12416	1213.07	-1.66523	0.517074	0.000214702	0.00185682
DgyrG11137	3961.99	1.206	0.356291	0.000215903	0.00186607
DgyrG1843	6006.62	-1.28414	0.382287	0.000216617	0.00187109
DgyrG52	1955.52	-1.46251	0.445274	0.000217727	0.00187954
DgyrG4590	899.592	1.21911	0.359364	0.000218168	0.0018822
DgyrG4077	24817.3	-1.35137	0.406221	0.000219281	0.00189065
DgyrG3050	494.711	1.46694	0.446603	0.00022151	0.00190754
DgyrG401	976.281	-1.32551	0.39718	0.000221459	0.00190754
DgyrG3779	1622.27	-1.55512	0.479084	0.000222407	0.00191294
DgyrG8772	1004.15	-2.68547	0.916746	0.00022238	0.00191294
DgyrG8885	1535.91	-1.44263	0.438445	0.000222611	0.00191353
DgyrG2802	91.6737	-2.15367	0.703615	0.000225357	0.00193596
DgyrG3268	7353.7	1.42472	0.431089	0.000225943	0.00193982
DgyrG13149	589.949	-1.50781	0.46111	0.000226267	0.00194142
DgyrG12530	377.436	-1.56353	0.482116	0.000227994	0.00195506
DgyrG9532	4651.14	1.19652	0.353777	0.000229265	0.00196477
DgyrG10336	6089.85	-1.24534	0.370869	0.00023001	0.00196996
DgyrG9063	203.686	-1.75229	0.552683	0.00023047	0.00197271
DgyrG12035	1664.7	-1.34975	0.40706	0.000231943	0.00198412
DgyrG5593	6120.78	1.37803	0.416386	0.000232157	0.00198476
DgyrG3391	313.025	4.92731	1.90223	0.0002335	0.00199503
DgyrG2698	892.869	-1.89351	0.60747	0.000233879	0.00199706
DgyrG10629	1002.37	1.31301	0.392578	0.000234235	0.0019989
DgyrG10024	686.225	-1.59152	0.496625	0.000234753	0.00200091
DgyrG2040	818.648	1.27409	0.379941	0.000234727	0.00200091
DgyrG10882	774.138	1.4391	0.438219	0.000235991	0.00201025
DgyrG964	399.181	-1.54172	0.476086	0.000236321	0.00201185
DgyrG13322	994.692	1.27243	0.380259	0.000236566	0.00201273
DgyrG6766	887.256	-1.19221	0.355042	0.000238012	0.00202382
DgyrG1905	1334.72	1.61415	0.50208	0.000239579	0.00203592
DgyrG12090	364.863	-1.54912	0.480431	0.000240978	0.00204658
DgyrG2495	4294.84	1.20209	0.356383	0.000241573	0.00204917
DgyrG2535	504.735	-2.19565	0.718649	0.000241452	0.00204917
DgyrG8575	1233.79	1.27532	0.381901	0.000242858	0.00205884
DgyrG1023	958.151	1.41921	0.43255	0.00024396	0.00206588
DgyrG7430	633.138	-1.5866	0.496963	0.000243979	0.00206588
DgyrG2346	2055.69	-1.18087	0.350774	0.000244165	0.00206621
DgyrG3864	1638.12	-1.1207	0.329445	0.000244347	0.00206652
DgyrG13942	690.532	-2.25028	0.724091	0.000246685	0.00208429
DgyrG5031	981.936	-2.09654	0.689127	0.000246742	0.00208429
DgyrG1041	294.484	-1.59236	0.497551	0.000249105	0.00210299
DgyrG2786	687.104	-1.29537	0.390785	0.000250442	0.00211302
DgyrG5454	4011.04	1.30018	0.391485	0.000252597	0.00212994
DgyrG3117	2006.35	-1.04731	0.306792	0.000253433	0.00213571
DgyrG4514	407.605	-1.53394	0.476948	0.000254101	0.00214007
DgyrG918	930.709	1.23225	0.368497	0.000254508	0.00214222
DgyrG11324	3765.5	-1.30572	0.395735	0.000255315	0.00214774
DgyrG4698	558.021	-1.87617	0.606605	0.000257402	0.00216401
DgyrG10289	607.717	1.15501	0.342716	0.000258035	0.00216804
DgyrG12275	426.495	-1.75024	0.557111	0.00025837	0.00216957
DgyrG7540	5087.96	1.82971	0.585625	0.000258556	0.00216985
DgyrG6039	10766.2	1.4256	0.437534	0.000259237	0.00217428
DgyrG7469	858.984	1.42461	0.436042	0.000259681	0.0021759
DgyrG7770	1528.31	-2.04445	0.67503	0.000259738	0.0021759
DgyrG4454	1725.07	-1.41465	0.432015	0.000260739	0.002183
DgyrG6188	339.695	1.69118	0.534806	0.000260902	0.00218307
DgyrG4812	3924.17	1.1984	0.356901	0.000261085	0.00218331
DgyrG6877	453.988	-2.07099	0.683411	0.000261535	0.00218579
DgyrG10958	269.103	-1.6354	0.515862	0.000262236	0.00219035
DgyrG7771	695.87	-2.52536	0.869499	0.00026391	0.00220303
DgyrG10783	2322.11	1.18712	0.354379	0.000266123	0.00221889
DgyrG9461	1077.99	2.27816	0.762652	0.000266019	0.00221889
DgyrG142	2948.92	-1.01307	0.297013	0.000267854	0.00223201
DgyrG11918	2000.04	-1.38074	0.423342	0.000268175	0.00223337
DgyrG11093	930.813	-1.54547	0.480338	0.00026899	0.00223884
DgyrG13526	2706.94	-2.16047	0.715008	0.000269259	0.00223977
DgyrG1417	1332.51	-1.09291	0.324192	0.000270375	0.00224773
DgyrG6127	2148.43	1.25189	0.378089	0.000271416	0.00225506
DgyrG2351	1049.9	1.23499	0.372203	0.000272534	0.00226302
DgyrG10849	2315.45	1.064	0.311989	0.000272902	0.00226386
DgyrG3026	168.71	-2.02026	0.667353	0.000272955	0.00226386
DgyrG10485	336.837	-1.99019	0.656101	0.000273431	0.00226648
DgyrG2606	2482.22	1.07953	0.319007	0.000273832	0.00226848
DgyrG7202	3112.15	1.36769	0.418822	0.000279143	0.00231113
DgyrG5085	6612.52	-1.24454	0.376751	0.000279607	0.00231361
DgyrG2871	316.06	-1.43547	0.44585	0.000280922	0.00232314
DgyrG3583	3679.48	-1.35972	0.417881	0.000281347	0.0023253
DgyrG12175	3013.81	1.71724	0.550442	0.000282324	0.00233201
DgyrG14199	112.198	2.04336	0.673219	0.000282624	0.00233313
DgyrG11423	487.205	-1.5604	0.492348	0.000284807	0.00234761
DgyrG3363	1146.7	-1.47793	0.460911	0.000284719	0.00234761
DgyrG6534	1978.06	1.03819	0.306388	0.000284875	0.00234761
DgyrG9363	555.823	-5.15379	2.51107	0.000285835	0.00235415
DgyrG13283	1198.13	-1.3964	0.432773	0.000287044	0.00236136
DgyrG4344	4591.54	-1.32085	0.404758	0.000286919	0.00236136
DgyrG7741	1433.02	-1.14301	0.342919	0.000288478	0.00237178
DgyrG271	420.842	1.23898	0.375309	0.000289093	0.00237271
DgyrG4388	387.048	-1.53027	0.480897	0.00028895	0.00237271
DgyrG8879	2846.27	1.35943	0.417509	0.00028882	0.00237271
DgyrG11230	325.559	-1.70033	0.546322	0.00028953	0.00237492
DgyrG5991	403.766	-1.46663	0.457815	0.00029273	0.00239977
DgyrG6210	395.194	-1.58826	0.503279	0.00029458	0.00241354
DgyrG11427	2532.58	1.10513	0.33015	0.00029486	0.00241445
DgyrG1317	634.646	-1.6209	0.515898	0.000295163	0.00241553
DgyrG4016	7855.16	1.08292	0.322144	0.000297552	0.00243367
DgyrG1586	215.498	-1.77974	0.577848	0.000298648	0.00244123
DgyrG11338	317.601	-1.71212	0.553659	0.000300775	0.0024572
DgyrG5066	301.861	-1.43078	0.445715	0.000301789	0.00246406
DgyrG6518	4480.04	-1.37179	0.425337	0.000303039	0.00247142
DgyrG7942	2148.39	1.13006	0.339931	0.000302924	0.00247142
DgyrG12702	1335.95	-1.61029	0.515038	0.000303242	0.00247165
DgyrG9352	13740.3	-1.99634	0.66584	0.00030508	0.0024852
DgyrG4602	3301.24	1.17011	0.352505	0.000305717	0.00248896
DgyrG10454	1088.01	-1.36325	0.423124	0.000308803	0.00251264
DgyrG98	388.286	-1.5609	0.495986	0.000310028	0.00252116
DgyrG616	525.06	-1.53007	0.484657	0.000311631	0.00253274
DgyrG10774	1757.21	-1.24013	0.379791	0.000313437	0.00254503
DgyrG6553	372.524	-1.48232	0.467416	0.000313502	0.00254503
DgyrG578	331.866	-1.75831	0.572648	0.000315692	0.00256134
DgyrG7805	537.059	1.47285	0.462554	0.00031602	0.00256253
DgyrG1565	1005.68	-1.24559	0.381292	0.000316696	0.00256655
DgyrG8746	2032.98	-1.66803	0.538196	0.000317822	0.00257419
DgyrG10919	1270.92	1.33165	0.410392	0.000318148	0.00257536
DgyrG5120	847.625	-1.71036	0.554618	0.000318667	0.00257662
DgyrG950	257.075	1.78071	0.57962	0.000318667	0.00257662
DgyrG296	579.671	1.12635	0.338727	0.000319214	0.00257957
DgyrG2134	4202.79	-1.31958	0.407038	0.000319865	0.00258336
DgyrG13185	2668.51	-1.55237	0.495344	0.000320998	0.00259103
DgyrG4213	2475.45	1.14353	0.341246	0.000321597	0.00259439
DgyrG2061	1527.08	1.15533	0.349155	0.000321941	0.00259568
DgyrG3314	159.254	2.59294	0.911639	0.000323244	0.00260471
DgyrG1755	377.326	-1.57006	0.502289	0.000327	0.00263347
DgyrG10499	1558.05	-1.32076	0.409223	0.000327596	0.00263528
DgyrG2897	855.146	-1.66786	0.539655	0.000327579	0.00263528
DgyrG2264	4175.32	1.20136	0.365839	0.000328476	0.00264086
DgyrG7472	10166.5	1.11232	0.333143	0.000329083	0.00264424
DgyrG6658	1809.33	-1.50541	0.478022	0.00032951	0.00264617
DgyrG2940	1163.04	-1.3672	0.426635	0.000330592	0.00265335
DgyrG1287	1743.6	1.1787	0.357538	0.000330878	0.00265414
DgyrG12073	1062.64	1.26771	0.389837	0.000331098	0.00265441
DgyrG13009	1428.8	-1.41669	0.444869	0.000331968	0.00265987
DgyrG9907	1801.03	-1.29247	0.399872	0.000332742	0.00266457
DgyrG1409	324.81	-1.85073	0.617015	0.00033391	0.00267241
DgyrG2397	1019.39	1.09945	0.330907	0.000336551	0.00269203
DgyrG5499	735.277	-1.26663	0.391724	0.000337014	0.00269421
DgyrG3278	366.017	1.35413	0.421359	0.00033727	0.00269473
DgyrG2839	1705.92	-1.69686	0.55338	0.000339213	0.00270873
DgyrG10946	1184.74	1.47011	0.465178	0.000340328	0.0027161
DgyrG871	2018.56	1.5557	0.4974	0.000340537	0.00271624
DgyrG1141	68578.8	1.80007	0.595474	0.000343093	0.00273355
DgyrG8505	2135.06	1.28047	0.395347	0.000343003	0.00273355
DgyrG12143	301.531	-1.65647	0.538445	0.000343894	0.0027384
DgyrG9411	190.883	-1.58493	0.509502	0.000344335	0.00274036
DgyrG5782	997.808	-1.72781	0.566671	0.00034666	0.00275732
DgyrG2944	377.431	-1.43467	0.454637	0.000346975	0.00275828
DgyrG4620	2918.59	-1.19421	0.366353	0.000347822	0.00276191
DgyrG5196	1895.41	-1.12671	0.341919	0.000347716	0.00276191
DgyrG2447	470.994	-1.43307	0.453069	0.000351599	0.00279034
DgyrG9287	288.1	-1.75877	0.57907	0.000351922	0.00279133
DgyrG5439	606.44	-1.38599	0.435215	0.00035333	0.00280094
DgyrG1576	2155.46	-1.7956	0.593782	0.000354125	0.00280567
DgyrG64	8960.83	-1.00202	0.300287	0.000354358	0.00280595
DgyrG75	3032.58	-1.09876	0.333195	0.000354809	0.00280638
DgyrG8378	454.98	-1.67996	0.548509	0.000354726	0.00280638
DgyrG11588	585.901	-1.6194	0.524875	0.000355212	0.002808
DgyrG4737	1931.77	1.28847	0.399657	0.00035756	0.00282498
DgyrG8285	2629.94	-1.41321	0.447408	0.000357933	0.00282635
DgyrG442	5017.22	1.6794	0.549944	0.00035879	0.00283154
DgyrG7958	20.2082	6.17114	2.15137	0.000359359	0.00283445
DgyrG13714	1385.32	1.24203	0.382966	0.000360029	0.00283816
DgyrG13148	1364.14	-1.4084	0.445819	0.000361574	0.00284875
DgyrG8932	2472.97	1.20602	0.370462	0.000362335	0.00285316
DgyrG7803	111.871	2.84029	0.995371	0.00036263	0.0028539
DgyrG5389	707.77	-1.55613	0.501911	0.000363223	0.00285698
DgyrG13135	395.561	-1.86134	0.621686	0.000363446	0.00285715
DgyrG1497	207.487	-1.52865	0.491468	0.000366379	0.0028786
DgyrG9129	767.417	-1.51839	0.491443	0.000370137	0.00290652
DgyrG1940	1466.15	-2.02891	0.693882	0.000373067	0.0029279
DgyrG10213	1422.19	-1.3348	0.419488	0.00037485	0.00292904
DgyrG11011	1879.54	-2.33377	0.826897	0.000374513	0.00292904
DgyrG11295	731.643	-1.28931	0.402964	0.000373816	0.00292904
DgyrG11570	3183.4	-1.4508	0.463271	0.000375073	0.00292904
DgyrG12030	120.18	-2.47043	0.878873	0.000374841	0.00292904
DgyrG216	2485.12	1.14786	0.351135	0.000374113	0.00292904
DgyrG8630	687.198	-1.50461	0.483454	0.000374604	0.00292904
DgyrG8665	5385.24	1.016	0.309529	0.000374936	0.00292904
DgyrG8833	190.81	-1.55017	0.500763	0.000373971	0.00292904
DgyrG1472	225.88	-1.51059	0.486012	0.00037559	0.00293147
DgyrG3263	1509.11	-1.98941	0.678048	0.000376402	0.00293619
DgyrG10265	2933.66	1.28303	0.399577	0.000378364	0.00294987
DgyrG8629	901.83	-1.70666	0.566541	0.00038051	0.00296496
DgyrG10036	528.862	-1.55579	0.504274	0.000381059	0.00296761
DgyrG1074	551.461	-1.51699	0.489225	0.000382281	0.00297549
DgyrG11362	420.504	-1.86506	0.628285	0.000384639	0.00299134
DgyrG5518	10258.4	1.13716	0.348446	0.00038474	0.00299134
DgyrG7377	1853.87	1.16958	0.36015	0.000387486	0.00301104
DgyrG12693	3178.94	-1.50294	0.488037	0.000388853	0.00302001
DgyrG12288	934.152	1.27898	0.398522	0.000389126	0.00302047
DgyrG11294	459.376	-1.19795	0.371503	0.000390194	0.00302609
DgyrG9019	779.919	1.41125	0.447544	0.000390277	0.00302609
DgyrG4607	437.155	4.78973	2.04636	0.000391095	0.00303077
DgyrG14055	91.5689	-3.16914	1.20536	0.000393513	0.00304784
DgyrG7591	1345.16	-1.10845	0.339821	0.000394518	0.00305396
DgyrG5244	441.476	-2.96753	0.95726	0.000395379	0.00305895
DgyrG5539	2376.62	1.08993	0.33296	0.000396273	0.0030642
DgyrG6285	2509.99	1.1899	0.367578	0.000397239	0.00306999
DgyrG9826	9236.36	1.02801	0.313376	0.000397995	0.00307415
DgyrG5890	2756.31	1.33242	0.41976	0.000399098	0.003081
DgyrG13408	1327.07	-1.14171	0.352046	0.000399858	0.00308518
DgyrG9059	390.558	-1.5241	0.495875	0.000400329	0.00308644
DgyrG961	5208.49	-1.24645	0.389907	0.000400457	0.00308644
DgyrG14004	255.6	-1.93925	0.662143	0.000402391	0.00309966
DgyrG2750	3260.43	1.31814	0.415135	0.000404057	0.0031108
DgyrG728	3085.94	-1.26476	0.396731	0.000404615	0.0031134
DgyrG12226	610.596	-1.35983	0.432534	0.00040711	0.0031309
DgyrG10909	3459.54	-1.23414	0.386666	0.000410287	0.00315362
DgyrG12219	1426.01	-1.46332	0.475745	0.0004125	0.00316892
DgyrG5020	1804.41	1.17598	0.364132	0.00041317	0.00317234
DgyrG3811	352.23	-1.26307	0.39699	0.000414405	0.00317921
DgyrG690	6300.37	1.28388	0.406194	0.000414514	0.00317921
DgyrG11519	1237.35	-1.052	0.321868	0.000416309	0.00319125
DgyrG2057	838.114	-1.2158	0.379961	0.000417008	0.00319488
DgyrG10206	2521.71	-1.34805	0.429688	0.00041786	0.00319968
DgyrG2140	344.749	-1.60771	0.529987	0.000421015	0.00322209
DgyrG6982	28098.2	1.22939	0.384134	0.00042327	0.00323761
DgyrG2286	2294.33	1.03188	0.316036	0.000424101	0.00324221
DgyrG1036	874.138	-1.80697	0.611434	0.000424539	0.00324381
DgyrG5893	1347.33	-1.7872	0.602501	0.000425032	0.00324583
DgyrG10147	5646.43	-1.19579	0.373872	0.00042557	0.00324818
DgyrG4865	392.888	1.50819	0.490312	0.000428403	0.00326805
DgyrG13329	16060.1	1.25921	0.395778	0.000429296	0.00327309
DgyrG11275	4002.83	-1.6917	0.57231	0.000429861	0.00327564
DgyrG9787	1926.13	-1.15701	0.360023	0.000432834	0.00329652
DgyrG8634	639.486	-1.7197	0.577755	0.000434899	0.00331046
DgyrG5063	4138.48	-1.37759	0.442012	0.000435695	0.00331475
DgyrG2763	1031.06	1.20864	0.378148	0.000436639	0.00332015
DgyrG1398	5967.81	-1.0642	0.327188	0.000437397	0.00332412
DgyrG7763	1173.56	-1.44518	0.469039	0.000439575	0.00333888
DgyrG5419	212.592	-1.90641	0.654881	0.000440555	0.00334454
DgyrG11303	1974.15	-1.75732	0.594843	0.000443198	0.0033628
DgyrG1154	3401.21	-1.94982	0.673939	0.000444231	0.00336422
DgyrG4571	194.917	1.54326	0.505608	0.000444541	0.00336422
DgyrG5378	1102.54	-1.13643	0.353282	0.000444253	0.00336422
DgyrG6477	7048.37	-2.07159	0.726449	0.000444291	0.00336422
DgyrG710	374.899	-1.34764	0.431699	0.000444573	0.00336422
DgyrG12169	862.666	-1.57851	0.521311	0.000445756	0.00337137
DgyrG11852	252.209	-2.36541	0.809502	0.000447755	0.00338469
DgyrG3224	1226.11	1.16657	0.364092	0.0004498	0.00339833
DgyrG49	968.614	-1.5037	0.492629	0.000450516	0.00340192
DgyrG3469	43.9714	3.90106	1.54912	0.000452033	0.00341156
DgyrG3732	2291.16	-1.07146	0.330375	0.000454045	0.00342492
DgyrG2082	1177.73	-1.22192	0.385052	0.000454368	0.00342554
DgyrG7203	153.168	1.82934	0.622573	0.000455681	0.0034336
DgyrG6287	1771.97	1.16051	0.362781	0.000457108	0.00344252
DgyrG10966	1047.9	1.2145	0.381163	0.000458209	0.00344715
DgyrG5367	404.957	-1.27822	0.406506	0.000458094	0.00344715
DgyrG4322	8755.93	1.04847	0.322247	0.000458484	0.00344739
DgyrG1920	508.059	1.54597	0.509081	0.000459285	0.00345118
DgyrG6686	2096.38	1.07925	0.332756	0.000459475	0.00345118
DgyrG11656	274.111	-1.68953	0.567961	0.000459959	0.00345298
DgyrG4066	6650.07	-1.14157	0.35724	0.000460499	0.0034552
DgyrG11725	2826.47	1.14747	0.357059	0.000461336	0.00345965
DgyrG1084	395.558	-1.45349	0.47335	0.000461838	0.00346159
DgyrG1549	1257.08	-1.22149	0.385689	0.000463342	0.00347102
DgyrG4275	5795.31	-1.02563	0.314825	0.000468022	0.00350423
DgyrG11988	2326.45	-1.22033	0.386122	0.000469009	0.00350791
DgyrG2898	1389.43	-1.79864	0.618102	0.000468972	0.00350791
DgyrG2864	2121.65	-1.68338	0.565885	0.000469896	0.00351269
DgyrG10801	1785.48	-1.29688	0.414954	0.000473137	0.00352761
DgyrG11249	522.516	-1.49348	0.491142	0.000472895	0.00352761
DgyrG11930	1820.21	1.15878	0.362309	0.000473068	0.00352761
DgyrG12734	634.019	1.69199	0.569301	0.000472694	0.00352761
DgyrG1281	180.252	2.61945	0.965275	0.000472899	0.00352761
DgyrG1935	34406.3	-1.13636	0.355666	0.000475256	0.00354155
DgyrG212	31455.2	1.09661	0.340291	0.000476438	0.00354672
DgyrG4440	50419.4	1.22415	0.386022	0.000476509	0.00354672
DgyrG9894	1083.99	-1.3394	0.431289	0.000476701	0.00354672
DgyrG12538	1851.14	-1.50202	0.499226	0.000477948	0.00355412
DgyrG32	1350.77	-1.42122	0.468073	0.000478615	0.00355722
DgyrG2327	6843.91	-0.998996	0.306008	0.000478973	0.00355801
DgyrG13203	2659.17	-1.28405	0.412034	0.000480044	0.0035641
DgyrG2022	1243.7	-1.44128	0.471032	0.000480445	0.00356521
DgyrG207	9004.24	1.16072	0.363592	0.000482227	0.00357656
DgyrG317	229.953	1.54479	0.510053	0.000483119	0.0035813
DgyrG853	1163	-1.34733	0.435167	0.000483819	0.00358461
DgyrG4282	881.442	1.20732	0.380885	0.00048455	0.00358815
DgyrG9996	2396.5	1.12808	0.352396	0.000485147	0.00359069
DgyrG1033	161.999	-1.96614	0.688335	0.000485431	0.00359092
DgyrG12704	1790.64	-1.576	0.52608	0.000490902	0.00362949
DgyrG11767	507.184	1.20958	0.383614	0.000492016	0.00363543
DgyrG6340	1209.27	1.29045	0.412716	0.000492218	0.00363543
DgyrG6291	3026.19	1.49756	0.493044	0.000492988	0.00363747
DgyrG8829	893.165	1.1381	0.355778	0.000493008	0.00363747
DgyrG13144	159.518	-1.70009	0.57731	0.000494017	0.00364302
DgyrG6676	1215.77	1.25319	0.39926	0.000499138	0.00367887
DgyrG7822	681.662	1.35026	0.435391	0.000500561	0.00368744
DgyrG2231	5392.25	-1.23836	0.395444	0.000500988	0.00368866
DgyrG9406	69.9892	3.09868	1.19344	0.000501294	0.00368901
DgyrG11540	921.758	1.22506	0.388752	0.000502491	0.00369043
DgyrG2500	2950.52	1.06526	0.330331	0.00050253	0.00369043
DgyrG369	1104.59	1.34939	0.435538	0.000502031	0.00369043
DgyrG7360	1086.19	1.39644	0.455132	0.000501896	0.00369043
DgyrG13375	2251.73	-1.38545	0.453523	0.000503888	0.00369827
DgyrG8112	5630.74	-1.14079	0.359866	0.000504119	0.00369827
DgyrG7769	209.357	-1.8315	0.633569	0.000505329	0.00370523
DgyrG3025	349.135	-1.58776	0.531569	0.00050765	0.00372031
DgyrG8621	284.236	-1.58413	0.530605	0.000509527	0.00373214
DgyrG11396	1878.23	1.07745	0.334937	0.000509875	0.00373276
DgyrG46	1224.62	-1.14415	0.362799	0.000515296	0.0037705
DgyrG7988	339.216	-1.67307	0.569423	0.00051756	0.00378511
DgyrG7475	2009.34	1.11001	0.347342	0.000519397	0.00379658
DgyrG57	1460.92	-1.52008	0.510582	0.000523948	0.00382787
DgyrG8199	597.611	-1.52333	0.507839	0.000525031	0.00383381
DgyrG2499	1848.23	1.11795	0.350514	0.000525842	0.00383775
DgyrG2112	1516.57	-2.19757	0.799313	0.000528301	0.00385371
DgyrG3759	878.04	-1.78614	0.618603	0.000529349	0.00385738
DgyrG4054	4149.76	-1.75933	0.607542	0.000529318	0.00385738
DgyrG10384	617.708	-1.224	0.391475	0.000530304	0.00386236
DgyrG9728	3150.06	-1.44914	0.48784	0.000533618	0.0038845
DgyrG5243	156.05	-1.67958	0.570206	0.000534012	0.00388537
DgyrG13443	274.941	-1.86122	0.649072	0.000537204	0.00390659
DgyrG262	2168.21	0.997353	0.309067	0.000538404	0.00391331
DgyrG9941	505.492	1.42209	0.467514	0.000540485	0.00392642
DgyrG8014	1575.68	1.28658	0.415076	0.00054273	0.0039407
DgyrG6391	1191.11	1.19596	0.38117	0.000543051	0.00394101
DgyrG390	267.1	-1.63691	0.558893	0.000545907	0.00395971
DgyrG5460	1200.86	1.23896	0.398142	0.000548148	0.00397393
DgyrG12061	2130.86	-1.10046	0.347346	0.000550435	0.00398439
DgyrG1764	509.676	1.27096	0.40985	0.000550425	0.00398439
DgyrG9278	91.3414	-2.61465	0.94563	0.000549928	0.00398439
DgyrG12696	3139.19	-1.52639	0.513821	0.000555477	0.00401835
DgyrG7587	684.947	-1.67608	0.574406	0.000555693	0.00401835
DgyrG4068	1155.02	-1.09945	0.347465	0.00055654	0.00402218
DgyrG5837	2534.9	1.00932	0.315694	0.000556791	0.00402218
DgyrG12284	495.477	-1.54286	0.519676	0.000557467	0.00402296
DgyrG5546	1592.57	-1.32746	0.433573	0.000557354	0.00402296
DgyrG467	630.188	-1.09072	0.344339	0.000558479	0.00402821
DgyrG8397	575.581	1.42753	0.471298	0.000559288	0.004032
DgyrG7161	24000.5	-1.06221	0.334441	0.000562264	0.00405139
DgyrG1782	4886.87	1.31143	0.426338	0.000564573	0.00406596
DgyrG13782	633.755	-1.75517	0.609459	0.000564897	0.00406623
DgyrG801	181.003	-1.56045	0.527412	0.000566155	0.00407321
DgyrG11575	2347.77	-1.28436	0.417527	0.000567888	0.0040836
DgyrG10664	4590.25	1.07139	0.336937	0.000568249	0.00408413
DgyrG10691	7651.38	-1.49639	0.502199	0.000568619	0.00408472
DgyrG12263	1203.05	1.0297	0.321852	0.000568926	0.00408485
DgyrG7646	378.221	1.29718	0.421213	0.000570804	0.00409626
DgyrG2557	809.12	-1.52113	0.511671	0.000571583	0.00409977
DgyrG11076	5658.83	-1.21251	0.391101	0.000573785	0.00411348
DgyrG4841	1539.46	1.12686	0.357459	0.00057575	0.00412548
DgyrG6301	1102.91	1.80275	0.629431	0.000581348	0.00416349
DgyrG13293	402.765	1.43051	0.472739	0.000583418	0.00416502
DgyrG2033	265.584	-1.60872	0.549465	0.000583169	0.00416502
DgyrG4019	9767.75	-1.52623	0.515326	0.000582738	0.00416502
DgyrG5034	1114.53	1.23595	0.400815	0.000583511	0.00416502
DgyrG5438	1970.9	-1.31076	0.43151	0.00058362	0.00416502
DgyrG8154	1436.2	-1.17849	0.376848	0.000582436	0.00416502
DgyrG8561	837.118	-1.38574	0.458143	0.000582251	0.00416502
DgyrG11264	1843.2	-1.00738	0.315806	0.000586616	0.00418429
DgyrG12230	2276.92	-1.44013	0.480831	0.00059147	0.00421679
DgyrG119	2219.88	1.04411	0.325818	0.000593153	0.00422612
DgyrG3785	569.544	-1.22184	0.395498	0.000593376	0.00422612
DgyrG11418	7636.82	-1.29122	0.421995	0.000593778	0.00422687
DgyrG12731	378.291	-1.5366	0.520778	0.000596043	0.00424085
DgyrG5027	1887.54	1.24714	0.402814	0.000597753	0.00425088
DgyrG5241	1128.13	-2.09212	0.762673	0.000598076	0.00425105
DgyrG5132	509.721	-1.28905	0.421206	0.000598574	0.00425246
DgyrG9908	1407.39	-1.57378	0.535902	0.000599237	0.00425503
DgyrG5211	163.233	-1.63936	0.563347	0.000601355	0.00426794
DgyrG2517	7026.13	1.64354	0.564321	0.000603963	0.0042843
DgyrG2313	294.151	1.69816	0.587656	0.000608342	0.00431176
[truncated: 1,748 more rows]

## Sheet: Supp Data 4
Supplementary Data 4. List of species and transcriptome accession numbers used in the phylogenomic analyses and per species matrix completeness.
species	accession	#_markers	per_missing_hog	per_missing_gap	per_missing
Alvinella_pompejana	SRR3665375	873	15.73	27.32	43.05
Antillesoma_antillarum	SRR1646260	704	33.01	37.53	70.54
Apharyngtus_punicus	SRR2014574	551	49.47	27.72	77.19
Apistobranchus_tullbergi	SRR5590965	738	30.2	28.04	58.24
Arenicola_marina	SRR2005653	798	18.78	45.61	64.38
Aspidosiphon_parvulus	SRR1646391	898	58.52	26.73	85.25
Bonellia_viridis	SRR2017645	952	5.65	20.91	26.56
CAPI1	Ensembl Metazoa 12; GCA_000328365.1	968	5.03	2.97	8
Cephalothrix_linearis	SRR1273789	889	10.13	16.77	26.91
Chaetopterus_sp	SRX755856	820	18.89	44.87	63.76
Chaetopterus_variopedatus	SRR5590967	947	6.35	14.96	21.3
Cirratulus_cirratus	SRR5590966	982	3.16	7.71	10.87
Dinophilus_gyrociliatus	SRR204028	876	11.92	27.37	39.29
Dinophilus_taeniatus	SRR2018886	653	33.27	44.32	77.59
Diurodrilus_subterraneus	SRR2027845	130	90.31	5.84	96.15
Dorvillea_sp	SRR204037	12	98.33	1.32	99.65
Eisenia_fetida	SRR3004261	392	68.04	17.73	85.77
Eunice_pennata	SRR204048	498	51.98	20.9	72.88
Eunice_torquata	SRR2005375	336	68.71	16.95	85.67
Fauveliopsis_sp	SRR2017643	665	28.47	49.63	78.1
Flabelliderma_ockeri	SRR2005668	747	26.83	37.1	63.92
Glycera_tridactyla	SRR12378	457	55.22	23.52	78.74
Haemadipsa_cavatuses	SRR4162952	921	7.49	5.96	13.46
Harmothoe_imbricata	SRR2005364	823	20.36	29.18	49.54
Helobdella_robusta	Ensembl Metazoa 12; GCA_000326865.1	948	7.13	7.82	14.95
Hemithiris_psittacea	SRR1611556	552	37.81	13.65	51.46
Hirudo_nipponia	SRR6371134	905	9.22	13	22.23
Hormogaster_elisaeg	SRR786599	870	15.26	30.31	45.57
Hormogaster_samniticab	SRR618446	897	10.13	36.33	46.46
Hypania_invalida	SRR5590961	1001	1.44	2.35	3.79
Lanice_conchilega	SRR5590962	986	2.74	12.05	14.79
Lineus_longissimus	SRR2682192	946	5.92	11.39	17.32
Lobatocerebrum_sp	SRR2131397	648	33.06	35.97	69.02
Lumbricus_terrestris	SRR923752	932	9.2	9.49	18.69
Magelona_johnstoni	SRR1222290	603	42.48	24.36	66.84
Magelona_pitelkai	SRR2015609	867	15.24	32.15	47.39
Malacobdella_grossa	SRR1611560	522	42.38	13.6	55.99
Marphysa_bellii	SRR1232833	496	51.46	19.88	71.35
Megadrilus_nsp	SRR2020581	868	14.71	37.79	52.5
Megalomma_vesicolosum	SRR1231830	695	31.88	24.05	55.93
Mesochaetopterus_minutus	SRR1925760	777	21.96	42.98	64.93
Myriochele_heeri	SRR5590968	811	22.33	26.38	48.72
Naineris_dendritica	SRR2017044	851	16.53	28.38	44.91
Naineris_dendriticad	SRR2017044	857	16.38	29.11	45.49
Neosabellaria_cementarium	SRR2017810	761	22.62	46.6	69.22
Nephasoma_pellucidum	SRR1646439	282	64.36	28.56	92.92
Nephtys_caeca	SRR1232795	889	11.52	16.65	28.17
Ninoe_nigripes	SRR204048	492	52	21.35	73.35
Novocrania_anomala	SRR2681681	109	84.64	11.37	96
Ophryotrocha_globopalpata	SRR204050	736	28.7	28.67	57.37
Osedax_frankpressi	SRR2017399	519	40.31	43.59	83.91
Osedax_mucofloris	SRR3574511	749	29.05	31.31	60.36
Owenia_fusiformis	SRR125773X	959	5.89	11.4	17.29
Owenia_sp	SRR2005873	903	10.88	24.83	35.71
Paralvinella_grasslei	SRR3665377	958	4.94	15.17	20.1
Paramphinome_jeffreysii	SRR125773	835	20.73	26.74	47.47
Parergodrilus_heideri	SRR2027862	735	35.72	26.33	62.04
Pareurythoe_californica	SRR1926090	684	26.12	48.12	74.25
Pectinaria_gouldii	SRR2057036	778	24.03	25.05	49.08
Perinereis_aibuhitensis	SRR1943295	962	5.21	20.71	25.92
Pharyngocirrus_tridentiger	SRR2016714	962	4.76	13.96	18.72
Phascolion_cryptum	SRR1646440	111	87.53	10.65	98.18
Phascolosoma_granulatum	SRR5590963	932	9.17	14.82	23.99
Phascolosoma_perlucens	SRR1646442	475	57.3	28.78	86.09
Phoronis_psammophila	SRR1611565	577	40.04	14.69	54.74
Phyllochaetopterus_sp	SRR1257898-9	955	6.96	19.13	26.09
Phyllodoce_medipapillata	SRR2016923	717	25.91	47.63	73.54
Poecilobdella_javanica	SRR4162957	901	9.06	6.27	15.33
Protodorvillea_kefersteini	SRR201468X	414	63.15	20.21	83.37
Protodriloides_chaetifer	SRR2016233	832	19.44	37.07	56.5
Protodrilus_adhaerens	SRR2014684	828	20.35	38.08	58.43
Psammodrilus_aedificator	SRR5590964	276	77.96	10.51	88.46
Psammodrilus_balanoglossoides	SRR5590971	890	13.59	21.39	34.98
Sabella_pavonina	SRR2005708	890	15.35	23.37	38.72
Saccocirrus_burchelli	SRR2014689	794	23.63	35.49	59.13
Scalibregma_inflatum	SRR5590970	958	6.35	12.77	19.12
Sclerolinum_brattstromi	SRR3560108	734	31.39	30.11	61.5
Scolelepis_squamata	SRR1222145	773	23.01	24.26	47.27
Scoloplos_armiger	SRR5590969	682	35.57	25.24	60.81
Siphonosoma_cumanense	SRR1646441	266	73.79	18.53	92.31
Spiochaetopterus_typicus	SRR1224605	774	25.42	23.03	48.45
Spirobrachia_sp	SRR3571603	837	19.87	26.8	46.68
Sternaspis_affinis	SRR2017800	955	5.58	23.83	29.41
Terebratalia_transversa	SRR2564755	863	13.17	6.25	19.42
Thelepus_sp	SRR2017640	796	22.4	35.04	57.44
Thoracophelia_mucronata	SRR2017631	908	12.02	26.3	38.31
Trilobodrilus_axi	SRR201469X	850	15.86	29.83	45.69
Tubulanus_polymorphus		892	10.27	18.09	28.35

## Sheet: Supp Data 5
Supplementary Data 6. Genome feature and DNA binding motif annotation of ATAC-seq peaks.
PeakID (cmd=annotatePeaks.pl ../ATACpeaks.idr.Homer.bed Dinophilus -gff3 Dino_genemodels_filtered.gff3 -size given -m ../Motifs_IDR_3/homerMotifs.all.motifs -nmotifs -mbed ATACannotation.motifsinpeaks.bed)	Chr	Start	End	Strand	Peak Score	Focus Ratio/Region Size	Annotation	Detailed Annotation	Distance to TSS	Nearest PromoterID	Entrez ID	Nearest Unigene	Nearest Refseq	Nearest Ensembl	Gene Name	Gene Alias	Gene Description	Gene Type	CpG%	GC%	1-AGATGGCGCY Distance From Peak(sequence,strand,conservation)	2-TCACGTGACC Distance From Peak(sequence,strand,conservation)	3-CSGCCATNTT Distance From Peak(sequence,strand,conservation)	4-WACCGGWHDN Distance From Peak(sequence,strand,conservation)	5-CGCATGCGCA Distance From Peak(sequence,strand,conservation)	6-ATCACGTGGK Distance From Peak(sequence,strand,conservation)	7-ACCAATCASC Distance From Peak(sequence,strand,conservation)	8-CCGCTAGATG Distance From Peak(sequence,strand,conservation)	9-TWTSGCGCSA Distance From Peak(sequence,strand,conservation)	10-TCGTCTGCTA Distance From Peak(sequence,strand,conservation)	11-GGAAACGGAA Distance From Peak(sequence,strand,conservation)	12-GGTCAAGGTC Distance From Peak(sequence,strand,conservation)	13-GGACAYYGYA Distance From Peak(sequence,strand,conservation)	14-NDTAGGCCTA Distance From Peak(sequence,strand,conservation)	15-TTTCAAAATA Distance From Peak(sequence,strand,conservation)	16-KATGASTCAT Distance From Peak(sequence,strand,conservation)	17-TAGTVTGGTT Distance From Peak(sequence,strand,conservation)	18-BGTTRCTANG Distance From Peak(sequence,strand,conservation)	19-AAATTTTTTT Distance From Peak(sequence,strand,conservation)	20-TGACGTCACT Distance From Peak(sequence,strand,conservation)	21-CGAAATATTC Distance From Peak(sequence,strand,conservation)	22-AGGGGGCGTT Distance From Peak(sequence,strand,conservation)	23-GAACCCGGGA Distance From Peak(sequence,strand,conservation)	24-TTACGCCACC Distance From Peak(sequence,strand,conservation)	25-RCGCGCGCGC Distance From Peak(sequence,strand,conservation)	1-TRRCGCCATCTD Distance From Peak(sequence,strand,conservation)	2-CCGATAGATGGC Distance From Peak(sequence,strand,conservation)	3-RTCACGTGAYHN Distance From Peak(sequence,strand,conservation)	4-DWAAACTGGTWR Distance From Peak(sequence,strand,conservation)
Peak8014	scaffold006	1014696	1014838	+	0	NA	intron (DgyrT5144, intron 1 of 2)	NA	1389	DgyrT5144									0.015748	0.296875	0	0	0	0	0	0	0	0	0	0	0	0	0	0	0	0	0	0	0	0	0	0	0	0	0	0	0	0	0
Peak10095	scaffold009	1757570	1757719	+	0	NA	intron (DgyrT8915, intron 2 of 2)	NA	918	DgyrT8915									0.013423	0.326667	0	0	0	0	0	0	0	0	0	0	0	0	0	2	0	0	0	0	0	0	0	0	0	0	0	0	0	0	0
Peak7641	scaffold005	3741428	3741812	+	0	NA	TTS (DgyrT4637)	NA	4480	DgyrT4638									0.033854	0.366234	0	0	0	0	0	0	0	0	0	0	0	0	0	0	1	0	0	0	1	0	0	0	0	0	0	0	0	0	0
Peak5581	scaffold002	2893953	2894159	+	0	NA	Intergenic	NA	-2069	DgyrT1849									0.043689	0.429952	0	0	0	0	0	0	0	0	0	0	0	0	0	0	0	0	0	0	0	0	0	0	0	0	0	0	0	0	0
Peak3952	scaffold020	1687083	1687301	+	0	NA	intron (DgyrT14626, intron 3 of 3)	NA	1047	DgyrT14626									0.022936	0.3379	0	0	0	0	0	0	0	0	0	0	0	0	0	1	1	0	0	0	2	0	0	0	0	0	0	0	0	0	0
Peak263	scaffold010	1670372	1670512	+	0	NA	promoter-TSS (DgyrT9566)	NA	-93	DgyrT9566									0	0.29078	0	2	0	0	0	0	0	0	0	0	0	0	0	0	4	0	0	0	3	0	0	0	0	0	0	0	0	2	0
Peak90	scaffold010	518319	518455	+	0	NA	promoter-TSS (DgyrT9338)	NA	-237	DgyrT9338									0.051471	0.321168	0	0	0	2	0	0	0	0	0	0	0	1	0	0	1	0	0	0	0	0	0	0	0	0	0	0	0	0	0
Peak2127	scaffold017	613395	613576	+	0	NA	promoter-TSS (DgyrT12534)	NA	-55	DgyrT12534									0.01105	0.384615	1	0	0	0	0	0	0	0	0	0	0	0	0	2	0	0	0	0	0	0	0	0	0	0	0	0	0	0	0
Peak3950	scaffold020	1683434	1683620	+	0	NA	promoter-TSS (DgyrT14625)	NA	-52	DgyrT14625									0.037634	0.336898	1	0	0	0	0	0	0	1	0	0	0	0	0	0	0	0	0	0	0	0	0	0	0	0	0	1	1	0	0
Peak2439	scaffold019	57065	57180	+	0	NA	promoter-TSS (DgyrT12991)	NA	-39	DgyrT12991									0.026087	0.301724	0	0	0	0	0	0	0	0	0	0	0	0	0	0	0	0	0	0	0	0	0	0	0	0	0	0	0	0	0
Peak1565	scaffold014	2019992	2020086	+	0	NA	TTS (DgyrT11708)	NA	2947	DgyrT11708									0.031915	0.315789	1	0	0	0	0	0	0	0	0	0	0	0	0	0	0	0	0	0	0	0	0	0	0	0	0	1	1	0	0
Peak176	scaffold010	1187543	1187677	+	0	NA	intron (DgyrT9444, intron 1 of 5)	NA	3132	DgyrT9444									0.059701	0.377778	0	0	0	0	0	0	0	0	0	0	0	0	0	0	0	0	0	0	0	0	0	0	0	0	0	0	0	0	0
Peak2088	scaffold017	415093	415262	+	0	NA	promoter-TSS (DgyrT12467)	NA	17	DgyrT12467									0.088757	0.435294	0	2	0	0	2	1	0	0	0	0	0	0	0	0	0	0	0	0	0	0	0	0	0	0	0	0	0	2	0
Peak8657	scaffold006	4983779	4983882	+	0	NA	promoter-TSS (DgyrT6359)	NA	-940	DgyrT6359									0.009709	0.413462	0	0	0	0	0	0	0	0	0	0	0	0	0	2	0	0	0	0	0	0	0	0	0	0	0	0	0	0	0
Peak2158	scaffold017	736891	737040	+	0	NA	promoter-TSS (DgyrT12573)	NA	-22	DgyrT12574									0.040268	0.346667	0	0	0	0	0	0	0	0	2	0	0	0	0	0	0	0	0	0	0	0	0	0	0	0	0	0	0	0	0
Peak1930	scaffold016	370025	370339	+	0	NA	promoter-TSS (DgyrT12260)	NA	-148	DgyrT12260									0.038217	0.330159	0	0	0	0	0	0	0	0	0	1	0	0	0	0	1	0	0	0	0	0	0	0	0	0	0	0	0	0	0
Peak8216	scaffold006	2301377	2301627	+	0	NA	promoter-TSS (DgyrT5514)	NA	-82	DgyrT5513									0.056	0.438247	0	0	0	0	0	0	0	0	0	0	0	0	0	0	1	2	0	0	0	0	0	0	0	0	0	0	0	0	0
Peak7789	scaffold063	36404	36597	+	0	NA	Intergenic	NA	-6099	DgyrT16992									0.005181	0.273196	0	0	0	0	0	0	0	0	0	0	0	0	1	2	0	2	0	0	0	2	0	0	0	0	0	0	0	0	0
Peak9659	scaffold008	735763	735978	+	0	NA	promoter-TSS (DgyrT8063)	NA	-88	DgyrT8063									0.060465	0.421296	1	2	0	0	0	0	0	0	2	0	0	0	0	1	1	0	0	0	1	0	0	0	0	0	0	0	0	2	1
Peak1513	scaffold014	1765153	1765268	+	0	NA	promoter-TSS (DgyrT11626)	NA	-449	DgyrT11626									0.017391	0.293103	0	0	0	0	0	0	0	0	0	0	0	0	0	0	1	0	0	0	1	0	0	0	0	0	0	0	0	0	0
Peak4209	scaffold022	664766	664942	+	0	NA	promoter-TSS (DgyrT14988)	NA	-297	DgyrT14988									0.011364	0.372881	0	0	0	0	0	0	0	0	0	0	0	0	0	0	1	0	0	0	0	0	0	0	0	0	0	0	0	0	0
Peak3671	scaffold001	3466048	3466251	+	0	NA	promoter-TSS (DgyrT994)	NA	208	DgyrT995									0.014778	0.377451	1	0	0	0	0	0	0	0	0	0	0	0	0	2	0	0	0	0	0	0	0	0	0	0	0	1	0	0	0
Peak4929	scaffold028	779287	779440	+	0	NA	intron (DgyrT16108, intron 1 of 2)	NA	1587	DgyrT16108									0.026144	0.318182	0	0	0	0	0	0	0	0	0	0	0	0	0	2	3	0	0	0	1	0	0	0	0	0	0	0	0	0	0
Peak9563	scaffold008	56978	57314	+	0	NA	TTS (DgyrT7888)	NA	-1804	DgyrT7887									0.032738	0.382789	1	0	0	1	0	0	0	0	0	0	0	0	0	2	2	0	0	0	0	2	0	0	0	0	0	1	0	0	1
Peak9770	scaffold008	1440402	1440524	+	0	NA	Intergenic	NA	3747	DgyrT8243									0.07377	0.447154	0	0	0	0	0	0	0	0	0	0	0	0	0	0	0	0	0	0	0	0	0	0	0	0	0	0	0	0	0
Peak513	scaffold011	1270899	1271037	+	0	NA	TTS (DgyrT9960)	NA	468	DgyrT9958									0.021739	0.316547	1	0	0	0	0	0	0	0	0	0	0	0	0	0	0	0	0	0	0	0	0	0	0	0	0	1	0	0	0
Peak8626	scaffold006	4818494	4818629	+	0	NA	promoter-TSS (DgyrT6296)	NA	-216	DgyrT6296									0.088889	0.463235	0	2	1	0	0	0	0	0	0	0	0	0	0	0	0	0	0	0	1	0	0	0	0	0	0	0	0	2	0
Peak3860	scaffold020	1089383	1089562	+	0	NA	promoter-TSS (DgyrT14425)	NA	-60	DgyrT14425									0.03352	0.355556	0	0	0	1	0	0	0	0	0	0	0	0	0	0	0	0	0	1	0	0	0	0	0	0	0	0	0	0	1
Peak6329	scaffold003	1639498	1639628	+	0	NA	promoter-TSS (DgyrT2604)	NA	-425	DgyrT2604									0.023077	0.358779	0	0	0	0	0	0	0	0	0	0	0	0	0	0	1	0	0	0	0	0	0	0	0	0	0	0	0	0	0
Peak6942	scaffold004	1878256	1878462	+	0	NA	promoter-TSS (DgyrT3517)	NA	-524	DgyrT3517									0.019417	0.294686	0	1	0	1	0	0	0	0	0	0	0	0	0	0	0	4	0	0	0	0	0	0	0	0	0	0	0	0	0
Peak8010	scaffold006	999452	999709	+	0	NA	promoter-TSS (DgyrT5142)	NA	-20	DgyrT5142									0.066148	0.492248	0	0	0	1	2	0	0	0	1	0	0	0	0	2	0	0	0	0	0	0	0	0	0	0	0	0	0	0	0
Peak4729	scaffold027	236950	237137	+	0	NA	Intergenic	NA	18844	DgyrT15830									0.032086	0.345745	2	0	0	0	0	0	0	0	0	0	0	0	0	0	0	0	0	0	0	0	0	0	0	0	0	2	1	0	0
Peak6601	scaffold045	36770	36955	+	0	NA	Intergenic	NA	-3290	DgyrT16788									0.043243	0.322581	0	0	0	0	0	0	0	0	0	0	0	0	1	0	0	0	0	0	0	0	0	0	0	0	0	0	0	0	0
Peak6125	scaffold003	382859	383121	+	0	NA	intron (DgyrT2351, intron 2 of 2)	NA	1387	DgyrT2351									0.045802	0.39924	1	0	1	0	0	0	0	0	0	0	0	0	0	2	4	2	0	0	0	0	0	0	0	0	0	0	0	0	0
Peak6555	scaffold003	3017704	3017803	+	0	NA	TTS (DgyrT3002)	NA	1179	DgyrT3002									0.030303	0.41	1	0	0	0	0	0	0	0	0	0	0	0	0	0	3	0	0	0	0	0	0	0	0	0	0	1	1	0	0
Peak1345	scaffold014	705087	705387	+	0	NA	TTS (DgyrT11315)	NA	-4823	DgyrT11314									0.045643	0.36214	0	1	0	0	0	0	0	0	0	0	0	0	0	2	1	0	0	0	1	0	0	0	0	0	0	0	0	0	0
Peak891	scaffold012	2339580	2339705	+	0	NA	promoter-TSS (DgyrT10553)	NA	-419	DgyrT10553									0.072	0.365079	0	0	0	2	0	0	0	0	0	0	0	0	0	0	4	0	0	0	0	0	0	0	0	0	0	0	0	0	1
Peak7920	scaffold006	513992	514235	+	0	NA	promoter-TSS (DgyrT4990)	NA	-375	DgyrT4990									0.041152	0.401639	1	0	0	0	0	0	0	0	0	0	0	0	0	2	0	0	0	0	2	0	0	0	0	0	0	1	0	0	0
Peak2867	scaffold019	2588424	2588612	+	0	NA	promoter-TSS (DgyrT13795)	NA	-124	DgyrT13795									0.031915	0.328042	0	0	0	0	0	0	0	0	0	0	0	0	0	2	0	2	0	0	0	0	0	0	0	0	0	0	0	0	0
Peak10	scaffold010	5204	5315	+	0	NA	promoter-TSS (DgyrT9211)	NA	-159	DgyrT9211									0.027027	0.285714	1	0	0	0	0	0	0	0	0	0	0	0	0	0	1	0	0	0	1	0	0	0	0	0	0	1	0	0	0
Peak3148	scaffold001	428959	429173	+	0	NA	Intergenic	NA	-4261	DgyrT94									0.014019	0.344186	1	0	0	0	0	0	0	0	0	0	0	0	0	0	0	0	0	0	0	0	0	0	0	0	0	1	0	0	0
Peak6775	scaffold004	824580	824710	+	0	NA	intron (DgyrT3271, intron 7 of 11)	NA	2425	DgyrT3270									0.045455	0.306306	0	0	0	0	0	0	0	0	0	0	0	0	0	2	0	0	0	0	0	0	0	0	0	0	0	0	0	0	0
Peak364	scaffold011	394915	395133	+	0	NA	intron (DgyrT9726, intron 2 of 5)	NA	2139	DgyrT9726									0.055046	0.378995	0	0	0	0	0	0	1	0	0	0	0	0	0	0	2	0	0	0	0	0	0	0	0	0	0	0	0	1	0
Peak2860	scaffold019	2564086	2564205	+	0	NA	promoter-TSS (DgyrT13786)	NA	-259	DgyrT13786									0.042017	0.383333	0	0	1	0	0	0	0	0	1	0	0	0	0	0	0	0	0	0	0	0	0	0	0	0	0	0	0	0	0
Peak745	scaffold012	1428632	1428841	+	0	NA	intron (DgyrT10257, intron 1 of 5)	NA	3134	DgyrT10257									0.066986	0.452381	0	3	0	0	0	1	0	0	0	0	0	0	0	0	0	0	0	0	0	0	0	0	0	0	0	0	0	4	0
Peak5839	scaffold002	4588682	4588974	+	0	NA	intron (DgyrT2289, intron 5 of 8)	NA	1015	DgyrT2288									0.013699	0.290102	0	0	0	0	0	0	0	0	0	0	0	0	0	2	0	0	0	0	1	0	0	0	0	0	0	0	0	0	0
Peak3158	scaffold001	482339	482493	+	0	NA	promoter-TSS (DgyrT115)	NA	-563	DgyrT115									0.038961	0.341935	0	0	0	1	0	0	0	0	0	0	0	0	0	0	0	0	0	0	0	0	0	0	0	0	0	0	0	0	0
Peak5913	scaffold031	115114	115221	+	0	NA	Intergenic	NA	5792	DgyrT16398									0.046729	0.527778	0	0	0	0	0	0	0	0	0	0	0	0	0	0	1	0	0	0	0	0	0	0	0	0	0	0	0	0	0
Peak607	scaffold012	614235	614401	+	0	NA	TTS (DgyrT10073)	NA	122	DgyrT10072									0.042169	0.371257	1	0	0	0	0	0	0	2	0	0	0	0	0	0	0	0	0	0	0	0	0	0	0	0	0	1	0	0	0
Peak6514	scaffold003	2726526	2726710	+	0	NA	TTS (DgyrT2946)	NA	12516	DgyrT2948									0.059783	0.464865	0	1	0	0	0	0	0	0	0	0	0	0	0	0	0	0	0	0	0	0	0	0	0	0	0	0	1	2	0
Peak2413	scaffold018	932278	932434	+	0	NA	promoter-TSS (DgyrT12956)	NA	-116	DgyrT12956									0.025641	0.369427	1	0	0	0	0	0	0	0	0	1	0	0	0	0	0	0	0	0	0	0	0	0	0	0	0	1	0	0	0
Peak4148	scaffold022	213567	213671	+	0	NA	promoter-TSS (DgyrT14900)	NA	-520	DgyrT14900									0.057692	0.428571	0	0	1	0	0	0	0	0	0	0	0	0	0	0	2	0	0	0	0	0	0	0	0	0	0	0	0	0	0
Peak2502	scaffold019	393451	393541	+	0	NA	promoter-TSS (DgyrT13090)	NA	-465	DgyrT13090									0.088889	0.472527	1	0	0	0	0	0	0	0	0	0	0	0	0	0	0	0	0	0	0	0	0	0	0	0	0	1	0	0	0
Peak1557	scaffold014	1973363	1973549	+	0	NA	promoter-TSS (DgyrT11700)	NA	-70	DgyrT11700									0.021505	0.28877	0	0	1	0	0	2	0	0	0	0	0	1	0	0	1	0	0	0	0	0	0	0	0	0	0	0	0	4	0
Peak10109	scaffold009	1860641	1860744	+	0	NA	promoter-TSS (DgyrT8940)	NA	-138	DgyrT8940									0.019417	0.307692	1	0	0	1	0	0	0	0	0	0	0	0	0	0	1	0	0	0	0	0	0	0	0	0	0	1	0	0	1
Peak5742	scaffold002	3969318	3969456	+	0	NA	promoter-TSS (DgyrT2120)	NA	-56	DgyrT2120									0.050725	0.302158	0	0	0	1	0	0	0	0	1	0	0	0	0	0	2	0	0	0	0	0	1	0	0	0	0	0	0	0	1
Peak262	scaffold010	1658477	1658676	+	0	NA	exon (DgyrT9563, exon 1 of 5)	NA	554	DgyrT9565									0.050251	0.35	0	0	0	0	0	0	1	0	0	0	1	0	0	0	1	0	0	0	1	0	0	0	0	0	0	0	0	0	0
Peak1181	scaffold013	1402733	1402853	+	0	NA	exon (DgyrT11079, exon 5 of 5)	NA	2568	DgyrT11079									0.033333	0.421488	1	0	0	0	0	0	0	0	0	0	0	0	0	2	0	0	0	0	0	0	0	0	0	0	0	0	0	0	0
Peak3844	scaffold020	1021595	1021758	+	0	NA	promoter-TSS (DgyrT14403)	NA	-38	DgyrT14404									0.030675	0.323171	0	0	1	0	0	0	0	0	0	0	0	0	1	0	0	0	0	0	0	0	0	0	0	0	0	0	0	0	0
Peak7501	scaffold005	2932005	2932154	+	0	NA	promoter-TSS (DgyrT4403)	NA	-117	DgyrT4403									0.013423	0.306667	1	0	0	0	0	0	0	0	0	0	0	0	0	0	1	0	0	1	0	0	0	0	0	0	0	1	0	0	0
Peak7300	scaffold005	1798976	1799149	+	0	NA	promoter-TSS (DgyrT4061)	NA	128	DgyrT4062									0.034682	0.390805	0	0	0	1	0	0	0	0	0	0	0	0	0	0	0	0	0	0	0	0	0	0	0	0	0	0	0	0	0
Peak5996	scaffold032	146338	146637	+	0	NA	Intergenic	NA	-4917	DgyrT16500									0.0301	0.35	1	0	0	0	0	0	0	1	0	0	0	0	0	0	0	0	0	0	0	0	0	0	0	0	0	1	1	0	0
Peak3704	scaffold020	75279	75454	+	0	NA	promoter-TSS (DgyrT14168)	NA	-62	DgyrT14168									0.074286	0.465909	0	0	0	0	0	0	1	0	0	0	0	0	0	0	0	0	0	0	0	0	0	0	0	0	0	0	0	0	0
Peak1516	scaffold014	1782356	1782546	+	0	NA	promoter-TSS (DgyrT11630)	NA	-89	DgyrT11630									0.021053	0.308901	0	0	0	0	0	0	0	0	0	0	0	0	0	0	1	0	0	0	0	0	0	0	0	0	0	0	0	0	0
Peak10124	scaffold009	1929962	1930177	+	0	NA	promoter-TSS (DgyrT8973)	NA	-110	DgyrT8973									0.018605	0.291667	0	0	1	1	0	0	0	0	0	0	0	0	0	0	6	0	0	0	1	0	0	0	0	0	0	0	0	0	1
Peak6209	scaffold003	921762	921897	+	0	NA	promoter-TSS (DgyrT2472)	NA	-686	DgyrT2472									0.007407	0.323529	1	0	0	0	0	0	0	0	0	0	0	0	0	0	0	0	0	0	0	0	0	0	0	0	0	1	0	0	0
Peak2539	scaffold019	592443	592634	+	0	NA	promoter-TSS (DgyrT13163)	NA	-240	DgyrT13163									0.099476	0.385417	1	0	1	0	0	0	0	0	0	0	0	0	0	0	2	0	0	0	1	0	0	0	0	0	0	1	0	0	0
Peak5503	scaffold002	2440605	2440728	+	0	NA	intron (DgyrT1749, intron 4 of 8)	NA	1795	DgyrT1749									0.04878	0.306452	0	1	0	0	0	0	0	0	2	0	0	0	0	0	4	0	0	0	0	0	0	0	0	0	0	0	0	2	0
Peak3495	scaffold001	2350320	2350614	+	0	NA	promoter-TSS (DgyrT715)	NA	504	DgyrT716									0.062992	0.372549	0	2	0	0	0	2	0	0	0	0	0	0	0	3	0	0	0	0	0	0	0	0	0	0	0	0	0	2	0
Peak4985	scaffold029	217809	218046	+	0	NA	Intergenic	NA	-1132	DgyrT16192									0.016878	0.319328	0	0	0	0	0	0	0	1	0	0	0	0	0	0	1	0	0	0	0	0	0	0	0	0	0	0	1	0	0
Peak1619	scaffold015	97990	98209	+	0	NA	promoter-TSS (DgyrT11793)	NA	-512	DgyrT11793									0.013699	0.318182	0	0	0	1	0	0	0	0	0	0	0	0	0	0	0	0	0	0	1	0	0	0	0	0	0	1	0	0	1
Peak2661	scaffold019	1336191	1336342	+	0	NA	promoter-TSS (DgyrT13384)	NA	-169	DgyrT13384									0.046358	0.407895	0	2	0	0	0	1	0	0	0	0	0	0	0	2	0	0	0	0	0	0	0	0	0	0	0	0	0	2	0
Peak6034	scaffold033	104823	105187	+	0	NA	TTS (DgyrT16573)	NA	372	DgyrT16569									0.03022	0.334247	0	0	0	0	0	0	0	0	0	0	0	0	1	0	2	0	0	0	0	0	0	0	0	0	0	0	0	0	0
Peak5894	scaffold030	357936	358384	+	0	NA	Intergenic	NA	-2209	DgyrT16362									0.016173	0.313673	0	0	0	0	0	0	0	0	0	0	0	0	0	2	1	0	0	0	0	0	0	0	0	0	0	0	0	0	0
Peak2931	scaffold019	2957640	2957773	+	0	NA	exon (DgyrT13892, exon 1 of 1)	NA	1089	DgyrT13892									0.037594	0.395522	1	0	0	0	0	0	0	0	1	0	0	0	0	0	0	0	0	0	0	0	0	0	0	0	0	2	1	0	0
Peak4648	scaffold026	142471	142583	+	0	NA	intron (DgyrT15694, intron 8 of 13)	NA	2433	DgyrT15694									0.026786	0.389381	0	0	0	0	0	0	0	0	0	0	0	0	0	0	1	0	0	0	0	2	0	0	0	0	0	0	0	0	0
Peak7145	scaffold005	1100237	1100393	+	0	NA	promoter-TSS (DgyrT3819)	NA	-502	DgyrT3819									0.033557	0.393333	0	0	0	0	0	0	0	0	0	0	0	0	0	0	0	0	0	0	2	2	0	0	0	0	0	0	0	0	0
Peak7703	scaffold005	4085760	4085889	+	0	NA	exon (DgyrT4734, exon 3 of 4)	NA	649	DgyrT4735									0.03876	0.407692	1	0	0	1	0	0	0	0	0	0	0	0	0	0	0	0	0	0	0	0	0	0	0	0	0	1	0	0	0
Peak9991	scaffold009	1045376	1045529	+	0	NA	promoter-TSS (DgyrT8664)	NA	-14	DgyrT8663									0.045752	0.318182	0	0	0	1	0	0	0	0	0	0	0	0	0	0	2	0	0	0	0	0	0	0	0	0	0	0	0	0	0
Peak10060	scaffold009	1442787	1443045	+	0	NA	intron (DgyrT8812, intron 6 of 14)	NA	2242	DgyrT8812									0.03876	0.312741	0	0	0	0	0	0	0	0	0	0	0	0	0	1	1	2	0	0	1	0	0	0	0	0	0	0	0	0	0
Peak2154	scaffold017	713303	713520	+	0	NA	exon (DgyrT12567, exon 1 of 3)	NA	699	DgyrT12568									0.02765	0.316514	0	0	0	1	0	0	0	0	0	0	0	0	0	2	2	0	0	0	4	0	0	0	0	0	0	0	0	0	1
Peak9626	scaffold008	586618	587023	+	0	NA	exon (DgyrT8005, exon 2 of 3)	NA	3769	DgyrT8005									0.024691	0.285714	0	0	0	1	0	0	0	0	0	0	0	0	0	0	1	0	0	0	1	0	0	0	0	0	0	0	0	0	0
Peak5919	scaffold031	140685	140896	+	0	NA	promoter-TSS (DgyrT16404)	NA	-306	DgyrT16404									0.061611	0.382075	1	0	0	0	0	0	0	0	1	0	0	0	0	0	0	0	0	0	2	0	0	0	0	0	0	0	0	0	0
Peak4726	scaffold027	184968	185206	+	0	NA	promoter-TSS (DgyrT15826)	NA	26	DgyrT15826									0.058824	0.460251	0	0	0	0	0	0	1	0	0	0	0	0	0	0	0	0	0	0	0	0	0	0	0	0	0	0	0	0	0
Peak8663	scaffold006	5015430	5015670	+	0	NA	intron (DgyrT6368, intron 2 of 5)	NA	1481	DgyrT6368									0.058333	0.460581	0	0	0	0	0	0	0	0	0	0	0	0	0	1	0	0	0	0	0	0	0	0	0	0	0	1	0	0	0
Peak3075	scaffold001	84	431	+	0	NA	Intergenic	NA	-7071	DgyrT2									0.017986	0.396429	2	0	0	0	0	0	0	0	0	0	0	0	0	0	0	0	0	0	0	0	0	0	0	0	0	2	1	0	0
Peak665	scaffold012	992174	992475	+	0	NA	promoter-TSS (DgyrT10145)	NA	-168	DgyrT10145									0.0299	0.274834	0	0	0	0	0	0	0	0	0	0	0	0	0	0	2	2	0	0	2	0	0	0	0	0	0	0	0	0	0
Peak6622	scaffold004	4508	5066	+	0	NA	Intergenic	NA	-3069	DgyrT3029									0.032258	0.304114	1	0	1	0	0	0	0	0	0	0	0	0	0	0	5	0	0	0	2	0	0	0	1	0	0	0	0	0	0
Peak1138	scaffold013	1170851	1171067	+	0	NA	promoter-TSS (DgyrT11008)	NA	-406	DgyrT11009									0.013889	0.299539	0	0	0	0	0	0	0	0	0	0	0	0	0	0	7	0	0	0	2	0	0	0	0	0	0	0	0	0	0
Peak4903	scaffold028	571479	571853	+	0	NA	promoter-TSS (DgyrT16072)	NA	-32	DgyrT16072									0.013369	0.328	1	0	0	0	0	0	0	0	0	0	0	0	0	0	8	1	0	0	5	0	0	0	0	0	0	1	0	0	0
Peak5207	scaffold002	952723	953001	+	0	NA	intron (DgyrT1314, intron 3 of 4)	NA	1001	DgyrT1314									0.02518	0.318996	0	0	0	0	0	0	0	0	0	0	0	0	0	2	4	1	0	0	5	0	0	0	0	0	0	0	0	0	0
Peak3150	scaffold001	433213	433377	+	0	NA	promoter-TSS (DgyrT96)	NA	-32	DgyrT94									0.054878	0.406061	0	2	0	0	0	1	1	0	0	0	0	0	0	0	0	0	0	0	4	0	0	0	0	0	0	0	0	2	0
Peak7838	scaffold006	106398	106552	+	0	NA	promoter-TSS (DgyrT4864)	NA	-100	DgyrT4864									0.012987	0.309677	0	0	0	0	0	0	0	0	0	0	0	0	1	0	1	0	0	0	2	0	0	0	0	0	0	0	0	0	0
Peak8847	scaffold007	571524	571607	+	0	NA	promoter-TSS (DgyrT6658)	NA	-8	DgyrT6658									0.060241	0.404762	2	0	1	0	0	0	0	0	0	0	0	0	0	0	0	0	0	0	0	0	0	0	0	0	0	0	0	0	0
Peak201	scaffold010	1415482	1415936	+	0	NA	promoter-TSS (DgyrT9485)	NA	-619	DgyrT9485									0.063877	0.406593	1	0	0	0	0	0	0	0	0	0	0	0	0	0	5	0	0	0	0	0	0	0	0	0	0	1	0	0	0
Peak4512	scaffold025	90019	90238	+	0	NA	Intergenic	NA	-1195	DgyrT15422									0.045662	0.4	0	2	0	0	0	1	0	0	0	0	0	0	0	0	0	0	1	0	0	0	0	0	0	0	0	0	0	2	0
Peak1212	scaffold013	1522617	1522829	+	0	NA	Intergenic	NA	-2285	DgyrT11117									0.070755	0.43662	1	0	0	0	0	0	0	0	0	0	0	0	0	0	3	0	0	0	1	0	0	0	0	0	0	1	0	0	0
Peak2466	scaffold019	211070	211314	+	0	NA	promoter-TSS (DgyrT13038)	NA	-126	DgyrT13038									0.032787	0.330612	0	0	0	0	2	0	0	0	0	0	0	0	0	0	0	2	0	0	0	1	0	0	0	0	0	0	0	0	0
Peak4565	scaffold025	602466	602582	+	0	NA	promoter-TSS (DgyrT15520)	NA	-71	DgyrT15520									0.068966	0.393162	0	0	0	0	0	0	0	0	0	0	1	0	0	0	0	0	0	0	0	0	0	0	0	0	0	0	0	0	0
Peak867	scaffold012	2111694	2111932	+	0	NA	Intergenic	NA	2761	DgyrT10508									0.067227	0.426778	1	0	0	0	0	0	1	0	0	0	0	0	0	0	0	0	0	0	1	0	0	0	0	0	0	0	0	0	0
Peak7399	scaffold005	2274843	2274997	+	0	NA	promoter-TSS (DgyrT4194)	NA	-80	DgyrT4194									0.025974	0.348387	0	0	0	0	0	0	0	0	0	0	0	0	0	0	1	0	0	0	0	2	0	0	0	0	0	0	0	0	0
Peak10203	scaffold009	2417412	2417574	+	0	NA	Intergenic	NA	-1411	DgyrT9126									0.04321	0.380368	2	0	0	1	0	0	0	0	2	0	0	0	0	0	2	0	0	0	0	0	0	0	0	0	0	1	0	0	0
Peak6670	scaffold004	238601	238808	+	0	NA	promoter-TSS (DgyrT3107)	NA	-478	DgyrT3107									0.024155	0.360577	0	0	0	0	0	0	0	1	0	0	0	0	0	0	0	0	0	0	0	0	0	0	0	0	0	0	0	0	0
Peak2070	scaffold017	311693	311879	+	0	NA	TTS (DgyrT12443)	NA	4835	DgyrT12442									0.021505	0.26738	0	0	0	0	0	0	0	0	0	0	0	0	0	0	1	0	0	0	0	0	0	0	0	0	0	0	0	0	0
Peak2616	scaffold019	1063768	1063920	+	0	NA	TTS (DgyrT13300)	NA	135	DgyrT13299									0.046053	0.366013	0	0	0	0	0	0	0	0	0	0	0	0	0	0	0	0	0	0	0	0	0	0	0	0	0	0	0	0	0
Peak5189	scaffold002	834764	835024	+	0	NA	promoter-TSS (DgyrT1295)	NA	-77	DgyrT1295									0.057692	0.413793	1	0	0	0	0	0	0	0	0	0	0	0	0	0	3	0	0	1	0	1	0	0	0	0	0	0	0	0	0
Peak3055	scaffold019	3653643	3653818	+	0	NA	promoter-TSS (DgyrT14111)	NA	-269	DgyrT14111									0.04	0.318182	0	0	0	0	0	0	0	0	0	0	0	0	0	0	2	0	0	0	0	0	0	0	0	0	0	0	0	0	0
Peak8029	scaffold006	1088908	1089065	+	0	NA	promoter-TSS (DgyrT5167)	NA	-325	DgyrT5168									0.025478	0.310127	1	0	0	1	0	0	0	0	0	0	0	0	0	0	1	0	0	0	0	0	0	0	0	0	0	1	0	0	1
Peak2052	scaffold017	135041	135203	+	0	NA	Intergenic	NA	8670	DgyrT12417									0.061728	0.349693	0	0	0	0	0	0	0	0	0	0	0	0	0	2	0	0	0	0	1	0	0	0	0	0	0	0	0	0	0
Peak2448	scaffold019	91197	91357	+	0	NA	promoter-TSS (DgyrT13004)	NA	-120	DgyrT13005									0.025	0.31677	0	0	0	0	0	0	0	0	0	0	0	0	0	0	1	0	0	0	0	0	0	0	0	0	0	0	0	0	0
Peak7766	scaffold005	4403820	4404002	+	0	NA	exon (DgyrT4816, exon 2 of 7)	NA	1576	DgyrT4817									0.016484	0.300546	0	0	0	2	0	0	0	0	0	0	0	0	0	0	1	0	1	0	0	0	0	0	0	0	0	0	0	0	1
Peak7060	scaffold005	399298	399406	+	0	NA	Intergenic	NA	-3064	DgyrT3701									0.018519	0.376147	0	0	0	0	0	0	0	1	0	0	0	0	0	0	0	0	0	0	0	0	0	0	0	0	0	0	1	0	0
Peak5878	scaffold030	229248	229427	+	0	NA	Intergenic	NA	-1405	DgyrT16332									0.067039	0.444444	0	0	0	0	0	0	0	0	0	0	0	0	0	0	0	0	0	0	0	0	0	0	0	0	0	0	0	0	0
Peak5917	scaffold031	127719	127876	+	0	NA	promoter-TSS (DgyrT16401)	NA	-938	DgyrT16401									0.006369	0.341772	0	0	0	0	0	0	0	0	0	0	0	0	0	2	0	0	0	0	0	0	0	0	0	0	0	0	0	0	0
Peak3408	scaffold001	1808984	1809148	+	0	NA	promoter-TSS (DgyrT564)	NA	-30	DgyrT563									0.036585	0.363636	0	0	0	0	0	0	0	0	0	0	0	0	1	0	0	0	0	0	0	0	0	0	0	0	0	0	0	0	0
Peak5469	scaffold002	2223410	2223667	+	0	NA	promoter-TSS (DgyrT1686)	NA	-71	DgyrT1686									0.077821	0.434109	1	0	1	0	0	0	0	0	0	0	0	0	0	2	0	0	0	1	0	0	0	0	0	0	0	0	0	0	0
Peak4235	scaffold236	5347	5480	+	0	NA	NA	NA	NA	NA									0.052632	0.410448	2	0	0	0	0	0	0	0	0	0	0	0	0	0	0	0	0	0	0	0	0	0	0	0	0	1	0	0	0
Peak4144	scaffold022	191559	191643	+	0	NA	exon (DgyrT14892, exon 7 of 7)	NA	1961	DgyrT14892									0	0.166667	0	0	0	0	0	0	0	0	0	0	0	0	0	0	0	0	0	0	0	0	0	0	0	0	0	0	0	0	0
Peak9700	scaffold008	941062	941458	+	0	NA	promoter-TSS (DgyrT8130)	NA	-189	DgyrT8130									0.037879	0.352645	0	0	0	0	0	0	2	0	0	0	0	0	0	0	2	0	0	0	1	0	0	0	0	0	0	0	0	0	0
Peak9439	scaffold007	3861638	3861851	+	0	NA	promoter-TSS (DgyrT7646)	NA	-117	DgyrT7646									0.032864	0.350467	0	0	0	1	0	0	0	0	0	0	0	0	0	0	0	0	0	0	0	0	0	0	0	0	0	1	0	0	0
Peak10181	scaffold009	2291877	2292012	+	0	NA	promoter-TSS (DgyrT9082)	NA	-28	DgyrT9083									0.051852	0.382353	1	0	1	0	0	0	0	0	0	0	0	1	0	0	0	0	0	0	0	0	0	0	0	0	0	0	0	0	0
Peak1932	scaffold016	378676	378876	+	0	NA	exon (DgyrT12263, exon 1 of 3)	NA	420	DgyrT12263									0.06	0.353234	0	0	0	0	0	0	0	0	0	0	0	0	0	0	1	0	0	0	0	0	0	0	0	0	0	1	0	0	0
Peak619	scaffold012	682766	683002	+	0	NA	Intergenic	NA	-1150	DgyrT10082									0.050847	0.43038	0	0	0	0	0	0	0	0	0	0	0	0	0	2	0	0	1	0	0	0	0	0	0	0	0	0	0	0	0
Peak5487	scaffold002	2339970	2340148	+	0	NA	promoter-TSS (DgyrT1723)	NA	-10	DgyrT1723									0.039326	0.312849	0	0	0	0	0	0	0	0	0	0	0	0	0	1	0	0	0	0	0	0	0	0	0	0	0	0	0	0	0
Peak1209	scaffold013	1493952	1494082	+	0	NA	Intergenic	NA	-1202	DgyrT11109									0	0.335878	0	0	0	0	0	0	0	0	0	0	0	0	0	0	1	1	0	0	0	0	0	0	0	0	0	0	0	0	0
Peak365	scaffold011	399723	399904	+	0	NA	promoter-TSS (DgyrT9728)	NA	-37	DgyrT9727									0.033149	0.401099	0	4	0	0	0	2	0	0	0	0	0	0	0	0	0	0	1	0	0	0	0	0	0	0	0	0	0	4	0
Peak3756	scaffold020	504985	505382	+	0	NA	Intergenic	NA	-2573	DgyrT14271									0.078086	0.457286	0	0	0	0	0	0	1	0	0	0	0	0	0	2	0	1	0	0	0	0	0	0	0	0	0	0	0	0	0
Peak909	scaffold012	2430806	2430987	+	0	NA	intron (DgyrT10579, intron 5 of 17)	NA	1875	DgyrT10579									0.044199	0.395604	1	0	0	0	0	0	0	0	0	0	0	0	0	0	1	0	0	0	0	0	0	0	0	0	0	1	0	0	0
Peak5517	scaffold002	2558075	2558252	+	0	NA	TTS (DgyrT1763)	NA	164	DgyrT1761									0.033898	0.365169	1	0	0	0	0	0	0	0	0	0	0	0	0	0	0	0	0	0	0	0	0	0	0	0	0	1	0	0	0
Peak1257	scaffold014	122445	122635	+	0	NA	promoter-TSS (DgyrT11173)	NA	-164	DgyrT11173									0.052023	0.408046	1	0	0	0	0	0	0	0	0	0	0	0	0	0	1	0	0	0	0	0	0	0	0	0	0	1	0	0	0
Peak7558	scaffold005	3309459	3309660	+	0	NA	TTS (DgyrT4503)	NA	625	DgyrT4504									0.044776	0.316832	1	0	0	1	0	0	0	0	0	0	0	0	0	0	3	0	0	0	0	0	0	0	0	0	0	1	1	0	0
Peak4629	scaffold026	39238	39432	+	0	NA	exon (DgyrT15661, exon 6 of 8)	NA	1228	DgyrT15661									0.061856	0.476923	0	0	0	0	0	0	0	0	0	0	0	0	0	0	0	0	0	0	0	0	0	0	0	0	0	0	0	0	0
Peak9552	scaffold007	4545329	4545436	+	0	NA	intron (DgyrT7872, intron 1 of 3)	NA	-6522	DgyrT7873									0.018692	0.398148	0	0	0	0	0	0	0	0	0	0	0	0	0	0	0	0	0	0	0	0	0	0	0	0	0	0	0	0	0
Peak9709	scaffold008	985570	985746	+	0	NA	promoter-TSS (DgyrT8145)	NA	-409	DgyrT8145									0.045455	0.338983	2	0	0	0	0	0	0	0	0	1	0	0	0	0	0	0	0	0	0	0	0	0	0	0	0	1	0	0	0
Peak1016	scaffold013	395057	395195	+	0	NA	promoter-TSS (DgyrT10788)	NA	-76	DgyrT10789									0.057971	0.395683	0	0	0	0	0	0	0	0	0	0	0	0	0	0	1	0	0	0	0	0	0	0	0	0	0	0	0	0	0
Peak5416	scaffold002	1926144	1926295	+	0	NA	TTS (DgyrT1607)	NA	-2497	DgyrT1606									0.046358	0.361842	0	0	0	0	0	0	0	0	0	0	0	0	0	0	0	0	0	0	0	0	0	0	0	0	0	0	0	0	0
Peak6210	scaffold003	922011	922411	+	0	NA	promoter-TSS (DgyrT2472)	NA	-304	DgyrT2472									0.02	0.311721	0	0	0	0	0	0	0	0	0	0	0	0	0	0	2	0	0	0	3	0	0	0	0	0	0	0	0	0	0
Peak5740	scaffold002	3967445	3967525	+	0	NA	promoter-TSS (DgyrT2117)	NA	-165	DgyrT2117									0.05	0.345679	0	0	0	1	0	0	0	0	0	0	0	0	0	0	0	0	0	0	1	0	0	0	0	0	0	0	0	0	0
Peak4747	scaffold027	399265	399476	+	0	NA	exon (DgyrT15858, exon 1 of 9)	NA	331	DgyrT15858									0.038251	0.32973	0	0	0	0	0	0	0	0	0	0	0	0	0	2	0	0	0	0	2	0	0	0	0	0	0	0	0	0	0
Peak3173	scaffold001	513889	514052	+	0	NA	promoter-TSS (DgyrT124)	NA	-26	DgyrT124									0.018405	0.317073	1	0	1	0	0	0	0	0	0	0	0	0	0	0	3	0	0	0	0	0	0	0	0	0	0	0	0	0	0
Peak6186	scaffold003	801269	801364	+	0	NA	promoter-TSS (DgyrT2451)	NA	-130	DgyrT2450									0.052632	0.34375	0	0	0	0	2	0	0	0	0	0	0	0	0	0	0	0	0	0	0	0	0	0	0	0	0	0	0	0	0
Peak8912	scaffold007	949415	949699	+	0	NA	promoter-TSS (DgyrT6769)	NA	-561	DgyrT6769									0.024648	0.329825	1	0	1	0	0	0	0	0	0	0	0	0	0	0	1	0	1	0	0	0	0	0	0	0	0	0	0	0	0
Peak9267	scaffold007	2902228	2902563	+	0	NA	promoter-TSS (DgyrT7384)	NA	-296	DgyrT7384									0.032836	0.327381	0	0	0	0	0	0	0	0	0	0	0	0	0	4	2	0	0	0	0	0	0	0	0	0	0	0	0	0	0
Peak825	scaffold012	1872195	1872294	+	0	NA	exon (DgyrT10413, exon 9 of 12)	NA	2009	DgyrT10413									0.050505	0.43	0	0	0	0	0	0	1	0	0	0	0	0	0	0	0	0	0	0	0	0	0	0	0	0	0	0	0	0	0
Peak9976	scaffold009	974185	974332	+	0	NA	promoter-TSS (DgyrT8625)	NA	-89	DgyrT8626									0.061224	0.405405	0	0	0	0	0	0	0	0	0	0	1	0	0	0	1	0	0	0	0	0	0	0	0	0	0	0	0	0	0
Peak275	scaffold010	1755558	1755712	+	0	NA	promoter-TSS (DgyrT9588)	NA	-383	DgyrT9588									0.012987	0.309677	0	0	0	0	0	0	0	0	0	0	0	0	0	2	0	0	0	0	0	0	0	0	0	0	0	0	0	0	0
Peak8242	scaffold006	2404515	2404748	+	0	NA	promoter-TSS (DgyrT5546)	NA	-303	DgyrT5546									0.034335	0.346154	0	0	0	0	0	0	0	0	0	1	0	1	0	0	1	0	0	0	0	0	0	0	0	0	0	0	0	0	0
Peak3797	scaffold020	723583	723672	+	0	NA	exon (DgyrT14337, exon 2 of 2)	NA	-1086	DgyrT14334									0.044944	0.4	0	0	0	1	0	0	0	0	0	0	0	0	0	0	0	0	0	0	0	0	0	0	0	0	0	0	0	0	0
Peak3916	scaffold020	1450638	1450754	+	0	NA	promoter-TSS (DgyrT14539)	NA	-314	DgyrT14539									0.068966	0.42735	0	0	0	0	0	0	1	0	0	0	0	0	0	1	0	0	0	0	0	0	0	0	0	0	0	0	0	0	0
Peak5767	scaffold002	4138756	4138882	+	0	NA	promoter-TSS (DgyrT2157)	NA	-14	DgyrT2158									0.007937	0.385827	0	0	0	0	0	0	0	0	0	0	0	0	1	0	0	0	0	0	0	0	0	0	0	0	0	0	0	0	0
Peak2894	scaffold019	2761938	2762115	+	0	NA	exon (DgyrT13840, exon 3 of 7)	NA	1855	DgyrT13841									0.016949	0.325843	0	0	0	0	0	0	1	0	0	0	0	0	0	2	0	0	0	0	0	0	0	0	0	0	0	0	0	0	0
Peak5938	scaffold031	252879	253015	+	0	NA	promoter-TSS (DgyrT16431)	NA	-567	DgyrT16431									0	0.313869	0	0	0	0	0	0	0	0	0	0	0	0	0	0	0	0	0	0	0	0	0	0	0	0	0	0	0	0	0
Peak2924	scaffold019	2913781	2914114	+	0	NA	TTS (DgyrT13876)	NA	111	DgyrT13875									0.069069	0.464072	1	0	0	0	0	0	0	0	0	0	0	0	0	0	0	0	0	0	0	1	0	0	0	0	0	0	1	0	0
Peak5672	scaffold002	3529608	3529781	+	0	NA	promoter-TSS (DgyrT1993)	NA	95	DgyrT1994									0.034682	0.390805	0	0	0	1	0	0	0	0	0	0	0	0	0	0	0	0	2	0	1	0	0	0	0	0	0	0	0	0	1
Peak7648	scaffold005	3781808	3781929	+	0	NA	promoter-TSS (DgyrT4647)	NA	-621	DgyrT4647									0.049587	0.344262	1	0	0	0	0	0	0	0	0	0	0	0	0	0	1	0	0	0	1	0	0	0	0	0	0	1	0	0	0
Peak5924	scaffold031	179262	179400	+	0	NA	promoter-TSS (DgyrT16411)	NA	-33	DgyrT16411									0.043478	0.467626	0	0	0	0	0	0	1	0	0	0	0	0	0	0	0	0	0	0	0	0	0	0	0	0	0	0	0	0	0
Peak1018	scaffold013	408232	408407	+	0	NA	promoter-TSS (DgyrT10792)	NA	831	DgyrT10791									0.062857	0.409091	0	0	0	0	0	0	0	0	0	0	0	0	0	0	0	0	0	0	2	0	0	0	0	0	0	1	1	0	0
Peak8882	scaffold007	726726	726967	+	0	NA	promoter-TSS (DgyrT6708)	NA	-476	DgyrT6708									0.049793	0.396694	0	0	0	0	2	0	0	0	0	0	0	0	0	0	0	0	0	0	0	1	0	0	0	0	0	1	0	0	0
Peak998	scaffold013	312884	313084	+	0	NA	Intergenic	NA	2897	DgyrT10760									0.028571	0.333333	0	0	0	0	0	0	0	0	0	0	0	0	0	0	0	0	0	0	0	0	0	0	0	0	0	0	0	0	0
Peak2119	scaffold017	584820	584951	+	0	NA	promoter-TSS (DgyrT12523)	NA	-80	DgyrT12523									0.030534	0.363636	0	0	0	0	0	0	0	0	0	0	0	0	0	0	1	0	0	0	0	0	0	0	0	0	0	0	0	0	0
Peak8146	scaffold006	1893093	1893222	+	0	NA	TTS (DgyrT5390)	NA	522	DgyrT5389									0.023256	0.346154	0	0	0	0	0	0	0	0	0	0	0	0	0	0	0	0	0	0	0	0	0	0	0	0	0	0	0	0	0
Peak8597	scaffold006	4618182	4618371	+	0	NA	intron (DgyrT6241, intron 1 of 6)	NA	2479	DgyrT6241									0.063492	0.421053	0	0	0	0	0	0	0	0	0	0	0	1	0	1	0	0	0	0	1	0	0	0	0	0	0	0	0	0	0
Peak3205	scaffold001	709557	709931	+	0	NA	exon (DgyrT183, exon 3 of 3)	NA	2551	DgyrT183									0.029412	0.312	0	0	0	0	0	0	0	0	0	0	0	0	0	0	2	0	0	0	1	0	0	0	0	0	0	0	0	0	0
Peak6767	scaffold004	768266	768632	+	0	NA	Intergenic	NA	-1890	DgyrT3255									0.008197	0.288828	0	0	0	0	0	0	0	0	0	0	0	0	0	0	5	0	0	0	0	0	0	0	0	0	0	0	0	0	0
Peak2412	scaffold018	931917	932093	+	0	NA	promoter-TSS (DgyrT12956)	NA	-467	DgyrT12956									0.007576	0.203008	0	0	0	0	0	0	0	0	0	0	0	0	0	0	1	0	0	0	0	0	0	0	0	0	0	0	0	0	0
Peak4852	scaffold028	319683	319973	+	0	NA	promoter-TSS (DgyrT16000)	NA	-117	DgyrT16000									0.027586	0.37457	0	0	0	0	0	0	0	0	0	0	0	0	1	0	1	0	0	0	0	0	0	0	0	0	0	0	0	0	0
Peak3932	scaffold020	1555086	1555417	+	0	NA	promoter-TSS (DgyrT14577)	NA	-193	DgyrT14576									0.02719	0.301205	1	0	0	0	0	0	0	0	0	0	0	0	0	0	6	0	0	0	0	0	0	0	0	0	0	0	0	0	0
Peak2146	scaffold017	680390	680630	+	0	NA	promoter-TSS (DgyrT12557)	NA	-154	DgyrT12556									0.025	0.33195	0	1	0	1	0	0	0	0	0	0	0	0	0	0	1	0	0	0	0	0	0	0	0	0	0	0	0	2	1
Peak9041	scaffold007	1696026	1696271	+	0	NA	promoter-TSS (DgyrT6983)	NA	-74	DgyrT6984									0.028571	0.341463	1	0	0	0	0	0	2	0	0	0	0	0	0	0	0	0	0	0	0	0	0	0	0	0	0	1	0	0	0
Peak8734	scaffold006	5443512	5443724	+	0	NA	promoter-TSS (DgyrT6516)	NA	-173	DgyrT6516									0.070755	0.375587	0	0	0	0	0	0	1	0	1	0	0	0	0	0	1	0	0	0	0	0	0	0	0	0	0	0	0	0	0
Peak6051	scaffold034	40743	40987	+	0	NA	promoter-TSS (DgyrT16606)	NA	-25	DgyrT16606									0.012295	0.269388	0	0	0	0	0	0	0	0	0	0	0	0	0	0	5	0	0	0	0	0	0	0	0	0	0	0	0	0	0
Peak7408	scaffold005	2308169	2308341	+	0	NA	TTS (DgyrT4203)	NA	1763	DgyrT4204									0.02907	0.34104	0	0	0	1	0	0	0	0	0	0	0	0	0	0	1	1	0	0	0	0	0	0	0	0	0	0	0	0	0
Peak5537	scaffold002	2650490	2650703	+	0	NA	promoter-TSS (DgyrT1788)	NA	-169	DgyrT1788									0.042254	0.35514	1	0	1	0	0	0	0	0	1	0	0	0	0	1	1	0	0	0	0	0	0	0	0	0	0	0	0	0	0
Peak3516	scaffold001	2453586	2453772	+	0	NA	promoter-TSS (DgyrT743)	NA	-341	DgyrT743									0.032258	0.368984	0	1	1	0	0	0	0	0	0	0	0	0	0	0	1	0	0	0	0	0	0	0	0	0	0	0	0	0	0
Peak344	scaffold011	281760	282018	+	0	NA	intron (DgyrT9681, intron 10 of 13)	NA	-1337	DgyrT9682									0.034884	0.316602	0	0	0	0	0	0	0	0	0	1	0	0	0	0	2	0	0	0	0	0	0	0	0	0	0	0	0	0	0
Peak2966	scaffold019	3112160	3112294	+	0	NA	promoter-TSS (DgyrT13947)	NA	-520	DgyrT13947									0.029851	0.340741	0	0	0	0	0	0	0	0	0	0	0	0	0	0	2	2	0	0	0	0	0	0	0	0	0	0	0	0	0
Peak3306	scaffold001	1217947	1218126	+	0	NA	promoter-TSS (DgyrT353)	NA	-65	DgyrT353									0.044693	0.361111	0	0	0	1	0	0	0	0	0	0	0	0	0	0	0	0	0	0	0	0	1	0	0	0	0	0	0	0	1
Peak752	scaffold012	1475203	1475312	+	0	NA	promoter-TSS (DgyrT10278)	NA	-404	DgyrT10278									0.045872	0.390909	0	0	0	0	0	0	0	0	0	0	0	1	0	0	0	0	0	0	1	0	0	0	0	0	0	0	0	0	0
Peak8974	scaffold007	1413723	1413881	+	0	NA	promoter-TSS (DgyrT6877)	NA	221	DgyrT6878									0.031646	0.333333	0	0	0	0	0	0	0	0	0	0	0	0	1	0	1	0	0	0	1	0	0	0	0	0	0	0	0	0	0
Peak1223	scaffold013	1631829	1631924	+	0	NA	promoter-TSS (DgyrT11142)	NA	46	DgyrT11143									0.042105	0.416667	1	0	0	0	0	0	0	0	0	0	0	0	0	0	0	0	0	0	0	0	0	0	0	0	0	1	0	0	0
Peak7307	scaffold005	1834497	1834850	+	0	NA	TTS (DgyrT4072)	NA	597	DgyrT4073									0.036827	0.392655	2	0	0	0	0	0	0	1	0	0	0	0	0	1	0	0	0	0	0	0	0	0	0	0	0	1	1	0	0
Peak9361	scaffold007	3415952	3416241	+	0	NA	promoter-TSS (DgyrT7513)	NA	-42	DgyrT7513									0.024221	0.317241	1	0	0	0	0	0	0	0	0	0	0	0	0	0	4	0	1	0	0	0	0	0	0	0	0	0	0	0	0
Peak9491	scaffold007	4145044	4145244	+	0	NA	promoter-TSS (DgyrT7755)	NA	52	DgyrT7755									0.045	0.348259	0	0	0	0	0	0	0	0	0	0	0	0	0	0	1	0	0	0	0	0	0	0	0	0	0	0	0	0	0
Peak3237	scaffold001	872545	872720	+	0	NA	promoter-TSS (DgyrT232)	NA	-66	DgyrT231									0.074286	0.352273	0	0	0	0	0	0	0	0	0	0	0	0	0	2	2	0	0	0	1	0	0	0	0	0	0	0	0	0	0
Peak8265	scaffold006	2565814	2565980	+	0	NA	promoter-TSS (DgyrT5599)	NA	-18	DgyrT5600									0.024096	0.341317	1	0	0	0	0	0	0	0	0	0	0	0	1	0	1	0	0	0	0	0	0	0	0	0	0	1	0	0	0
Peak4955	scaffold029	1237	1397	+	0	NA	promoter-TSS (DgyrT16152)	NA	-149	DgyrT16152									0.02521	0.305785	0	0	0	0	0	0	0	0	0	0	0	0	0	0	0	0	0	0	1	0	0	0	0	0	0	0	0	0	0
Peak6193	scaffold003	831506	831663	+	0	NA	intron (DgyrT2456, intron 2 of 9)	NA	2722	DgyrT2456									0.019108	0.291139	0	0	0	0	0	0	0	0	0	0	0	0	0	0	5	0	0	0	2	0	0	0	0	0	0	0	0	0	0
Peak3284	scaffold001	1118794	1118975	+	0	NA	promoter-TSS (DgyrT313)	NA	-28	DgyrT314									0.062069	0.390411	1	2	0	0	0	1	0	0	0	0	0	0	0	0	0	0	0	0	0	0	0	0	0	0	0	1	0	2	0
Peak3159	scaffold001	485451	485708	+	0	NA	TTS (DgyrT116)	NA	2598	DgyrT116									0.089494	0.511628	0	0	0	0	0	0	0	0	0	0	0	0	0	2	0	0	0	0	0	0	0	0	0	0	0	0	0	0	0
Peak3736	scaffold020	304023	304380	+	0	NA	promoter-TSS (DgyrT14222)	NA	-58	DgyrT14222									0.044818	0.371508	0	0	0	0	0	0	0	0	0	0	0	0	0	0	3	0	0	0	0	0	0	0	0	0	0	0	0	0	0
Peak6617	scaffold048	1	224	+	0	NA	exon (DgyrT16846, exon 1 of 1)	NA	111	DgyrT16846									0.017937	0.361607	0	2	0	0	0	0	0	0	0	0	0	0	0	2	0	2	0	0	0	0	0	0	0	0	0	0	0	2	0
Peak865	scaffold012	2104664	2104896	+	0	NA	intron (DgyrT10507, intron 2 of 6)	NA	3456	DgyrT10507									0.043103	0.334764	0	0	0	0	0	0	0	0	0	0	0	0	0	0	0	1	0	0	1	2	0	0	0	0	0	0	0	0	0
Peak7746	scaffold005	4282252	4282408	+	0	NA	promoter-TSS (DgyrT4789)	NA	-111	DgyrT4789									0.032051	0.363057	1	0	0	0	0	0	0	0	0	1	0	0	0	0	2	0	0	0	0	0	0	0	0	0	0	0	0	0	0
Peak8946	scaffold007	1140905	1141090	+	0	NA	intron (DgyrT6810, intron 5 of 13)	NA	3216	DgyrT6810									0.032432	0.376344	1	0	0	0	0	0	0	0	1	1	0	0	0	0	0	0	0	0	0	0	0	0	0	0	0	1	1	0	0
Peak9321	scaffold007	3209392	3209617	+	0	NA	promoter-TSS (DgyrT7468)	NA	-76	DgyrT7468									0.026667	0.367257	1	0	0	1	0	0	0	0	0	0	0	1	0	0	1	0	0	0	0	0	0	0	0	0	0	1	0	0	0
Peak4716	scaffold027	115593	115814	+	0	NA	Intergenic	NA	5982	DgyrT15815									0.072398	0.459459	0	0	0	1	0	0	0	0	0	0	0	0	0	0	0	0	0	0	0	0	0	0	0	0	0	0	0	0	0
Peak1636	scaffold015	209838	210019	+	0	NA	promoter-TSS (DgyrT11818)	NA	-199	DgyrT11817									0.044199	0.406593	0	0	0	0	0	0	0	0	0	0	0	0	0	0	0	0	0	0	0	0	0	0	0	0	0	0	0	0	0
Peak5522	scaffold002	2596164	2596399	+	0	NA	Intergenic	NA	2582	DgyrT1770									0.042553	0.364407	1	0	0	0	0	0	0	0	0	0	0	0	0	0	3	0	0	0	1	0	0	0	0	0	0	1	0	0	0
Peak8940	scaffold007	1120251	1120466	+	0	NA	promoter-TSS (DgyrT6807)	NA	-110	DgyrT6807									0.032558	0.333333	0	0	0	0	0	0	0	1	0	0	0	0	0	0	2	0	0	0	0	0	0	0	0	0	0	0	1	0	0
Peak4072	scaffold021	597451	597592	+	0	NA	Intergenic	NA	4416	DgyrT14781									0.035461	0.415493	0	0	0	0	0	0	0	0	0	0	0	0	0	0	0	0	0	0	2	0	0	0	0	0	0	0	0	0	0
Peak5142	scaffold002	559282	559471	+	0	NA	Intergenic	NA	-2894	DgyrT1209									0.037037	0.394737	2	0	0	0	0	0	0	0	0	0	0	0	0	0	0	0	0	0	0	0	0	0	0	0	0	2	0	0	0
Peak1705	scaffold015	629270	629373	+	0	NA	promoter-TSS (DgyrT11918)	NA	-229	DgyrT11918									0.019417	0.317308	0	0	0	0	0	0	0	0	0	0	0	0	0	0	0	0	0	0	0	0	0	0	0	0	0	0	0	0	0
Peak5654	scaffold002	3386313	3386635	+	0	NA	TTS (DgyrT1971)	NA	-1521	DgyrT1970									0.02795	0.309598	0	0	0	0	0	0	0	0	0	0	0	0	0	0	5	0	0	0	0	0	0	0	0	0	0	0	1	0	0
Peak8762	scaffold074	139015	139222	+	0	NA	promoter-TSS (DgyrT17120)	NA	-843	DgyrT17120									0.007874	0.335938	0	0	0	0	0	0	0	0	0	0	0	0	0	0	0	0	0	0	0	0	0	0	0	0	0	0	0	0	0
Peak9538	scaffold007	4459366	4459842	+	0	NA	promoter-TSS (DgyrT7856)	NA	367	DgyrT7855									0.025575	0.28934	1	0	0	0	0	0	0	0	0	0	0	0	0	0	2	0	0	0	0	0	0	0	0	0	0	1	0	0	0
Peak8047	scaffold006	1210622	1210830	+	0	NA	exon (DgyrT5198, exon 1 of 5)	NA	355	DgyrT5198									0.028846	0.38756	0	0	0	0	0	0	0	0	0	0	0	0	0	0	0	0	0	0	0	0	0	0	0	0	0	0	0	0	0
Peak4935	scaffold028	814340	814662	+	0	NA	promoter-TSS (DgyrT16126)	NA	-85	DgyrT16126									0.037267	0.371517	1	0	1	0	0	0	1	0	0	0	0	0	0	0	3	0	0	1	0	0	0	0	0	0	0	1	0	0	0
Peak723	scaffold012	1329298	1329410	+	0	NA	promoter-TSS (DgyrT10219)	NA	-10	DgyrT10220									0.026786	0.451327	0	0	1	0	0	0	1	0	0	0	0	0	0	0	0	0	0	0	0	0	0	0	0	0	0	0	0	0	0
Peak6674	scaffold004	256268	257098	+	0	NA	TTS (DgyrT3110)	NA	2027	DgyrT3114									0.039759	0.403129	0	0	0	0	0	0	0	0	0	0	0	0	0	0	2	0	0	0	4	0	0	0	5	0	0	0	0	0	0
Peak3602	scaffold001	2888494	2888671	+	0	NA	promoter-TSS (DgyrT880)	NA	-175	DgyrT880									0.039548	0.337079	1	0	1	0	0	0	0	0	1	0	0	0	0	0	3	0	1	0	0	0	0	0	0	0	0	1	0	0	0
Peak4875	scaffold028	431149	431318	+	0	NA	promoter-TSS (DgyrT16029)	NA	79	DgyrT16029									0.029586	0.335294	0	2	0	0	0	0	0	0	0	0	0	0	0	0	3	0	0	0	1	0	0	0	0	0	0	0	0	2	0
Peak4941	scaffold028	868553	868699	+	0	NA	promoter-TSS (DgyrT16133)	NA	-18	DgyrT16135									0.089041	0.435374	0	0	0	0	2	0	0	0	0	0	0	0	0	0	0	0	0	0	0	0	0	0	0	0	0	0	0	0	0
Peak9285	scaffold007	3054386	3054682	+	0	NA	promoter-TSS (DgyrT7411)	NA	-158	DgyrT7410									0.02027	0.306397	0	0	0	0	0	0	0	0	0	0	0	0	0	0	3	0	0	0	0	0	0	0	0	0	0	0	0	0	0
Peak1891	scaffold016	170693	170969	+	0	NA	exon (DgyrT12209, exon 1 of 11)	NA	261	DgyrT12209									0.047101	0.382671	0	0	0	0	0	0	0	0	1	0	0	0	0	0	2	0	0	0	0	0	0	0	0	0	0	0	0	0	0
Peak7379	scaffold005	2166330	2166511	+	0	NA	promoter-TSS (DgyrT4162)	NA	-220	DgyrT4162									0.027624	0.379121	0	2	1	0	0	1	0	0	0	0	0	0	0	2	1	0	0	0	0	0	0	0	0	0	0	1	0	2	0
Peak4899	scaffold028	543190	544093	+	0	NA	intron (DgyrT16068, intron 1 of 7)	NA	889	DgyrT16068									0.018454	0.299194	0	0	0	0	0	0	0	0	0	0	0	0	0	4	2	0	0	0	1	0	0	0	0	0	0	0	0	0	0
Peak4759	scaffold027	501562	501752	+	0	NA	promoter-TSS (DgyrT15874)	NA	-228	DgyrT15874									0.052632	0.366492	1	0	0	0	0	0	0	0	0	0	0	0	0	0	1	0	0	0	0	0	0	0	0	0	0	1	0	0	0
Peak2213	scaffold017	990910	991238	+	0	NA	promoter-TSS (DgyrT12667)	NA	-593	DgyrT12667									0.021341	0.346505	0	0	0	0	0	0	1	0	2	0	0	0	0	0	1	2	0	1	2	0	0	0	0	0	0	0	0	0	0
Peak759	scaffold012	1523295	1523449	+	0	NA	exon (DgyrT10292, exon 2 of 5)	NA	622	DgyrT10292									0.038961	0.387097	0	0	0	0	0	0	0	0	0	0	0	1	0	0	0	0	0	0	0	0	0	0	0	0	0	1	0	0	0
Peak7469	scaffold005	2730919	2731645	+	0	NA	intron (DgyrT4340, intron 7 of 10)	NA	-9108	DgyrT4341									0.033333	0.363924	1	0	0	1	0	0	0	0	0	0	0	0	0	2	2	0	0	1	0	0	0	0	0	0	0	1	1	0	0
Peak7175	scaffold005	1229405	1229514	+	0	NA	promoter-TSS (DgyrT3874)	NA	-295	DgyrT3875									0.027523	0.381818	1	0	0	0	0	0	0	0	1	0	0	0	0	0	0	0	0	0	0	0	0	0	0	0	0	0	0	0	0
Peak5782	scaffold002	4249075	4249187	+	0	NA	Intergenic	NA	3302	DgyrT2183									0.008929	0.318584	0	0	0	0	0	0	0	0	0	0	0	0	0	0	2	0	0	0	0	0	0	0	0	0	0	0	0	0	0
Peak3965	scaffold020	1734597	1734739	+	0	NA	promoter-TSS (DgyrT14646)	NA	-37	DgyrT14646									0.035211	0.342657	1	0	0	0	0	0	0	0	0	0	0	0	0	0	0	0	0	0	0	0	0	0	0	0	0	1	1	0	0
Peak1901	scaffold016	223566	223686	+	0	NA	intron (DgyrT12222, intron 3 of 5)	NA	1682	DgyrT12222									0.033333	0.38843	1	0	0	0	0	0	0	0	0	0	0	0	0	2	0	0	0	0	1	0	0	0	0	0	0	1	0	0	0
Peak5953	scaffold031	315874	316035	+	0	NA	exon (DgyrT16447, exon 1 of 1)	NA	169	DgyrT16447									0.006211	0.296296	0	2	0	0	0	0	0	0	0	0	0	0	0	0	0	0	0	0	1	0	0	0	0	0	0	0	0	2	0
Peak5905	scaffold031	16717	16869	+	0	NA	TTS (DgyrT16377)	NA	627	DgyrT16378									0.059211	0.405229	0	0	1	1	0	0	0	0	0	1	0	0	0	0	3	0	0	0	0	0	0	0	0	0	0	0	0	0	0
Peak1261	scaffold014	152268	152507	+	0	NA	exon (DgyrT11179, exon 3 of 5)	NA	775	DgyrT11179									0.033473	0.366667	0	0	0	0	0	0	0	0	0	0	0	0	0	0	0	0	0	0	0	0	0	0	0	0	0	0	0	0	0
Peak7141	scaffold005	1060094	1060260	+	0	NA	promoter-TSS (DgyrT3808)	NA	447	DgyrT3807									0.014815	0.350365	0	0	0	0	0	0	0	0	0	0	0	0	0	0	0	0	0	0	2	0	0	0	0	0	0	0	0	0	0
Peak2105	scaffold017	529467	529751	+	0	NA	promoter-TSS (DgyrT12493)	NA	-422	DgyrT12493									0.052817	0.361404	0	0	0	0	0	0	0	0	0	0	0	0	0	1	0	0	0	0	0	0	0	0	0	0	0	0	0	0	0
Peak6063	scaffold034	158848	159123	+	0	NA	promoter-TSS (DgyrT16621)	NA	-65	DgyrT16621									0.029091	0.278986	0	0	0	0	0	0	0	0	0	1	1	0	0	0	2	0	1	0	1	0	0	0	0	0	0	0	0	0	0
Peak7342	scaffold005	1998511	1998660	+	0	NA	intron (DgyrT4125, intron 3 of 11)	NA	537	DgyrT4125									0.033557	0.36	1	0	0	0	0	0	0	0	0	0	0	0	0	0	0	0	0	0	0	0	0	0	0	0	0	2	1	0	0
Peak9625	scaffold008	580174	580395	+	0	NA	promoter-TSS (DgyrT8002)	NA	-152	DgyrT8001									0.027149	0.355856	0	2	0	0	0	2	0	0	0	0	0	0	0	2	0	0	0	0	0	0	0	0	0	0	0	0	0	2	0
Peak3061	scaffold019	3682211	3682420	+	0	NA	TTS (DgyrT14124)	NA	126	DgyrT14120									0.014354	0.314286	0	0	0	1	0	0	0	0	0	0	0	0	0	0	5	0	0	0	1	0	0	0	0	0	0	0	0	0	1
Peak2114	scaffold017	567875	568055	+	0	NA	TTS (DgyrT12516)	NA	1849	DgyrT12516									0.05	0.375691	0	0	0	1	0	0	0	0	0	0	1	0	0	0	0	0	1	0	0	0	0	0	0	0	0	0	0	0	0
Peak1465	scaffold014	1422820	1422993	+	0	NA	promoter-TSS (DgyrT11526)	NA	-17	DgyrT11526									0.046243	0.37931	0	0	0	0	0	0	0	0	0	0	1	0	0	0	0	0	0	0	1	0	0	0	0	0	0	0	0	0	0
Peak10213	scaffold009	2470682	2470881	+	0	NA	promoter-TSS (DgyrT9144)	NA	-101	DgyrT9145									0.020101	0.395	0	0	0	0	0	0	1	0	0	0	0	0	0	0	0	0	0	0	0	0	0	0	0	0	0	0	0	0	0
Peak753	scaffold012	1475405	1475559	+	0	NA	promoter-TSS (DgyrT10278)	NA	-179	DgyrT10278									0.073171	0.44	0	0	0	0	0	0	0	0	0	0	0	0	1	0	0	0	0	0	0	0	0	0	0	0	0	0	0	0	0
Peak6073	scaffold036	39104	39273	+	0	NA	Intergenic	NA	7977	DgyrT16643									0	0.222222	0	0	0	0	0	0	0	0	0	0	0	0	0	0	0	0	0	0	0	0	0	0	0	0	0	0	0	0	0
Peak6259	scaffold003	1285981	1286225	+	0	NA	Intergenic	NA	6915	DgyrT2518									0.037037	0.325688	0	0	0	0	0	0	0	0	0	0	0	0	0	0	0	0	0	0	4	0	0	0	0	0	0	0	0	0	0
Peak3347	scaffold001	1458681	1458883	+	0	NA	promoter-TSS (DgyrT429)	NA	-47	DgyrT429									0.049505	0.37931	0	0	0	1	0	0	0	0	0	0	0	0	0	0	1	0	0	0	0	0	0	0	0	0	0	0	0	0	1
Peak1112	scaffold013	1091000	1091119	+	0	NA	promoter-TSS (DgyrT10987)	NA	-106	DgyrT10987									0.05042	0.341667	0	0	0	0	0	0	0	0	0	0	0	0	0	0	0	0	1	0	0	0	0	0	0	0	0	0	0	0	0
Peak5591	scaffold002	2943171	2943272	+	0	NA	exon (DgyrT1862, exon 1 of 8)	NA	178	DgyrT1861									0.069307	0.372549	0	0	0	1	0	0	0	0	0	0	0	0	0	0	1	0	0	0	0	0	0	0	0	0	0	0	0	0	0
Peak6229	scaffold003	1049337	1049464	+	0	NA	Intergenic	NA	-3943	DgyrT2492									0.03937	0.390625	0	2	0	0	0	0	0	0	0	0	0	0	0	0	1	0	0	0	0	0	0	0	0	0	0	0	0	2	0
Peak2419	scaffold018	980770	980909	+	0	NA	promoter-TSS (DgyrT12970)	NA	-80	DgyrT12970									0.05036	0.328571	0	0	0	0	0	0	0	0	0	0	0	0	0	0	0	0	0	0	0	0	0	0	0	0	0	0	0	0	1
Peak1458	scaffold014	1387507	1387696	+	0	NA	promoter-TSS (DgyrT11512)	NA	-172	DgyrT11511									0.031746	0.336842	0	2	0	0	0	1	0	0	0	0	0	0	0	0	2	0	0	0	0	0	0	0	0	0	0	0	0	2	0
Peak5015	scaffold029	371460	371664	+	0	NA	intron (DgyrT16230, intron 2 of 4)	NA	860	DgyrT16229									0.093137	0.429268	0	0	0	1	0	0	0	0	0	0	0	0	0	0	1	0	0	0	0	0	0	0	0	0	0	0	0	0	0
Peak8272	scaffold006	2622030	2622244	+	0	NA	intron (DgyrT5619, intron 15 of 19)	NA	5224	DgyrT5619									0.018692	0.32093	1	0	0	0	0	0	0	0	0	0	0	1	0	0	2	0	0	0	3	0	0	0	0	0	0	1	0	0	0
Peak6076	scaffold036	106072	106231	+	0	NA	promoter-TSS (DgyrT16654)	NA	72	DgyrT16654									0.018868	0.3125	0	0	0	0	0	0	0	0	0	0	0	0	0	0	0	0	0	0	0	0	0	0	0	0	0	0	0	0	0
Peak2303	scaffold018	380795	380938	+	0	NA	intron (DgyrT12790, intron 3 of 11)	NA	1315	DgyrT12790									0.041958	0.319444	0	0	0	0	0	0	0	0	0	0	0	0	0	1	1	0	0	0	0	0	0	0	0	0	0	0	0	0	0
Peak5695	scaffold002	3654858	3655021	+	0	NA	Intergenic	NA	-1755	DgyrT2022									0.030675	0.384146	0	0	0	0	0	0	0	0	0	0	0	0	0	0	0	0	0	0	0	0	0	0	0	0	0	0	0	0	0
Peak6530	scaffold003	2809523	2809669	+	0	NA	promoter-TSS (DgyrT2968)	NA	-31	DgyrT2968									0.037313	0.348148	0	0	0	0	0	0	0	0	2	0	0	0	0	0	0	0	0	0	0	0	0	0	0	0	0	0	0	0	0
Peak4373	scaffold024	211407	211497	+	0	NA	exon (DgyrT15194, exon 1 of 3)	NA	139	DgyrT15194									0.011111	0.351648	0	0	0	0	0	0	0	0	0	0	0	0	0	0	0	0	0	0	1	0	0	0	0	0	0	0	0	0	0
Peak2730	scaffold019	1790100	1790255	+	0	NA	promoter-TSS (DgyrT13523)	NA	-84	DgyrT13524									0.03871	0.346154	0	0	0	0	0	0	0	0	0	0	0	0	0	0	0	0	0	0	0	0	0	0	0	0	0	0	0	0	0
Peak1990	scaffold016	754902	755055	+	0	NA	Intergenic	NA	4144	DgyrT12358									0.03268	0.344156	1	0	0	0	0	0	0	0	0	0	0	0	0	0	0	0	0	0	1	0	0	0	0	0	0	1	1	0	0
Peak1920	scaffold016	283470	283660	+	0	NA	Intergenic	NA	-2533	DgyrT12245									0.031579	0.408377	0	0	0	0	2	0	0	0	0	0	0	0	0	0	0	0	0	0	0	0	0	0	0	0	0	0	0	0	0
Peak2979	scaffold019	3187071	3187211	+	0	NA	promoter-TSS (DgyrT13966)	NA	-928	DgyrT13966									0.071429	0.453901	0	0	0	0	0	0	0	0	0	0	0	0	0	0	0	0	0	0	0	0	0	0	0	0	0	0	0	0	0
Peak898	scaffold012	2388309	2388722	+	0	NA	exon (DgyrT10566, exon 1 of 2)	NA	410	DgyrT10566									0.043584	0.396135	2	0	0	0	0	0	0	0	0	0	0	0	0	2	2	0	0	0	0	0	0	0	0	0	0	2	1	0	0
Peak4775	scaffold027	591112	591363	+	0	NA	Intergenic	NA	-6323	DgyrT15885									0.063745	0.412698	0	2	0	0	0	0	0	0	0	0	0	0	0	0	0	0	0	0	0	0	0	0	0	0	0	0	0	2	0
Peak1136	scaffold013	1166343	1166616	+	0	NA	TTS (DgyrT11007)	NA	2611	DgyrT11007									0.032967	0.281022	0	0	0	0	0	0	0	1	0	0	0	0	0	0	1	0	0	0	0	0	0	0	0	0	0	0	1	0	0
Peak1923	scaffold016	303730	303911	+	0	NA	promoter-TSS (DgyrT12248)	NA	-778	DgyrT12248									0.038674	0.379121	0	0	0	1	0	0	0	0	0	0	0	0	0	0	0	0	0	0	1	0	0	0	0	0	0	0	0	0	1
Peak3036	scaffold019	3532711	3532872	+	0	NA	promoter-TSS (DgyrT14073)	NA	-145	DgyrT14073									0.062112	0.432099	0	0	0	0	0	0	1	0	0	0	0	0	0	0	0	0	0	0	0	0	0	0	0	0	0	0	0	0	0
Peak7241	scaffold005	1529351	1529592	+	0	NA	promoter-TSS (DgyrT3973)	NA	-305	DgyrT3973									0.024896	0.318182	0	0	0	0	0	0	0	0	0	0	0	1	0	0	1	0	0	0	0	0	0	0	0	0	0	0	0	0	0
Peak5321	scaffold002	1411438	1411601	+	0	NA	promoter-TSS (DgyrT1449)	NA	-146	DgyrT1449									0.07362	0.420732	1	0	1	0	0	0	0	0	0	0	0	0	0	0	0	0	0	0	0	0	1	0	0	0	0	0	1	0	0
Peak7064	scaffold005	413043	413275	+	0	NA	Intergenic	NA	-1767	DgyrT3702									0.030172	0.274678	0	0	0	0	0	0	0	0	0	0	0	0	0	0	0	0	0	0	0	0	0	0	0	0	0	0	0	0	0
[truncated: 9,977 more rows]
[truncated: 46 more columns]

## Sheet: Supp Data 6
Supplementary Data 7. Normalised, CAGEr-processed CAGE-seq tag clusters.
##cluster
##chr
##start - coordinate start of tag-cluster/promoter
[truncated: 14,042 more rows]
